# Supplementary material for: Force-stabilizing synergies can be retained by coordinating sensory-blocked and sensory-intact digits
Source: PLoS One. 2019 Dec 17;14(12):e0226596. doi: 10.1371/journal.pone.0226596 (PMC6917258; doi:10.1371/journal.pone.0226596)
Supplement: S1 Table — Data of individual subjects’ FMAX calculated in each MVC conditions during anesthesia and control sessions. (XLSX) [file pone.0226596.s001.xlsx]

## Sheet: Sheet1
	MVC finger conditions	I	M	R	L	IMRL
Anesthesia	Sub1	59.7513	44.1784	35.6557	30.9365	140.303
	Sub2	13.0925	10.7585	11.5425	11.0802	44.5644
	Sub3	47.992	51.0968	43.8601	30.7638	128.406
	Sub4	19.202	20.567	16.976	19.2279	83.8627
	Sub5	21.7349	19.7852	16.4274	12.1632	80.0444
	Sub6	18.7241	8.8832	14.93	12.7286	65.6588
	Sub7	10.8579	9.9467	24.1093	17.7253	67.8248
	Sub8	40.9014	39.7082	40.789	37.0732	144.847
	Sub9	37.3969	24.8931	31.7205	21.7913	86.7221
	Sub10	25.0617	23.507	12.3529	11.6587	67.1005
	Sub11	79.3854	73.0172	47.0852	34.1647	194.262
	Sub12	2.3692	2.0566	3.8618	2.3055	5.841
Control	Sub1	62.8085	40.1936	31.4203	37.2378	137.457
	Sub2	16.0547	12.6143	10.2835	10.2417	38.5316
	Sub3	61.9592	52.1561	38.6837	32.3528	118.828
	Sub4	24.3463	23.1838	13.8543	19.4448	74.7023
	Sub5	29.068	25.0532	22.0535	13.4101	69.6979
	Sub6	46.9812	50.4965	27.6171	23.7752	109.56
	Sub7	36.6031	40.2486	23.9093	16.6113	113.543
	Sub8	56.213	39.6865	47.9973	42.0072	137.499
	Sub9	50.3923	42.2773	30.8258	32.9291	147.698
	Sub10	27.7903	27.3739	18.8692	12.5369	87.1937
	Sub11	80.1946	77.646	57.3637	38.1845	190.498
	Sub12	19.0219	18.8369	15.0902	12.1919	34.2113
