# Supplementary material for: Force-stabilizing synergies can be retained by coordinating sensory-blocked and sensory-intact digits
Source: PLoS One. 2019 Dec 17;14(12):e0226596. doi: 10.1371/journal.pone.0226596 (PMC6917258; doi:10.1371/journal.pone.0226596)
Supplement: S2 Table — Enslaving data of 4×4 E calculated for each individual subject in enslaving task during anesthesia and control sessions. (XLSX) [file pone.0226596.s002.xlsx]

## Sheet: 4enslavingfinger
Group	Anesthesia																Control
Master finger condition/Ramp task finger	Index				Middle				Ring				Little				Index				Middle				Ring				Little
Enslave finger	I	M	R	L	I	M	R	L	I	M	R	L	I	M	R	L	I	M	R	L	I	M	R	L	I	M	R	L	I	M	R	L
Sub1	0.8441	0.0663	0.0587	0.031	0.0955	0.8027	0.0765	0.0253	0.049	0.1542	0.7671	0.0297	0.002	0.003	0.2536	0.7414	0.9202	0.0324	0.0243	0.0231	0.2056	0.7517	0.0495	0	0.2921	0.2547	0.3459	0.1074	0.1256	0.0742	0.1012	0.6989
Sub2	1.0314	0	0	0.0072	0	0.9565	0.1207	0	0	0.2317	0.8196	0	0	0	0.1598	0.9229	1.1696	0	0	0	0	0.9893	0.0647	0.0014	0	0.1899	0.8171	0.0163	0.0838	0.0378	0.2607	0.6177
Sub3	0.7548	0.0906	0.0839	0.0707	0.0256	0.969	0	0.0074	0	0.255	0.769	0	0	0.0197	0.2264	0.7672	0.8005	0.0938	0.0402	0.0655	0.0653	0.9324	0	0.0319	0.0144	0.2045	0.7099	0.0711	0.0448	0	0.1302	0.8353
Sub4	1.0309	0	0	0.0357	0	0.9005	0.1348	0.0203	0	0.1758	0.8855	0.0426	0.0759	0.0209	0.1013	0.802	0.9641	0.0119	0.0083	0.0157	0.015	0.8878	0.0854	0.0118	0.0092	0.2034	0.7691	0.0183	0.0701	0	0.1077	0.8686
Sub5	0.922	0.0596	0.0126	0.0058	0.0988	0.9004	0	0.007	0.0048	0.2878	0.654	0.0534	0	0	0.4306	0.6572	0.9216	0.0484	0.0178	0.0122	0.0463	0.9005	0.0366	0.0166	0	0	0.9118	0.1239	0.0734	0	0.0563	0.9595
Sub6	1.0428	0	0	0.0249	0	1.0169	0.0331	0	0	0	0.9221	0.235	0	0	0.5164	0.7576	0.9722	0.006	0.0001	0.0217	0.0349	0.8398	0.1224	0.0028	0	0.0748	0.7921	0.1666	0.0308	0.0295	0.1046	0.8351
Sub7	0.7929	0.1373	0.0261	0.0437	0.3319	0.5694	0.0577	0.041	0.0004	0.0591	0.8281	0.1123	0.1267	0.0651	0.0671	0.7411	0.9341	0.046	0.0052	0.0147	0.0686	0.8833	0.0363	0.0118	0	0.0776	0.8685	0.0666	0.0493	0.0426	0.096	0.812
Sub8	0.9341	0	0.0164	0.0571	0.1628	0.8242	0.0019	0.0111	0.076	0.1775	0.7269	0.0197	0.0705	0.0551	0.0839	0.7904	0.9021	0.0743	0	0.0362	0	1.1463	0	0	0	0.1597	0.8889	0	0.0167	0.0074	0.204	0.7719
Sub9	0.916	0.0517	0.0062	0.0262	0.1268	0.9098	0.011	0	0	0.311	0.6256	0.07	0.0375	0.0037	0.0847	0.8741	0.9295	0.0093	0.0037	0.0576	0.0054	0.9008	0.0751	0.0188	0	0.0971	0.8137	0.0995	0.0104	0	0.1881	0.8536
Sub10	1.0761	0	0	0.0026	0.0545	1.1607	0	0	0.1069	0	0.9051	0.0398	0.1547	0	0.2524	0.6161	1.0336	0	0.0042	0.0051	0.1004	0.9116	0	0	0.1108	0.1121	0.7028	0.0744	0.0411	0	0.0607	1.0186
Sub11	1.0125	0	0	0.034	0.0612	0.9045	0.0368	0	0	0.0188	0.9841	0.0338	0.0348	0	0.0668	0.9181	0.9709	0.0041	0	0.0325	0.08	0.8213	0.0781	0.0206	0.017	0.0801	0.8487	0.0542	0	0.0059	0.0729	0.9255
Sub12	0.9602	0	0	0.0853	0.3415	0	0.8589	0	0.0461	0.0074	0.7494	0.197	0.0603	0.0755	0.3718	0.4924	0.8273	0.0865	0.0218	0.0644	0.0113	0.9421	0.0541	0	0.0176	0.0181	0.9	0.0643	0	0	0.3278	0.7911
																																		L_r_Ane
																																		L_l_Ane
																																		I_i_Con
																																		I_m_Con
																																		I_r_Con
																																		I_l_Con
																																		M_i_Con
																																		M_m_Con
																																		M_r_Con
																																		M_l_Con
																																		R_i_Con
																																		R_m_Con
																																		R_r_Con
																																		R_l_Con
																																		L_i_Con
																																		L_m_Con
																																		L_r_Con
																																		L_l_Con
