# Supplementary material for: Force-stabilizing synergies can be retained by coordinating sensory-blocked and sensory-intact digits
Source: PLoS One. 2019 Dec 17;14(12):e0226596. doi: 10.1371/journal.pone.0226596 (PMC6917258; doi:10.1371/journal.pone.0226596)
Supplement: S3 Table — Individual subjects’ synergy indices data of ΔVZ calculated as a function of time in synergy task of IMRL and I_M_R_L respectively, during anesthesia and control sessions. (XLSX) [file pone.0226596.s003.xlsx]

## Sheet: Sheet1
Sensation	Anesthesia																								Control
Instruction	I+M+R+L												IMRL												I+M+R+L												IMRL
Participant	S01	S02	S03	S04	S05	S06	S07	S08	S09	S10	S11	S12	S01	S02	S03	S04	S05	S06	S07	S08	S09	S10	S11	S12	S01	S02	S03	S04	S05	S06	S07	S08	S09	S10	S11	S12	S01	S02	S03	S04	S05	S06	S07	S08	S09	S10	S11	S12
0
1	0.598	0.361	1.051	0.772	1.008	1.097	1.376	0.994	0.793	0.658	0.501	0.328	1.422	0.593	0.807	0.694	1.073	1.195	1.091	0.925	0.769	0.839	0.227	0.496	1.524	0.769	0.596	0.607	0.672	0.803	1.186	0.58	0.7	0.584	0.666	0.729	1.27	0.862	0.566	0.948	0.91	0.517	0.817	0.56	0.636	0.483	0.71	0.611
2	0.621	0.227	0.946	0.658	1.204	0.68	1.072	0.83	0.869	0.999	0.604	0.533	0.846	0.741	0.486	0.519	1.416	1.128	1.32	0.812	1.073	1.059	0.668	0.286	1.406	0.796	0.783	0.897	0.633	0.784	0.749	0.576	0.898	0.926	0.748	0.708	1.347	0.933	0.647	1.091	0.413	0.768	0.88	0.633	0.874	0.796	0.587	0.779
3	0.979	0.209	1.035	0.439	1.21	0.941	1.129	0.896	0.738	0.656	0.442	0.461	1.108	0.738	0.664	0.904	0.972	0.989	1.267	1.077	0.638	0.759	0.806	0.504	1.198	0.675	0.811	0.767	0.46	0.681	0.91	0.643	0.768	0.931	0.782	0.763	1.306	0.941	0.779	0.755	0.777	0.731	0.525	0.865	1.054	0.422	0.894	0.7
4	0.608	0.533	0.979	0.674	0.916	0.486	1.068	1.155	0.638	0.771	0.524	0.214	0.792	0.689	0.705	0.679	1.161	0.934	1.145	0.877	0.885	0.608	0.46	0.258	1.486	0.853	0.604	0.715	0.812	0.733	0.733	0.529	0.72	0.723	0.496	0.58	1.69	0.83	1.047	1.046	0.713	0.606	0.68	0.842	1.084	0.482	0.645	0.33
5	0.842	0.647	0.906	0.64	0.952	0.51	1.005	0.895	0.563	0.613	0.603	0.414	0.88	0.418	0.978	0.735	0.849	0.881	1.204	0.719	0.736	0.787	0.418	0.194	1.069	0.691	0.497	0.881	0.631	0.699	0.628	0.385	0.612	0.765	0.448	0.52	1.284	0.949	0.978	0.915	0.763	0.708	0.663	0.995	0.501	0.488	0.769	0.695
6	0.55	0.32	0.799	0.333	0.931	0.315	1.25	0.979	0.762	0.909	0.405	0.307	0.785	0.884	0.832	0.587	0.605	1.011	1.096	0.621	0.856	0.681	0.652	-0.002	1.365	0.779	0.741	0.696	0.509	0.434	0.666	0.746	0.887	0.774	0.466	0.694	1.515	0.78	0.825	0.672	0.488	0.579	0.605	0.552	0.714	0.345	1.051	0.514
7	0.677	0.446	1.223	0.364	0.925	0.499	1.024	0.593	0.703	1.279	0.269	0.361	0.773	0.671	0.638	0.881	0.743	0.939	1.324	0.892	0.649	0.705	0.556	-0.162	1.227	0.674	0.737	0.941	0.755	0.906	0.57	0.524	0.629	0.619	0.606	0.496	1.5	0.896	0.919	0.988	0.671	0.524	0.746	0.786	0.655	0.478	0.791	0.612
8	0.793	0.57	0.98	0.507	0.927	0.41	0.845	0.722	0.375	0.971	0.464	0.079	0.683	0.464	0.808	0.494	0.856	0.809	1.253	1.027	0.698	0.769	0.34	-0.079	1.131	0.512	0.809	0.626	0.528	0.473	0.471	0.372	0.698	0.59	0.539	0.44	1.379	1.107	1.256	0.694	0.834	0.448	0.728	0.696	0.78	0.614	0.915	0.938
9	0.517	0.638	0.925	0.424	0.72	0.036	0.798	0.844	0.581	0.872	0.363	0.264	0.633	0.49	0.605	0.423	0.901	0.919	0.972	1.033	0.637	0.588	0.253	-0.167	1.06	0.545	0.749	0.758	0.876	0.727	0.557	0.519	0.559	0.69	0.494	0.509	1.3	0.708	1.033	0.771	0.493	0.509	0.5	0.585	0.532	0.385	1.021	0.485
10	0.793	0.302	0.908	0.268	0.957	-0.005	0.91	0.762	0.7	0.914	0.35	0.402	0.668	0.679	0.495	0.701	0.799	0.939	1.353	1.202	0.664	0.939	0.677	-0.129	1.422	0.691	0.737	0.592	0.519	0.664	0.341	0.252	0.434	0.922	0.478	0.412	1.621	0.652	0.704	0.658	0.576	0.36	0.456	0.911	0.497	0.533	0.721	0.53
11	0.753	0.434	0.95	0.252	1.104	-0.028	0.729	0.836	0.624	0.643	0.218	0.07	0.61	0.656	1.028	0.632	0.874	1.084	1.118	0.87	0.478	0.794	0.642	-0.255	1.072	0.591	0.838	0.578	0.494	0.501	0.263	0.497	0.326	0.636	0.429	0.213	1.457	0.773	0.916	0.436	0.718	0.746	0.62	0.792	0.394	0.117	0.81	0.51
12	0.522	0.325	0.934	0.376	0.839	-0.051	0.595	0.371	0.589	0.784	0.606	0.225	0.793	0.503	0.939	0.578	0.703	0.733	1.148	0.866	0.479	0.81	0.556	-0.403	0.944	0.581	0.752	0.783	0.399	0.495	0.439	0.342	0.82	0.701	0.354	0.522	1.397	0.757	0.949	0.777	0.34	0.473	0.44	0.691	0.345	0.39	0.663	0.72
13	0.993	0.449	0.932	0.405	1.122	-0.02	0.97	0.888	0.605	1.127	0.525	0.299	0.692	0.414	0.709	0.568	1.024	0.653	1.069	0.855	0.506	0.955	0.409	-0.231	1.078	0.607	0.907	0.551	0.648	0.693	0.312	0.324	0.477	0.778	0.345	0.411	1.409	0.883	1.014	0.634	0.6	0.736	0.47	0.747	0.437	0.518	0.992	0.752
14	0.848	0.407	1.015	0.283	1.055	-0.233	0.593	0.411	0.893	1.068	0.319	0.271	0.867	0.736	1.016	0.551	0.86	0.781	1.247	1.011	0.588	0.617	0.549	-0.382	1.329	0.733	0.511	0.81	0.539	0.522	0.244	0.361	0.291	0.621	0.288	0.506	1.477	0.808	0.526	0.82	0.545	0.443	0.461	0.623	0.529	0.376	0.648	0.443
15	0.815	0.324	1.155	0.313	1.216	-0.225	0.753	0.67	0.581	0.759	0.333	0.096	0.575	0.682	0.689	0.539	0.753	0.809	1.117	1.08	0.506	0.977	0.627	-0.545	1.115	0.741	0.844	0.729	0.482	0.528	0.289	0.082	0.324	0.669	0.226	0.442	1.387	0.806	0.952	0.659	0.551	0.46	0.842	0.562	0.189	0.326	0.76	0.676
16	0.716	0.436	1.166	0.137	0.982	-0.226	0.6	0.505	0.821	0.686	0.219	0.08	0.657	0.755	0.772	0.66	0.852	0.823	0.711	1.093	0.535	0.566	0.413	-0.35	1.081	0.527	0.592	0.667	0.45	0.429	-0.087	0.204	0.162	0.894	0.376	0.373	1.63	0.548	0.758	0.761	0.587	0.494	0.356	0.607	0.34	0.573	0.678	0.573
17	0.687	0.271	0.837	0.441	1.016	-0.21	0.681	0.469	0.636	0.628	0.462	0.164	0.777	0.783	0.694	0.528	0.85	0.848	0.825	0.752	0.875	0.795	0.542	-0.382	1.256	0.555	0.702	0.626	0.493	0.671	0.02	0.299	0.34	0.786	0.148	0.268	1.458	0.922	0.875	0.691	0.239	0.457	0.312	0.716	0.107	0.353	0.731	0.393
18	0.801	0.251	1.028	0.071	0.722	-0.244	0.605	0.585	0.605	0.579	0.305	0.151	0.494	0.713	0.783	0.374	0.976	0.468	1.04	0.838	0.63	0.866	0.393	-0.578	0.997	0.307	0.488	0.421	0.582	0.432	0.102	0.278	0.174	0.902	0.438	0.518	1.651	0.875	0.879	0.745	0.408	0.621	0.299	0.542	0.251	0.345	0.504	0.607
19	0.641	0.16	1.062	0.244	0.699	-0.161	0.537	0.531	0.587	0.8	0.272	0.299	0.672	0.643	0.495	0.488	0.837	0.514	0.947	0.813	0.576	0.661	0.412	-0.479	0.877	0.663	0.619	0.597	0.544	0.38	-0.165	0.002	0.214	0.854	0.438	0.367	1.486	0.857	0.758	0.761	0.527	0.465	0.205	0.466	0.148	0.302	0.611	0.621
20	0.711	0.322	0.776	0.104	0.959	-0.456	0.506	0.512	0.779	0.71	0.282	0.088	0.859	0.318	0.746	0.458	0.726	0.408	0.649	1.201	0.6	0.888	0.387	-0.613	0.852	0.623	0.408	0.61	0.53	0.443	-0.096	0.157	0.274	0.734	0.397	0.364	1.543	0.923	0.703	0.9	0.68	0.452	0.234	0.556	0.216	0.445	0.635	0.237
21	0.58	0.303	0.649	0.107	1.016	-0.398	0.47	0.421	0.741	0.756	0.252	0.059	0.386	0.567	0.624	0.412	0.93	0.469	0.529	0.838	0.626	1.221	0.452	-0.61	0.99	0.487	0.456	0.625	0.395	0.48	-0.23	0.098	0.266	0.706	0.316	0.298	1.43	1.012	0.733	1.148	0.68	0.491	0.168	0.394	0.128	0.298	0.516	0.233
22	0.546	0.45	0.757	0.068	1.121	-0.209	0.561	0.396	0.603	0.767	0.262	0.215	0.666	0.851	0.84	0.243	0.755	0.4	0.759	1.025	0.544	0.967	0.321	-0.726	0.939	0.635	0.54	0.708	0.46	0.565	-0.002	0.275	0.1	0.528	0.459	0.202	1.395	0.886	0.839	0.891	0.461	0.485	-0.01	0.453	-0.054	0.291	0.551	0.458
23	0.834	0.294	0.723	-0.159	0.923	-0.221	0.51	0.288	0.416	0.845	0.423	-0.044	0.615	0.72	0.525	0.404	0.682	0.479	0.972	0.737	0.368	0.937	0.247	-0.735	1.008	0.781	0.658	0.477	0.644	0.461	-0.247	0.146	0.12	0.897	0.296	0.513	1.52	0.939	0.909	0.724	0.492	0.435	-0.087	0.143	0.073	0.217	0.416	0.453
24	0.564	0.243	0.864	0.011	0.898	-0.239	0.498	0.463	0.555	0.656	0.185	-0.027	0.343	0.585	0.692	0.425	0.851	0.413	0.794	1.204	0.379	0.798	0.502	-0.665	0.96	0.775	0.467	0.546	0.335	0.395	-0.303	0.259	0.028	0.679	0.41	0.377	1.326	0.678	0.715	0.46	0.237	0.552	-0.078	0.273	-0.101	0.211	0.463	0.14
25	0.613	0.17	0.78	0.162	0.771	-0.408	0.591	0.181	0.628	0.478	0.401	0.08	0.347	0.32	0.464	0.32	0.828	0.311	0.766	0.811	0.564	0.961	0.202	-0.757	0.977	0.622	0.541	0.406	0.434	0.311	-0.258	0.135	-0.007	0.783	0.391	0.398	1.242	0.894	0.684	0.52	0.38	0.605	0.113	0.523	-0.113	0.328	0.613	0.367
26	0.542	0.338	0.71	0.062	0.833	-0.257	0.41	0.433	0.348	0.68	0.283	-0.094	0.413	0.419	0.761	0.45	0.891	0.311	0.664	0.876	0.466	0.651	0.349	-0.788	0.891	0.722	0.594	0.578	0.61	0.361	-0.171	0.2	0.035	0.625	0.293	0.454	1.366	0.95	0.585	0.648	0.168	0.477	-0.076	0.292	-0.037	0.175	0.652	0.292
27	0.732	0.221	0.84	0.029	0.751	-0.472	0.426	0.344	0.563	0.628	0.168	0.006	0.288	0.72	0.726	0.302	0.921	0.23	0.825	0.775	0.357	0.742	0.025	-0.82	1.057	0.61	0.654	0.362	0.499	0.411	-0.265	0.185	0.138	0.605	0.38	0.419	1.388	0.693	0.707	0.522	0.385	0.542	0.019	0.285	-0.087	0.234	0.73	0.16
28	0.586	0.214	0.54	0.137	0.724	-0.415	0.356	0.547	0.53	0.609	0.425	0.063	0.412	0.179	0.416	0.423	0.967	0.366	0.745	0.726	0.309	0.917	0.204	-0.84	0.83	0.556	0.551	0.53	0.477	0.624	-0.344	0.299	0.076	0.927	0.327	0.391	1.506	1.004	0.598	0.628	0.362	0.511	-0.061	0.391	-0.205	0.158	0.597	0.223
29	0.558	0.13	0.74	-0.129	0.737	-0.599	0.247	0.38	0.63	0.409	0.268	-0.051	0.462	0.732	0.562	0.406	0.819	0.554	0.881	0.702	0.59	0.701	0.33	-0.744	0.953	0.665	0.535	0.399	0.382	0.599	-0.45	0.18	-0.069	0.423	0.471	0.397	1.235	1.105	0.784	0.598	0.329	0.504	-0.299	0.354	-0.298	0.263	0.457	0.187
30	0.693	-0.061	0.632	-0.263	0.838	-0.55	0.119	0.451	0.633	0.736	0.345	-0.154	0.154	0.504	0.508	0.233	1.048	0.083	0.64	0.782	0.478	0.686	0.243	-0.819	0.856	0.503	0.673	0.288	0.37	0.368	-0.389	0.167	-0.147	0.648	0.501	0.317	1.482	1.038	0.645	0.752	0.275	0.567	-0.18	0.106	-0.208	0.096	0.513	0.132
31	0.906	0.15	0.807	-0.258	0.81	-0.546	0.241	0.255	0.563	0.406	0.386	-0.2	0.313	0.226	0.572	0.253	1.11	0.062	0.648	0.994	0.547	0.764	0.378	-0.894	0.757	0.55	0.523	0.427	0.436	0.465	-0.579	0.178	-0.053	0.686	0.483	0.306	1.23	0.778	0.545	0.443	0.307	0.47	-0.024	0.232	-0.259	0.137	0.348	0.152
32	0.689	0.088	0.638	-0.235	0.75	-0.472	0.262	0.295	0.711	0.591	0.264	-0.164	0.266	0.532	0.618	0.378	0.726	0.156	0.761	0.68	0.629	0.561	0.276	-0.835	0.836	0.702	0.488	0.566	0.48	0.302	-0.451	0.221	-0.138	0.549	0.404	0.398	1.232	0.869	0.711	0.741	0.254	0.59	-0.05	0.136	-0.318	0.097	0.366	0.321
33	0.573	0.124	0.508	-0.111	0.781	-0.442	0.154	0.243	0.731	0.729	0.25	-0.101	0.13	0.684	0.713	0.416	0.816	0.036	0.75	0.735	0.557	0.939	0.32	-0.784	0.72	0.8	0.613	0.287	0.378	0.411	-0.475	0.024	-0.22	0.857	0.465	0.427	1.428	0.619	0.725	0.546	0.247	0.637	-0.301	0.312	-0.244	0.117	0.582	0.065
34	0.889	0.023	0.694	-0.12	0.778	-0.516	0.103	0.158	0.72	0.64	0.42	-0.082	0.471	0.353	0.475	0.338	1.053	-0.053	0.82	0.625	0.583	0.827	0.256	-0.792	0.864	0.659	0.452	0.474	0.333	0.294	-0.518	0.125	-0.216	0.88	0.465	0.386	1.633	0.575	0.512	0.497	0.303	0.58	-0.226	0.342	-0.267	0.272	0.253	0.06
35	0.685	0.153	0.766	-0.008	0.747	-0.437	0.122	0.394	0.761	0.897	0.469	-0.034	0.242	0.49	0.626	0.192	0.848	0.079	0.572	0.678	0.472	0.893	0.141	-0.768	0.873	0.85	0.641	0.27	0.376	0.261	-0.44	0.102	-0.237	0.657	0.48	0.289	1.172	0.88	0.535	0.911	0.252	0.622	-0.329	0.24	-0.293	0.084	0.432	0.308
36	0.674	0.156	0.697	-0.22	0.865	-0.503	0.102	0.108	0.645	0.623	0.457	-0.127	0.244	0.603	0.544	0.081	0.853	0.134	0.743	0.6	0.317	0.481	0.376	-0.795	0.886	0.666	0.563	0.423	0.581	0.305	-0.566	0.22	-0.054	0.851	0.444	0.231	1.127	1.117	0.58	0.543	0.158	0.558	-0.319	0.163	-0.369	0.141	0.389	0.063
37	0.738	0.122	0.633	-0.112	0.795	-0.538	0.171	0.239	0.765	0.55	0.428	-0.213	0.367	0.548	0.71	0.266	1.008	-0.022	0.451	0.57	0.376	0.717	0.278	-0.815	0.903	0.484	0.551	0.351	0.44	0.508	-0.577	0.076	-0.242	0.819	0.486	0.383	0.973	0.896	0.422	0.685	0.104	0.575	-0.234	0.35	-0.292	0.108	0.559	-0.018
38	0.751	0.059	0.663	-0.124	0.825	-0.519	0.1	0.443	0.742	1.073	0.167	-0.077	0.154	0.463	0.631	0.258	1.121	0.142	0.61	0.622	0.343	0.759	0.238	-0.877	0.63	0.671	0.614	0.45	0.604	0.438	-0.53	0.157	-0.245	0.479	0.567	0.45	1.15	1.016	0.684	0.545	0.322	0.553	-0.241	0.339	-0.398	0.177	0.505	0.041
39	0.718	0.185	0.643	-0.038	0.53	-0.52	0.079	0.331	0.843	0.613	0.26	-0.233	0.367	0.441	0.552	0.313	1.015	0.051	0.667	0.526	0.397	0.562	0.206	-0.74	0.905	0.876	0.594	0.375	0.426	0.292	-0.616	-0.004	-0.255	0.824	0.528	0.205	0.972	0.774	0.509	0.599	0.222	0.621	-0.326	0.23	-0.27	0.121	0.258	0.135
40	0.748	-0.046	0.672	-0.158	0.849	-0.583	0.115	0.259	0.819	0.651	0.345	0.032	0.269	0.4	0.702	0.244	1.048	0.096	0.62	0.573	0.339	0.674	0.301	-0.845	0.607	0.844	0.413	0.354	0.41	0.296	-0.484	0.147	-0.196	0.686	0.461	0.218	1.327	0.553	0.511	0.682	0.359	0.55	-0.353	0.194	-0.381	0.133	0.405	-0.045
41	0.469	-0.099	0.302	-0.05	0.811	-0.62	0.058	0.202	0.689	0.642	0.303	0.034	0.101	0.572	0.515	0.234	0.892	0.028	0.508	0.568	0.353	0.751	0.288	-0.742	0.686	0.482	0.442	0.345	0.477	0.307	-0.627	-0.044	-0.109	0.671	0.476	0.154	1.412	0.705	0.664	0.56	0.19	0.591	-0.53	0.23	-0.367	0.173	0.374	0.075
42	0.363	-0.069	0.509	-0.186	0.594	-0.497	-0.051	-0.02	0.645	0.44	0.214	-0.25	0.062	0.577	0.414	0.143	1.116	0.025	0.438	0.564	0.226	0.791	0.247	-0.817	0.609	0.475	0.464	0.337	0.45	0.223	-0.785	0.051	-0.341	0.628	0.506	-0.022	1.404	0.745	0.531	0.631	0.176	0.633	-0.332	0.275	-0.384	0.313	0.432	-0.129
43	0.588	0.02	0.581	-0.197	0.513	-0.535	-0.046	0.389	0.75	0.646	0.331	-0.286	0.249	0.517	0.615	0.205	0.878	0.017	0.444	0.542	0.295	0.539	0.177	-0.781	0.828	0.841	0.525	0.396	0.573	0.36	-0.626	-0.015	-0.21	0.372	0.487	0.201	0.952	0.883	0.371	0.674	0.276	0.62	-0.324	0.291	-0.357	0.13	0.416	0.088
44	0.5	-0.068	0.452	-0.283	0.75	-0.6	-0.037	0.148	0.597	0.683	0.294	-0.193	0.058	0.569	0.709	0.343	0.869	-0.005	0.535	0.637	0.229	0.725	0.239	-0.797	0.623	0.581	0.474	0.482	0.573	0.311	-0.706	0.099	-0.344	0.834	0.527	0.189	1.065	0.597	0.493	0.547	0.428	0.617	-0.462	0.149	-0.467	0.159	0.35	0.013
45	0.562	0.003	0.598	-0.141	0.709	-0.572	0.101	0.11	0.643	0.469	0.233	-0.173	0.17	0.448	0.658	0.371	1.035	0.049	0.472	0.434	0.336	0.588	0.216	-0.742	0.716	0.64	0.512	0.421	0.461	0.162	-0.54	0.037	-0.303	0.689	0.477	0.12	1.314	0.776	0.614	0.616	0.144	0.615	-0.491	0.216	-0.499	0.157	0.386	0.17
46	0.688	-0.031	0.65	-0.252	0.736	-0.637	-0.084	0.18	0.792	0.344	0.278	-0.251	-0.017	0.462	0.571	0.289	1.13	-0.001	0.454	0.37	0.303	0.641	0.269	-0.887	0.652	0.411	0.451	0.312	0.374	0.205	-0.686	0.097	-0.415	0.668	0.582	0.186	1.308	0.662	0.434	0.448	0.38	0.571	-0.347	0.337	-0.279	0.102	0.27	0.019
47	0.643	0.052	0.548	-0.28	0.629	-0.527	-0.108	0.046	0.713	0.647	0.391	-0.182	0.119	0.417	0.755	0.323	1.15	-0.13	0.485	0.436	0.357	0.598	0.206	-0.858	0.677	0.646	0.482	0.423	0.467	0.207	-0.706	0.063	-0.358	0.524	0.503	0.095	1.292	0.715	0.495	0.545	0.288	0.575	-0.327	0.318	-0.483	0.121	0.404	0.078
48	0.718	-0.015	0.44	-0.202	0.689	-0.546	-0.012	0.068	0.71	0.391	0.269	-0.247	0.059	0.633	0.59	0.295	0.719	-0.194	0.607	0.384	0.332	0.527	0.21	-0.848	0.68	0.406	0.572	0.188	0.452	0.149	-0.751	0.012	-0.211	0.651	0.457	0.176	1.162	0.756	0.445	0.716	0.293	0.623	-0.548	0.24	-0.343	0.107	0.308	-0.107
49	0.832	-0.001	0.475	-0.391	0.508	-0.586	-0.062	0.144	0.715	0.386	0.379	-0.274	0.17	0.481	0.569	0.09	1.137	-0.293	0.636	0.431	0.296	0.703	0.215	-0.844	0.65	0.66	0.433	0.328	0.437	0.171	-0.649	0.049	-0.296	0.537	0.614	0.106	1.01	1.026	0.5	0.623	0.403	0.636	-0.41	0.279	-0.391	0.112	0.284	-0.093
50	0.581	-0.079	0.545	-0.389	0.727	-0.574	-0.118	0.054	0.693	0.429	0.285	-0.173	0.03	0.315	0.78	0.067	1.1	-0.169	0.487	0.468	0.218	0.696	0.205	-0.845	0.742	0.547	0.386	0.38	0.418	0.125	-0.752	0.006	-0.221	0.49	0.524	0.191	1.148	0.914	0.489	0.442	0.077	0.622	-0.577	0.274	-0.379	0.072	0.146	0.052
51	0.591	0.021	0.45	-0.325	0.585	-0.527	-0.109	0.025	0.773	0.467	0.305	-0.126	0.053	0.387	0.372	0.244	0.821	-0.071	0.585	0.49	0.255	0.771	0.273	-0.79	0.694	0.536	0.463	0.35	0.595	0.239	-0.739	0.125	-0.358	0.713	0.435	-0.001	1.238	0.935	0.453	0.401	0.135	0.628	-0.452	0.049	-0.555	0.121	0.25	0.018
52	0.601	0.035	0.517	-0.302	0.421	-0.567	-0.193	0.35	0.727	0.439	0.108	-0.319	0.124	0.327	0.48	0.172	0.943	-0.214	0.515	0.411	0.314	0.807	0.181	-0.825	0.576	0.517	0.529	0.378	0.472	0.15	-0.697	0.125	-0.406	0.461	0.38	0.195	1.405	0.612	0.416	0.614	0.105	0.541	-0.543	0.179	-0.573	0.097	0.127	-0.091
53	0.645	-0.039	0.465	-0.379	0.444	-0.592	-0.023	0.201	0.804	0.63	0.287	-0.243	0.072	0.541	0.471	0.138	0.753	-0.197	0.523	0.403	0.174	0.719	0.283	-0.833	0.57	0.613	0.431	0.402	0.465	0.168	-0.689	0.038	-0.24	0.622	0.504	0.125	1.121	0.742	0.311	0.429	0.259	0.631	-0.671	0.279	-0.541	0.054	0.173	-0.119
54	0.557	-0.116	0.49	-0.236	0.728	-0.654	-0.1	0.295	0.766	0.508	0.38	-0.321	0.096	0.445	0.524	0.054	0.95	-0.084	0.559	0.302	0.232	0.85	0.242	-0.88	0.732	0.302	0.478	0.389	0.447	0.198	-0.797	0.046	-0.383	0.418	0.366	-0.003	1.288	0.819	0.406	0.519	-0.061	0.595	-0.438	0.222	-0.483	0.004	0.203	-0.002
55	0.595	-0.104	0.378	-0.332	0.478	-0.615	-0.187	0.166	0.867	0.55	0.332	-0.275	0.034	0.488	0.375	0.228	1.011	0.01	0.436	0.214	0.225	0.757	0.202	-0.858	0.66	0.617	0.509	0.323	0.487	0.318	-0.942	0.082	-0.426	0.711	0.416	-0.126	1.116	0.837	0.401	0.656	0.325	0.586	-0.574	0.264	-0.563	0.044	0.122	-0.296
56	0.563	-0.119	0.437	-0.4	0.478	-0.553	-0.185	0.295	0.637	0.58	0.225	-0.176	0.066	0.353	0.582	0.219	0.828	-0.134	0.482	0.461	0.296	0.658	0.258	-0.801	0.601	0.655	0.471	0.404	0.498	0.179	-0.764	-0.077	-0.445	0.487	0.451	-0.098	0.959	0.934	0.404	0.298	0.163	0.595	-0.463	0.274	-0.577	0.191	0.145	-0.299
57	0.523	-0.017	0.287	-0.22	0.498	-0.607	-0.16	0.084	0.67	0.719	0.3	-0.262	-0.044	0.217	0.537	0.151	0.86	-0.07	0.456	0.407	0.094	0.652	0.246	-0.782	0.651	0.601	0.343	0.384	0.48	0.135	-0.8	-0.084	-0.389	0.528	0.454	0.051	1.004	0.589	0.394	0.604	0.359	0.63	-0.524	0.259	-0.574	0.173	0.189	-0.079
58	0.652	-0.201	0.333	-0.282	0.451	-0.596	-0.199	0.326	0.738	0.728	0.129	-0.281	0.171	0.462	0.646	0.122	1.014	-0.152	0.353	0.331	0.254	0.634	0.268	-0.937	0.509	0.384	0.4	0.269	0.444	0.263	-0.804	0.038	-0.526	0.674	0.432	0.215	0.871	0.771	0.372	0.592	0.307	0.593	-0.565	0.31	-0.528	0.105	0.195	-0.154
59	0.545	-0.361	0.327	-0.368	0.578	-0.532	-0.162	0.188	0.682	0.742	0.238	-0.287	-0.028	0.267	0.551	0.118	1.194	-0.308	0.544	0.269	0.139	0.557	0.197	-0.857	0.564	0.713	0.458	0.342	0.415	-0.05	-0.832	-0.042	-0.446	0.729	0.359	0.166	1.234	0.546	0.389	0.371	0.551	0.635	-0.659	0.197	-0.516	0.145	0.161	-0.134
60	0.455	-0.225	0.166	-0.336	0.676	-0.548	-0.218	0.012	0.637	0.641	0.231	-0.204	0.069	0.256	0.435	0.291	1.083	-0.173	0.44	0.214	0.222	0.904	0.144	-0.836	0.541	0.382	0.433	0.43	0.509	0.114	-0.751	-0.062	-0.459	0.539	0.357	0.117	1.018	0.776	0.294	0.396	0.383	0.59	-0.595	0.292	-0.644	0.076	0.107	-0.159
61	0.472	-0.17	0.318	-0.314	0.729	-0.577	-0.192	0.125	0.818	0.631	0.257	-0.299	-0.035	0.192	0.564	0.102	1.044	-0.218	0.549	0.342	0.187	0.847	0.096	-0.859	0.537	0.57	0.48	0.415	0.337	0.102	-0.727	-0.144	-0.401	0.668	0.385	0.194	1.028	0.911	0.3	0.365	0.338	0.561	-0.666	0.217	-0.637	0.168	0.073	0.03
62	0.387	-0.049	0.243	-0.305	0.633	-0.58	-0.184	0.101	0.718	0.672	0.223	-0.334	0.057	0.395	0.514	-0.024	1.13	-0.108	0.421	0.313	0.237	0.677	0.193	-0.886	0.582	0.677	0.359	0.342	0.315	0.246	-0.774	-0.099	-0.425	0.586	0.314	0.052	1.133	0.857	0.39	0.23	0.408	0.593	-0.694	0.362	-0.503	0.113	0.21	-0.11
63	0.634	-0.076	0.309	-0.514	0.626	-0.648	-0.209	0.156	0.773	0.532	0.317	-0.161	-0.006	0.437	0.35	0.091	0.93	-0.234	0.39	0.18	0.307	0.792	0.208	-0.904	0.559	0.692	0.447	0.383	0.422	0.055	-0.812	-0.092	-0.359	0.543	0.415	0.109	0.92	0.706	0.399	0.335	0.331	0.601	-0.749	0.218	-0.6	0.175	0.182	-0.217
64	0.447	-0.066	0.31	-0.287	0.54	-0.591	-0.315	-0.025	0.664	0.405	0.239	-0.273	0.124	0.327	0.441	-0.001	0.932	-0.242	0.486	0.182	0.253	0.611	0.152	-0.824	0.663	0.599	0.424	0.388	0.41	0.218	-0.88	-0.165	-0.437	0.794	0.278	0.223	1.016	0.801	0.332	0.354	0.215	0.64	-0.622	0.178	-0.519	0.124	0.013	-0.236
65	0.444	-0.278	0.378	-0.39	0.657	-0.634	-0.313	0.11	0.642	0.43	0.22	-0.372	-0.057	0.404	0.359	0.17	0.813	-0.319	0.357	0.135	0.259	0.515	0.193	-0.908	0.678	0.605	0.438	0.346	0.278	0.127	-0.712	-0.057	-0.544	0.551	0.26	0.101	1.256	0.871	0.426	0.343	0.285	0.607	-0.683	0.161	-0.578	0.106	0.068	-0.424
66	0.697	-0.266	0.34	-0.3	0.445	-0.583	-0.252	0	0.596	0.464	0.316	-0.151	-0.01	0.436	0.368	0.136	0.949	-0.188	0.479	0.19	0.26	0.704	0.17	-0.929	0.679	0.384	0.441	0.392	0.509	0.108	-0.831	-0.11	-0.601	0.634	0.254	0.172	0.918	0.664	0.299	0.384	0.161	0.584	-0.685	0.195	-0.638	0.105	0.091	-0.01
67	0.328	-0.219	0.3	-0.221	0.595	-0.616	-0.258	0.13	0.755	0.573	0.243	-0.356	0.09	0.241	0.457	0.157	0.845	-0.114	0.503	0.195	0.267	0.885	0.122	-0.831	0.603	0.535	0.368	0.451	0.391	0.245	-0.75	-0.144	-0.56	0.353	0.295	0.185	0.926	0.762	0.382	0.379	0.317	0.598	-0.64	0.291	-0.634	0.08	0.067	-0.143
68	0.471	-0.208	0.354	-0.368	0.536	-0.593	-0.245	-0.037	0.553	0.675	0.227	-0.306	-0.04	0.347	0.424	-0.061	1.026	-0.221	0.529	0.2	0.198	0.578	0.114	-0.916	0.43	0.534	0.348	0.343	0.23	0.258	-0.748	-0.161	-0.432	0.461	0.253	0.12	0.889	0.755	0.344	0.646	0.175	0.623	-0.618	0.177	-0.65	0.069	0.128	-0.246
69	0.584	-0.028	0.33	-0.286	0.609	-0.597	-0.252	0.059	0.63	0.421	0.297	-0.336	0	0.27	0.434	0.041	0.782	-0.349	0.516	0.198	0.225	0.739	0.124	-0.905	0.52	0.54	0.379	0.419	0.388	0.317	-0.976	-0.12	-0.485	0.583	0.265	0.119	1.169	0.546	0.153	0.295	0.314	0.658	-0.62	0.205	-0.624	0.093	0.155	-0.153
70	0.404	-0.183	0.324	-0.543	0.523	-0.634	-0.36	0.052	0.671	0.392	0.286	-0.47	-0.014	0.197	0.503	-0.089	0.742	-0.253	0.432	0.096	0.107	0.636	0.172	-0.879	0.556	0.653	0.355	0.514	0.431	0.262	-0.759	-0.093	-0.515	0.56	0.216	0.122	0.978	0.709	0.22	0.29	0.305	0.637	-0.75	0.264	-0.486	0.079	0.101	-0.29
71	0.45	-0.252	0.306	-0.397	0.559	-0.541	-0.305	0.108	0.545	0.335	0.241	-0.281	0.011	0.258	0.368	0.028	0.882	-0.196	0.503	0.191	0.196	0.62	0.21	-0.889	0.533	0.387	0.304	0.412	0.336	0.187	-0.748	-0.054	-0.466	0.576	0.227	0.211	0.761	0.834	0.231	0.332	0.099	0.561	-0.662	0.288	-0.636	0.234	0.046	-0.085
72	0.467	-0.284	0.331	-0.257	0.629	-0.639	-0.283	0.087	0.592	0.409	0.311	-0.438	0.107	0.292	0.434	0.156	1.004	-0.279	0.537	0.12	0.207	0.55	0.149	-0.87	0.58	0.419	0.316	0.377	0.293	0.359	-0.784	-0.038	-0.578	0.811	0.248	0.095	0.966	0.752	0.253	0.381	0.14	0.568	-0.68	0.279	-0.547	0.132	0.059	-0.05
73	0.333	-0.181	0.258	-0.351	0.582	-0.531	-0.229	-0.024	0.512	0.353	0.281	-0.279	-0.016	0.377	0.515	0.033	0.934	-0.24	0.531	0.026	0.147	0.812	0.165	-0.842	0.618	0.773	0.416	0.45	0.412	0.153	-0.794	-0.155	-0.625	0.489	0.333	0.06	0.831	1.051	0.172	0.348	0.32	0.628	-0.772	0.231	-0.534	0.179	0.117	-0.288
74	0.455	-0.345	0.235	-0.221	0.352	-0.661	-0.206	0.174	0.575	0.669	0.224	-0.27	0.031	0.186	0.599	0.229	1.04	-0.211	0.462	0.098	0.142	0.525	0.186	-0.841	0.524	0.519	0.351	0.451	0.328	0.24	-0.889	-0.093	-0.481	0.665	0.264	0.118	0.975	0.847	0.248	0.408	0.158	0.578	-0.754	0.175	-0.513	0.12	0.058	-0.353
75	0.346	-0.239	0.383	-0.346	0.286	-0.573	-0.267	0.079	0.567	0.384	0.28	-0.346	0.029	0.265	0.468	0.064	0.944	-0.106	0.396	0.073	0.225	0.654	0.206	-0.885	0.401	0.522	0.455	0.45	0.298	0.213	-0.719	-0.179	-0.596	0.589	0.221	0.113	1.217	0.735	0.222	0.344	0.408	0.579	-0.756	0.304	-0.566	0.172	0.044	-0.15
76	0.533	-0.178	0.374	-0.265	0.313	-0.645	-0.261	0.052	0.597	0.436	0.373	-0.19	0.172	0.19	0.486	0.205	0.901	-0.29	0.46	0.237	0.188	0.571	0.211	-0.813	0.641	0.468	0.348	0.422	0.256	0.294	-0.861	-0.075	-0.462	0.486	0.286	0.035	0.89	0.844	0.226	0.378	0.278	0.566	-0.793	0.099	-0.542	0.078	0.048	-0.296
77	0.349	-0.464	0.209	-0.569	0.505	-0.517	-0.333	0.135	0.657	0.42	0.286	-0.248	-0.002	0.502	0.449	0.028	0.816	-0.315	0.628	0.223	0.274	0.801	0.213	-0.851	0.647	0.382	0.389	0.402	0.382	0.243	-0.766	-0.214	-0.492	0.544	0.259	0.11	0.853	0.843	0.223	0.421	0.352	0.588	-0.606	0.249	-0.434	0.135	0.066	-0.346
78	0.489	-0.096	0.241	-0.391	0.68	-0.562	-0.298	0.147	0.484	0.549	0.236	-0.322	0.098	0.442	0.373	0.031	0.942	-0.224	0.527	0.056	0.183	0.641	0.205	-0.924	0.614	0.73	0.45	0.432	0.353	0.231	-0.83	-0.173	-0.389	0.479	0.267	0.178	1.027	0.995	0.23	0.233	0.175	0.583	-0.723	0.075	-0.586	0.035	0.066	-0.29
79	0.466	-0.142	0.288	-0.402	0.533	-0.582	-0.251	0.123	0.507	0.476	0.18	-0.197	0.079	0.251	0.377	0.001	0.968	-0.242	0.521	0.004	0.219	0.779	0.179	-0.875	0.529	0.633	0.467	0.471	0.27	0.175	-0.748	-0.256	-0.54	0.588	0.244	0.045	0.838	0.521	0.158	0.441	0.293	0.539	-0.622	0.134	-0.595	0.107	-0.005	-0.313
80	0.585	-0.043	0.283	-0.214	0.47	-0.531	-0.372	0.032	0.486	0.558	0.134	-0.332	0.062	0.252	0.461	0.148	0.807	-0.195	0.44	0.118	0.147	0.639	0.285	-0.894	0.367	0.428	0.369	0.409	0.269	0.309	-0.927	0.022	-0.418	0.401	0.222	0.176	1.076	0.685	0.179	0.257	0.349	0.581	-0.665	0.2	-0.572	0.041	0.058	-0.207
81	0.616	-0.092	0.206	-0.312	0.376	-0.532	-0.295	0.013	0.478	0.518	0.29	-0.379	0.244	0.336	0.418	0.107	0.756	-0.326	0.643	0.148	0.205	0.682	0.237	-0.943	0.475	0.66	0.443	0.389	0.23	0.223	-0.847	-0.104	-0.424	0.652	0.224	0.1	0.87	0.761	0.264	0.16	0.427	0.553	-0.677	0.212	-0.525	0.115	0.036	-0.326
82	0.624	-0.246	0.243	-0.403	0.57	-0.537	-0.353	-0.053	0.407	0.454	0.145	-0.168	0.057	0.152	0.494	-0.1	0.831	-0.245	0.564	0.048	0.329	0.577	0.148	-0.855	0.388	0.553	0.426	0.388	0.124	0.156	-0.804	-0.005	-0.522	0.515	0.2	0.166	0.789	0.827	0.153	0.371	0.187	0.583	-0.847	0.307	-0.627	0.086	0.041	-0.213
83	0.515	-0.225	0.303	-0.43	0.302	-0.519	-0.177	0.025	0.445	0.623	0.172	-0.275	0.009	0.121	0.489	-0.031	0.766	-0.34	0.547	0.148	0.317	0.644	0.09	-0.895	0.454	0.493	0.433	0.427	0.205	0.246	-0.731	-0.077	-0.489	0.668	0.233	0.202	0.817	0.813	0.202	0.385	0.392	0.591	-0.706	0.212	-0.663	0.098	0.02	-0.12
84	0.5	-0.126	0.416	-0.316	0.488	-0.601	-0.315	-0.106	0.5	0.553	0.317	-0.292	-0.014	0.297	0.329	0.241	0.727	-0.179	0.567	0.084	0.299	0.684	0.138	-0.878	0.528	0.622	0.472	0.422	0.287	0.344	-0.895	-0.097	-0.445	0.555	0.218	0.211	0.896	0.708	0.275	0.211	0.147	0.616	-0.8	0.161	-0.592	0.121	-0.02	-0.241
85	0.464	-0.238	0.219	-0.405	0.271	-0.551	-0.265	-0.088	0.53	0.529	0.295	-0.46	0.033	0.257	0.399	0.044	0.833	-0.138	0.615	0.158	0.26	0.548	0.153	-0.925	0.476	0.515	0.459	0.514	0.132	0.221	-0.902	-0.135	-0.445	0.576	0.173	0.258	0.708	0.906	0.139	0.271	0.183	0.623	-0.786	0.227	-0.618	0.095	0.007	-0.373
86	0.43	-0.069	0.285	-0.227	0.692	-0.608	-0.244	-0.067	0.471	0.416	0.226	-0.143	0.18	0.214	0.479	-0.061	0.811	-0.152	0.545	0.084	0.171	0.662	0.122	-0.875	0.398	0.53	0.358	0.534	0.176	0.333	-0.817	-0.106	-0.46	0.551	0.224	0.222	0.84	0.8	0.118	0.36	0.068	0.577	-0.743	0.169	-0.57	0.132	-0.101	-0.332
87	0.535	-0.216	0.305	-0.467	0.502	-0.547	-0.386	0.132	0.515	0.283	0.207	-0.531	0.164	0.191	0.505	0.132	0.77	-0.363	0.489	0.234	0.199	0.622	0.107	-0.893	0.39	0.562	0.29	0.471	0.164	0.231	-0.889	-0.022	-0.478	0.544	0.248	0.219	0.885	0.638	0.27	0.238	0.251	0.617	-0.803	0.247	-0.602	0.122	-0.017	-0.284
88	0.421	-0.153	0.278	-0.285	0.575	-0.642	-0.312	0.019	0.579	0.599	0.234	-0.224	0.201	0.202	0.405	0.145	0.894	-0.182	0.651	0.045	0.198	0.355	0.109	-0.856	0.539	0.564	0.417	0.49	0.233	0.302	-0.781	-0.128	-0.46	0.639	0.221	0.155	0.877	0.723	0.14	0.173	0.121	0.593	-0.835	0.205	-0.587	0.029	-0.038	-0.268
89	0.618	-0.191	0.134	-0.368	0.56	-0.549	-0.341	-0.036	0.536	0.554	0.116	-0.094	0.162	0.182	0.42	0.042	0.578	-0.279	0.551	0.102	0.212	0.769	0.086	-0.925	0.485	0.841	0.403	0.486	0.142	0.268	-0.8	-0.066	-0.46	0.576	0.259	0.291	0.749	0.676	0.181	0.415	0.091	0.646	-0.768	0.28	-0.537	0.145	-0.029	-0.174
90	0.551	-0.195	0.25	-0.342	0.358	-0.606	-0.274	-0.091	0.494	0.475	0.134	-0.182	0.132	0.097	0.292	0.007	0.986	-0.138	0.487	0.106	0.167	0.635	0.08	-0.974	0.415	0.631	0.42	0.535	0.141	0.328	-0.937	-0.05	-0.389	0.58	0.21	0.208	0.967	0.96	0.108	0.359	0.155	0.58	-0.64	0.27	-0.539	0.036	-0.081	-0.347
91	0.622	-0.353	0.152	-0.37	0.588	-0.519	-0.375	0.007	0.52	0.443	0.167	-0.412	0.052	0.168	0.298	0.252	0.796	-0.22	0.551	0.079	0.224	0.43	0.067	-0.874	0.536	0.53	0.334	0.456	0.208	0.336	-0.908	-0.204	-0.408	0.581	0.24	0.275	0.753	0.693	0.062	0.178	0.224	0.596	-0.69	0.235	-0.521	0.08	-0.057	-0.126
92	0.552	-0.178	0.135	-0.445	0.48	-0.584	-0.212	-0.063	0.591	0.633	0.188	-0.244	0.128	0.425	0.451	0.125	0.972	-0.137	0.594	0.19	0.134	0.607	0.134	-0.823	0.428	0.458	0.428	0.543	0.14	0.232	-0.792	-0.291	-0.39	0.397	0.228	0.21	0.992	0.748	0.142	0.16	0.174	0.619	-0.792	0.193	-0.638	0.074	-0.046	-0.181
93	0.497	-0.185	0.177	-0.272	0.621	-0.542	-0.23	-0.002	0.602	0.692	0.098	-0.246	0.181	0.114	0.41	0.123	0.896	-0.132	0.528	0.133	0.243	0.669	0.046	-0.884	0.439	0.706	0.446	0.428	0.107	0.205	-0.881	-0.059	-0.448	0.485	0.233	0.212	0.759	0.671	0.203	0.243	0.155	0.612	-0.806	0.266	-0.598	0.129	-0.112	-0.137
94	0.486	-0.142	0.134	-0.38	0.424	-0.54	-0.3	-0.061	0.555	0.841	0.161	-0.285	0.126	0.21	0.444	0.149	0.903	-0.32	0.538	0.057	0.246	0.54	0.078	-0.949	0.387	0.593	0.363	0.491	0.158	0.238	-0.753	-0.08	-0.468	0.386	0.24	0.18	0.73	1.066	-0.012	0.466	0.254	0.667	-0.801	0.283	-0.546	0.041	-0.032	-0.223
95	0.613	-0.271	0.271	-0.207	0.569	-0.578	-0.226	-0.135	0.606	0.432	0.154	-0.234	0.223	0.224	0.521	0.185	0.852	-0.264	0.602	0.046	0.216	0.595	0.057	-0.931	0.412	0.688	0.356	0.484	0.122	0.288	-0.768	-0.115	-0.421	0.47	0.211	0.221	0.696	0.555	0.048	0.286	0.354	0.625	-0.789	0.337	-0.563	0.1	-0.033	-0.263
96	0.54	-0.196	0.149	-0.418	0.499	-0.569	-0.39	-0.138	0.583	0.483	0.177	-0.389	0.198	0.249	0.38	0.205	1.153	-0.133	0.566	0.127	0.191	0.62	0.122	-0.967	0.497	0.864	0.336	0.491	0.172	0.152	-0.873	-0.112	-0.37	0.546	0.192	0.254	0.756	0.79	0.068	0.257	0.152	0.592	-0.667	0.316	-0.61	0.051	-0.03	-0.405
97	0.504	-0.288	0.232	-0.349	0.702	-0.601	-0.174	-0.117	0.492	0.447	0.194	-0.225	0.108	0.216	0.413	0.092	0.814	-0.161	0.633	0.034	0.351	0.555	0.072	-0.867	0.571	0.768	0.381	0.486	0.181	0.229	-0.832	-0.087	-0.336	0.48	0.225	0.318	0.764	0.981	0.139	0.301	0.246	0.566	-0.799	0.249	-0.602	0.085	-0.039	-0.156
98	0.494	-0.424	0.205	-0.308	0.364	-0.52	-0.327	-0.041	0.543	0.428	0.199	-0.294	0.141	0.057	0.405	0.283	0.707	-0.207	0.542	0.133	0.296	0.54	0.117	-0.942	0.376	0.556	0.339	0.482	0.106	0.147	-0.836	-0.065	-0.477	0.457	0.239	0.177	0.871	0.576	0.013	0.094	0.308	0.632	-0.668	0.239	-0.628	0.02	-0.03	-0.333
99	0.652	-0.231	0.079	-0.257	0.589	-0.6	-0.315	-0.094	0.593	0.565	0.116	-0.38	0.218	0.404	0.381	0.192	0.74	-0.306	0.599	0.093	0.319	0.491	0.031	-0.912	0.366	0.469	0.337	0.526	0.064	0.204	-0.774	-0.102	-0.496	0.396	0.21	0.264	0.87	0.639	0.15	0.084	0.166	0.647	-0.632	0.256	-0.621	0.12	0.003	-0.167
100	0.51	-0.346	0.2	-0.446	0.281	-0.583	-0.313	-0.068	0.601	0.457	0.144	-0.219	0.175	0.325	0.357	0.123	0.725	-0.346	0.495	0.097	0.278	0.572	0.041	-0.929	0.264	0.467	0.38	0.569	0.051	0.214	-0.862	-0.125	-0.419	0.481	0.167	0.202	0.724	0.849	0.052	0.305	0.251	0.634	-0.662	0.322	-0.618	0.099	-0.003	-0.152
101	0.42	-0.16	0.172	-0.387	0.442	-0.537	-0.279	-0.096	0.478	0.433	0.177	-0.119	0.173	0.166	0.413	0.074	0.719	-0.325	0.637	0.099	0.311	0.5	0.088	-0.944	0.418	0.503	0.445	0.494	0.06	0.177	-0.916	-0.104	-0.312	0.276	0.248	0.335	0.6	0.671	0.097	0.281	0.203	0.654	-0.746	0.295	-0.561	0.134	-0.007	-0.289
102	0.545	-0.199	0.166	-0.344	0.581	-0.596	-0.297	-0.132	0.639	0.333	0.114	-0.32	0.131	-0.073	0.392	0.213	0.639	-0.181	0.645	-0.007	0.283	0.51	0.101	-0.954	0.395	0.507	0.46	0.527	0.218	0.202	-0.901	-0.046	-0.419	0.445	0.197	0.257	0.898	0.944	0.136	0.342	0.139	0.674	-0.751	0.335	-0.566	0.052	0.04	-0.236
103	0.563	-0.217	0.191	-0.317	0.529	-0.6	-0.297	-0.147	0.708	0.45	0.093	-0.247	0.18	0.148	0.435	0.205	0.621	-0.246	0.483	0.097	0.2	0.673	0.08	-0.907	0.527	0.77	0.449	0.474	0.098	0.148	-0.825	-0.109	-0.399	0.442	0.162	0.284	0.695	0.684	0.104	0.089	0.234	0.613	-0.631	0.301	-0.51	0.027	0.024	-0.185
104	0.548	-0.17	0.152	-0.355	0.614	-0.543	-0.339	-0.189	0.611	0.588	0.19	-0.233	0.208	-0.038	0.506	0.204	0.69	-0.223	0.489	0.136	0.25	0.58	0.006	-0.91	0.588	0.575	0.42	0.523	0.005	0.29	-0.808	-0.058	-0.381	0.411	0.193	0.235	0.743	0.76	0.011	0.283	0.14	0.666	-0.749	0.242	-0.574	0.109	0.035	-0.198
105	0.505	-0.224	0.261	-0.312	0.607	-0.57	-0.297	-0.155	0.674	0.484	0.114	-0.389	0.15	0.127	0.425	0.214	0.647	-0.124	0.523	0.109	0.238	0.656	0.068	-0.894	0.453	0.752	0.302	0.545	0.105	0.108	-0.862	-0.082	-0.367	0.436	0.183	0.269	0.649	0.709	-0.065	0.317	0.108	0.632	-0.704	0.312	-0.498	0.143	-0.036	-0.254
106	0.629	-0.258	0.145	-0.269	0.473	-0.667	-0.302	-0.092	0.612	0.501	0.111	-0.409	0.169	0.108	0.468	0.158	0.763	-0.041	0.551	0.093	0.263	0.508	0.076	-0.879	0.269	0.424	0.395	0.579	0.114	0.041	-0.824	-0.147	-0.375	0.341	0.181	0.239	0.468	0.798	0.093	0.31	0.35	0.654	-0.726	0.31	-0.582	0.07	0.01	-0.145
107	0.438	-0.348	0.089	-0.341	0.537	-0.546	-0.251	-0.046	0.705	0.357	0.184	-0.325	0.156	0.341	0.343	0.22	0.671	-0.426	0.578	0.001	0.122	0.617	0.035	-0.929	0.304	0.362	0.346	0.537	0.079	0.122	-0.805	0	-0.367	0.446	0.174	0.224	0.619	0.589	0.036	0.23	0.078	0.703	-0.756	0.286	-0.538	0.108	-0.007	-0.259
108	0.527	-0.129	0.152	-0.281	0.438	-0.6	-0.344	-0.149	0.755	0.524	0.09	-0.379	0.285	0.278	0.407	0.292	0.75	-0.281	0.604	0.033	0.2	0.401	0.049	-0.89	0.43	0.405	0.354	0.576	0.068	0.175	-0.822	-0.121	-0.334	0.279	0.178	0.302	0.905	0.835	0.063	0.218	0.222	0.647	-0.742	0.371	-0.49	0.101	0.014	-0.273
109	0.52	-0.218	0.147	-0.375	0.382	-0.62	-0.243	-0.074	0.694	0.608	0.066	-0.273	0.274	0.059	0.503	0.144	0.779	-0.176	0.551	0.139	0.258	0.446	0.066	-0.863	0.257	0.618	0.426	0.505	0.063	0.189	-0.774	-0.036	-0.374	0.296	0.151	0.274	0.677	0.601	0.016	0.208	0.297	0.715	-0.668	0.282	-0.589	0.138	-0.026	-0.324
110	0.561	-0.353	0.107	-0.307	0.345	-0.581	-0.306	-0.06	0.629	0.407	0.066	-0.363	0.073	0.089	0.479	0.169	0.601	-0.15	0.537	0.176	0.185	0.532	0.169	-0.868	0.276	0.772	0.361	0.495	0.286	0.12	-0.716	-0.1	-0.324	0.352	0.211	0.301	0.711	0.829	0.005	0.346	0.363	0.692	-0.742	0.262	-0.658	0.134	0.02	-0.345
111	0.604	-0.185	0.205	-0.345	0.483	-0.57	-0.191	-0.181	0.638	0.427	0.161	-0.117	0.103	0.096	0.402	0.223	0.65	-0.168	0.495	0.187	0.326	0.632	0.183	-0.913	0.282	0.509	0.368	0.548	0.057	0.131	-0.851	-0.135	-0.416	0.323	0.151	0.322	0.801	0.889	0.12	0.217	0.265	0.711	-0.765	0.433	-0.457	0.18	0.049	-0.248
112	0.671	-0.176	0.144	-0.293	0.46	-0.602	-0.459	-0.128	0.66	0.481	0.113	-0.327	0.195	-0.031	0.417	0.143	0.648	-0.323	0.565	0.21	0.185	0.357	0.256	-0.774	0.483	0.453	0.43	0.578	0.073	0.194	-0.866	-0.061	-0.456	0.365	0.188	0.287	0.574	0.851	0.023	0.246	0.315	0.615	-0.745	0.431	-0.5	0.085	-0.003	-0.252
113	0.79	-0.046	0.138	-0.259	0.546	-0.582	-0.194	-0.173	0.545	0.292	0.177	-0.475	0.09	0.219	0.514	0.206	0.593	-0.109	0.547	-0.01	0.262	0.597	0.249	-0.821	0.503	0.491	0.376	0.586	0.036	0.118	-0.831	-0.142	-0.389	0.257	0.199	0.345	0.67	0.917	0.054	0.207	0.193	0.639	-0.699	0.379	-0.594	0.117	-0.017	-0.342
114	0.538	-0.437	0.215	-0.094	0.336	-0.621	-0.202	-0.064	0.529	0.622	0.159	-0.399	0.104	0.059	0.428	0.33	0.714	-0.181	0.579	0.142	0.308	0.522	0.174	-0.883	0.419	0.484	0.389	0.578	0.084	0.092	-0.81	-0.088	-0.287	0.427	0.195	0.277	0.895	0.761	0.078	0.196	0.261	0.658	-0.707	0.411	-0.546	0.047	-0.023	-0.331
115	0.78	-0.322	0.168	-0.298	0.511	-0.575	-0.24	-0.22	0.665	0.711	0.142	-0.395	0.129	0.168	0.52	0.329	0.764	-0.276	0.579	0.148	0.287	0.462	0.173	-0.834	0.31	0.522	0.398	0.564	0.061	0.084	-0.801	-0.045	-0.274	0.198	0.184	0.331	0.706	0.79	0.017	0.111	0.257	0.692	-0.694	0.369	-0.614	0.067	0.007	-0.347
116	0.684	-0.256	0.13	-0.359	0.533	-0.574	-0.275	-0.135	0.546	0.252	0.181	-0.264	0.052	0.184	0.499	0.258	0.689	-0.284	0.542	0.158	0.307	0.592	0.106	-0.854	0.438	0.498	0.43	0.613	0.139	0.262	-0.769	-0.094	-0.34	0.265	0.194	0.328	0.554	0.842	0.027	0.413	0.279	0.675	-0.717	0.45	-0.503	0.111	-0.001	-0.266
117	0.66	-0.222	0.186	-0.306	0.549	-0.602	-0.135	-0.175	0.673	0.429	0.122	-0.439	0.259	0.033	0.477	0.262	0.685	-0.246	0.477	0.099	0.319	0.383	0.105	-0.807	0.225	0.607	0.252	0.614	0.107	0.113	-0.794	-0.017	-0.287	0.333	0.207	0.334	0.749	0.875	0.009	0.261	0.296	0.703	-0.61	0.383	-0.576	0.1	0.016	-0.272
118	0.686	-0.322	0.204	-0.256	0.395	-0.632	-0.296	-0.261	0.689	0.391	0.094	-0.447	0.132	0.17	0.466	0.286	0.634	-0.204	0.471	0.133	0.348	0.481	0.154	-0.812	0.418	0.541	0.329	0.611	0.049	0.16	-0.849	-0.152	-0.355	0.29	0.219	0.357	0.788	0.797	0.038	0.272	0.232	0.736	-0.648	0.391	-0.483	0.115	-0.035	-0.206
119	0.636	-0.133	0.068	-0.215	0.563	-0.607	-0.209	-0.186	0.599	0.456	0.146	-0.486	0.258	0.146	0.495	0.33	0.68	-0.14	0.438	0.051	0.244	0.549	0.132	-0.736	0.289	0.518	0.318	0.597	0.067	0.184	-0.742	-0.096	-0.336	0.133	0.182	0.311	0.85	0.8	0.027	0.224	0.234	0.697	-0.686	0.336	-0.592	0.084	0.017	-0.405
120	0.563	-0.227	0.121	-0.197	0.576	-0.542	-0.228	-0.196	0.662	0.432	0.164	-0.312	0.073	0.219	0.453	0.277	0.455	-0.17	0.607	0.031	0.225	0.279	0.146	-0.764	0.257	0.501	0.289	0.629	0.115	0.1	-0.862	-0.094	-0.377	0.237	0.2	0.332	0.769	0.813	-0.011	0.241	0.198	0.682	-0.549	0.424	-0.606	0.149	-0.017	-0.401
121	0.462	-0.086	0.188	-0.146	0.509	-0.628	-0.187	-0.154	0.672	0.44	0.167	-0.427	0.167	0.093	0.427	0.236	0.683	-0.063	0.541	0.074	0.264	0.447	0.113	-0.777	0.493	0.536	0.363	0.596	0.214	0.133	-0.663	-0.133	-0.391	0.259	0.22	0.289	0.77	0.562	-0.038	0.262	0.314	0.739	-0.684	0.438	-0.506	0.102	0.006	-0.271
122	0.678	-0.261	0.145	-0.39	0.505	-0.601	-0.213	-0.225	0.63	0.438	0.159	-0.321	0.183	-0.089	0.503	0.283	0.643	-0.255	0.546	0.068	0.253	0.478	0.128	-0.808	0.29	0.62	0.357	0.581	0.031	0.098	-0.824	-0.19	-0.345	0.41	0.2	0.362	0.65	0.848	-0.015	0.176	0.275	0.724	-0.629	0.394	-0.478	0.098	-0.046	-0.069
123	0.488	-0.263	0.183	-0.142	0.454	-0.571	-0.24	-0.199	0.543	0.496	0.148	-0.456	0.171	0.239	0.512	0.345	0.714	-0.094	0.49	0.112	0.218	0.386	0.112	-0.754	0.347	0.43	0.335	0.606	0.077	0.151	-0.816	-0.07	-0.287	0.27	0.205	0.275	0.672	0.792	-0.014	0.109	0.308	0.758	-0.563	0.405	-0.47	0.142	-0.052	-0.289
124	0.493	-0.294	0.105	-0.181	0.285	-0.624	-0.179	-0.216	0.668	0.437	0.128	-0.568	0.184	-0.104	0.465	0.418	0.649	-0.12	0.538	0.073	0.248	0.555	0.043	-0.759	0.222	0.484	0.339	0.666	-0.031	0.086	-0.829	-0.148	-0.348	0.234	0.211	0.249	0.523	0.607	0.027	0.136	0.294	0.753	-0.579	0.424	-0.563	0.139	-0.037	-0.331
125	0.514	-0.231	0.125	-0.295	0.704	-0.607	-0.198	-0.113	0.66	0.508	0.128	-0.634	0.063	0.136	0.3	0.231	0.581	-0.087	0.549	0.111	0.258	0.468	0.072	-0.678	0.376	0.548	0.305	0.566	0.079	0.125	-0.791	-0.153	-0.377	0.194	0.199	0.226	0.71	0.422	0.001	0.143	0.408	0.723	-0.587	0.525	-0.517	0.069	-0.017	-0.308
126	0.589	-0.565	0.123	-0.103	0.436	-0.668	-0.182	-0.178	0.533	0.237	0.079	-0.255	0.08	0.024	0.408	0.38	0.623	-0.14	0.563	0.157	0.283	0.462	0.123	-0.75	0.29	0.409	0.442	0.576	0.081	0.197	-0.873	-0.125	-0.428	0.268	0.193	0.252	0.912	0.886	0.008	0.147	0.264	0.73	-0.59	0.416	-0.571	0.171	-0.041	-0.292
127	0.684	-0.101	0.034	-0.274	0.403	-0.574	-0.263	-0.153	0.726	0.392	0.18	-0.334	0.067	0.027	0.405	0.215	0.69	-0.254	0.519	0.069	0.203	0.557	0.081	-0.747	0.207	0.706	0.385	0.583	0.159	0.042	-0.823	-0.187	-0.33	0.301	0.217	0.232	0.551	0.756	-0.022	0.174	0.407	0.711	-0.539	0.407	-0.531	0.136	-0.059	-0.285
128	0.708	-0.196	0.133	-0.155	0.611	-0.546	-0.139	-0.204	0.535	0.346	0.128	-0.33	0.066	0.196	0.511	0.286	0.757	-0.218	0.564	0.146	0.2	0.5	0.14	-0.717	0.387	0.503	0.473	0.647	-0.015	0.171	-0.813	-0.113	-0.394	0.186	0.24	0.179	0.74	0.704	0.035	0.31	0.208	0.77	-0.489	0.452	-0.543	0.028	-0.07	-0.243
129	0.758	-0.479	0.115	-0.156	0.501	-0.586	-0.176	-0.238	0.532	0.374	0.163	-0.407	0.001	0.173	0.51	0.342	0.667	-0.12	0.561	0.14	0.267	0.461	0.101	-0.657	0.261	0.625	0.39	0.641	0.168	0.071	-0.817	-0.036	-0.389	0.251	0.24	0.231	0.689	0.87	-0.022	0.199	0.123	0.741	-0.552	0.487	-0.53	0.08	-0.06	-0.267
130	0.592	-0.475	0.083	-0.131	0.373	-0.667	-0.199	-0.241	0.497	0.414	0.165	-0.364	0.096	0.07	0.506	0.381	0.567	-0.286	0.63	0.005	0.308	0.473	0.127	-0.742	0.377	0.695	0.463	0.604	0.089	0.05	-0.833	-0.056	-0.397	-0.02	0.196	0.388	0.755	0.714	0.077	0.239	0.313	0.77	-0.597	0.445	-0.456	0.165	-0.044	-0.298
131	0.544	-0.293	0.144	-0.128	0.477	-0.613	-0.186	-0.246	0.596	0.509	0.208	-0.557	0.134	-0.015	0.432	0.386	0.534	-0.287	0.536	0.106	0.281	0.404	0.038	-0.675	0.392	0.46	0.438	0.612	-0.022	0.152	-0.78	-0.093	-0.342	0.105	0.217	0.242	0.543	0.774	-0.089	0.088	0.2	0.763	-0.446	0.469	-0.495	0.083	-0.029	-0.233
132	0.586	-0.403	0.041	-0.078	0.518	-0.663	-0.17	-0.142	0.524	0.577	0.194	-0.38	0.11	0.272	0.432	0.42	0.557	-0.306	0.521	0.107	0.328	0.523	0.152	-0.674	0.178	0.595	0.393	0.641	0.004	0.149	-0.778	-0.073	-0.434	0.161	0.265	0.292	0.664	0.779	-0.029	0.251	0.345	0.793	-0.503	0.465	-0.547	0.05	-0.052	-0.291
133	0.669	-0.319	0.11	-0.106	0.363	-0.646	-0.121	-0.223	0.623	0.392	0.263	-0.254	0.024	-0.085	0.513	0.393	0.652	-0.148	0.551	0.178	0.327	0.588	0.128	-0.745	0.363	0.561	0.403	0.638	0.042	0.174	-0.713	-0.139	-0.433	0.25	0.201	0.201	0.705	0.904	-0.056	0.037	0.223	0.792	-0.395	0.418	-0.472	0.119	-0.051	-0.241
134	0.597	-0.298	0.16	-0.224	0.517	-0.596	-0.178	-0.191	0.51	0.348	0.261	-0.534	-0.033	0.133	0.472	0.41	0.648	-0.209	0.483	0.153	0.383	0.598	0.037	-0.679	0.434	0.424	0.418	0.661	0.183	0.184	-0.789	-0.135	-0.371	0.191	0.266	0.279	0.899	0.72	-0.023	0.08	0.056	0.781	-0.431	0.477	-0.487	0.143	-0.059	-0.105
135	0.594	-0.359	0.144	-0.098	0.613	-0.599	-0.17	-0.184	0.552	0.253	0.247	-0.407	0.045	-0.023	0.449	0.365	0.53	-0.143	0.409	0.117	0.277	0.428	0.093	-0.684	0.32	0.567	0.397	0.694	0.096	0.105	-0.723	-0.15	-0.456	0.183	0.255	0.223	0.774	0.665	-0.113	-0.052	0.303	0.751	-0.473	0.375	-0.433	0.064	-0.072	-0.27
136	0.764	-0.509	0.112	-0.07	0.547	-0.629	-0.171	-0.173	0.516	0.288	0.225	-0.329	0.155	0.117	0.361	0.414	0.586	-0.066	0.473	0.191	0.303	0.432	0.088	-0.659	0.387	0.716	0.429	0.593	0.085	0.134	-0.706	-0.077	-0.341	0.087	0.194	0.246	0.735	0.722	-0.008	0.081	0.206	0.791	-0.373	0.387	-0.42	0.064	-0.066	-0.207
137	0.667	-0.484	0.18	-0.194	0.684	-0.637	-0.147	-0.232	0.636	0.182	0.157	-0.434	0.127	0.018	0.388	0.442	0.503	-0.112	0.508	0.218	0.298	0.474	0.084	-0.671	0.202	0.683	0.365	0.584	0.007	0.055	-0.771	-0.083	-0.37	0.249	0.238	0.268	0.712	0.823	-0.071	0.216	0.229	0.803	-0.311	0.433	-0.35	0.101	-0.06	-0.143
138	0.634	-0.364	0.057	-0.07	0.518	-0.575	-0.144	-0.243	0.535	0.391	0.273	-0.342	0.135	0.091	0.42	0.281	0.745	-0.28	0.514	0.135	0.313	0.556	0.02	-0.625	0.382	0.388	0.326	0.663	-0.045	0.186	-0.82	-0.143	-0.352	0.117	0.231	0.297	0.567	1.118	-0.015	0.173	0.203	0.822	-0.357	0.426	-0.43	0.123	-0.078	-0.195
139	0.568	-0.309	0.084	0.096	0.517	-0.62	-0.135	-0.241	0.545	0.404	0.2	-0.319	0.126	0.091	0.484	0.506	0.45	-0.174	0.478	0.174	0.286	0.566	0.081	-0.622	0.237	0.66	0.36	0.656	0.081	0.102	-0.758	-0.089	-0.355	0.247	0.232	0.367	0.721	0.733	0.015	0.076	0.071	0.816	-0.313	0.458	-0.337	0.114	-0.056	-0.176
140	0.548	-0.389	0.085	-0.115	0.631	-0.646	-0.079	-0.187	0.706	0.412	0.201	-0.428	0.036	0.028	0.47	0.408	0.666	-0.185	0.488	0.247	0.294	0.551	0.021	-0.586	0.265	0.711	0.458	0.65	0.116	0.209	-0.716	-0.079	-0.421	0.049	0.243	0.311	0.676	0.994	-0.054	0.127	0.212	0.831	-0.417	0.484	-0.439	0.099	-0.028	-0.23
141	0.709	-0.236	0.083	-0.078	0.599	-0.63	-0.05	-0.143	0.62	0.417	0.266	-0.391	0.129	0.25	0.364	0.407	0.639	-0.273	0.5	0.204	0.27	0.552	0.046	-0.621	0.42	0.75	0.454	0.657	-0.054	0.206	-0.781	-0.112	-0.427	0.258	0.248	0.257	0.728	0.924	-0.014	0.118	0.133	0.848	-0.343	0.41	-0.322	0.1	-0.065	-0.096
142	0.525	-0.309	0.066	-0.115	0.475	-0.601	-0.071	-0.196	0.584	0.461	0.162	-0.36	-0.047	0.124	0.512	0.38	0.679	-0.188	0.54	0.264	0.264	0.432	0.058	-0.564	0.403	0.467	0.434	0.649	0.033	0.022	-0.728	-0.106	-0.427	0.152	0.227	0.276	0.73	0.606	0.009	0.006	0.215	0.861	-0.404	0.383	-0.406	0.11	-0.063	-0.056
143	0.764	-0.298	0.054	-0.013	0.647	-0.605	-0.112	-0.193	0.569	0.355	0.174	-0.511	0.048	0.071	0.384	0.388	0.775	-0.149	0.436	0.239	0.257	0.529	0.068	-0.591	0.314	0.668	0.385	0.619	0.029	0.204	-0.739	-0.127	-0.404	0.23	0.226	0.3	0.804	0.815	0.003	0.137	0.221	0.823	-0.345	0.472	-0.344	0.088	-0.045	-0.117
144	0.73	-0.411	0.1	-0.046	0.542	-0.578	-0.136	-0.152	0.579	0.381	0.136	-0.544	-0.021	-0.034	0.382	0.536	0.775	-0.194	0.519	0.221	0.239	0.265	0.057	-0.537	0.266	0.612	0.395	0.636	0.091	0.113	-0.827	-0.059	-0.389	0.093	0.265	0.259	0.603	0.683	-0.05	0.165	0.229	0.843	-0.324	0.379	-0.336	0.097	-0.044	-0.095
145	0.597	-0.121	0.042	0.013	0.517	-0.617	-0.158	-0.152	0.53	0.545	0.166	-0.333	-0.123	0.019	0.458	0.393	0.729	-0.215	0.467	0.233	0.29	0.559	0.075	-0.565	0.305	0.562	0.334	0.643	-0.071	0.197	-0.764	-0.064	-0.427	0.147	0.242	0.289	0.683	0.878	-0.02	0.051	0.12	0.859	-0.301	0.333	-0.413	0.122	-0.073	-0.085
146	0.667	-0.328	0.011	-0.06	0.327	-0.599	-0.136	-0.186	0.528	0.359	0.178	-0.467	0.046	0.149	0.578	0.561	0.771	-0.086	0.491	0.242	0.277	0.556	0.058	-0.545	0.344	0.538	0.383	0.677	-0.118	0.053	-0.735	-0.098	-0.46	0.014	0.271	0.248	0.608	0.522	0.041	0.131	0.158	0.85	-0.229	0.324	-0.303	0.089	-0.058	-0.073
147	0.555	-0.358	0.096	0.1	0.642	-0.531	-0.112	-0.12	0.529	0.442	0.201	-0.429	0.046	0.204	0.491	0.523	0.667	-0.239	0.497	0.21	0.272	0.553	0.083	-0.591	0.348	0.414	0.4	0.653	0.069	0.115	-0.807	-0.09	-0.507	0.072	0.272	0.283	0.755	0.77	0.028	0.081	0.135	0.867	-0.384	0.381	-0.37	0.041	-0.051	-0.16
148	0.764	-0.392	0.076	-0.129	0.515	-0.611	-0.125	-0.205	0.625	0.387	0.16	-0.48	-0.027	-0.002	0.481	0.396	0.646	-0.169	0.417	0.164	0.414	0.439	0.074	-0.595	0.334	0.7	0.461	0.661	0.104	0.097	-0.696	-0.04	-0.399	0.013	0.27	0.229	0.752	0.781	0.022	0.146	0.134	0.887	-0.213	0.375	-0.354	0.091	-0.066	-0.109
149	0.797	-0.337	0.073	0.139	0.479	-0.566	-0.095	-0.167	0.553	0.434	0.168	-0.457	0.063	0.223	0.509	0.459	0.692	-0.145	0.411	0.092	0.44	0.512	0.122	-0.534	0.378	0.651	0.398	0.684	-0.026	0.153	-0.766	-0.067	-0.395	0.105	0.271	0.239	0.776	0.643	0.005	0.14	0.121	0.826	-0.289	0.298	-0.386	0.15	-0.07	-0.091
150	0.712	-0.364	0.017	0.029	0.589	-0.665	-0.087	-0.239	0.5	0.511	0.219	-0.384	0.084	0.215	0.56	0.543	0.749	-0.239	0.477	0.176	0.337	0.561	0.059	-0.497	0.311	0.596	0.396	0.74	0.224	0.236	-0.694	-0.062	-0.448	0.122	0.241	0.163	0.834	0.665	0.048	0.057	0.096	0.893	-0.278	0.281	-0.329	0.052	-0.044	-0.088
151	0.93	-0.419	0.153	-0.104	0.653	-0.547	-0.121	-0.178	0.529	0.314	0.217	-0.592	0.107	0.08	0.363	0.518	0.611	-0.067	0.444	0.192	0.287	0.55	0.111	-0.395	0.286	0.519	0.412	0.718	0.014	0.102	-0.768	-0.034	-0.381	0.211	0.265	0.21	0.772	0.731	-0.017	0.047	0.057	0.868	-0.253	0.413	-0.24	0.095	-0.066	-0.113
152	0.662	-0.3	0.091	-0.028	0.376	-0.618	-0.12	-0.161	0.555	0.337	0.18	-0.51	0.121	0.264	0.41	0.668	0.792	-0.083	0.361	0.173	0.313	0.526	0.117	-0.498	0.295	0.586	0.335	0.732	0.12	0.187	-0.74	-0.052	-0.378	-0.044	0.285	0.225	0.814	1.001	-0.017	0.034	0.053	0.888	-0.22	0.315	-0.2	0.127	-0.075	-0.143
153	0.693	-0.458	0.065	0.07	0.51	-0.557	-0.128	-0.251	0.618	0.504	0.174	-0.474	0.104	-0.126	0.437	0.599	0.665	-0.117	0.409	0.154	0.312	0.337	0.064	-0.5	0.245	0.57	0.364	0.75	0.033	0.138	-0.745	-0.045	-0.365	0.143	0.27	0.247	0.767	0.5	-0.01	-0.08	-0.085	0.857	-0.198	0.38	-0.209	0.057	-0.092	-0.018
154	0.651	-0.406	0.066	-0.029	0.509	-0.558	-0.103	-0.147	0.487	0.205	0.205	-0.518	0.048	0.051	0.467	0.611	0.724	-0.123	0.473	0.139	0.323	0.4	0.076	-0.437	0.359	0.441	0.382	0.665	0.056	0.113	-0.731	-0.001	-0.362	0.13	0.289	0.173	0.612	0.781	0.015	0.074	0.098	0.839	-0.143	0.295	-0.206	0.104	-0.08	-0.05
155	0.615	-0.404	0.006	0.016	0.74	-0.544	-0.101	-0.188	0.58	0.273	0.197	-0.629	-0.062	0.131	0.504	0.515	0.929	-0.163	0.439	0.172	0.331	0.432	0.044	-0.393	0.395	0.625	0.423	0.702	-0.018	0.243	-0.742	-0.136	-0.337	0.125	0.25	0.263	0.574	0.779	-0.002	0.037	0.12	0.877	-0.214	0.306	-0.275	0.084	-0.07	-0.135
156	0.692	-0.249	0.092	0.084	0.577	-0.582	-0.077	-0.212	0.586	0.465	0.193	-0.525	-0.075	0.092	0.449	0.615	0.815	-0.219	0.413	0.147	0.28	0.414	-0.019	-0.415	0.345	0.675	0.414	0.695	0.11	0.281	-0.718	0.016	-0.413	0.221	0.276	0.207	0.785	0.932	-0.015	0.031	0.042	0.884	-0.156	0.412	-0.193	0.131	-0.07	-0.072
157	0.704	-0.443	0.042	0.077	0.443	-0.613	-0.083	-0.208	0.569	0.271	0.172	-0.508	0.022	0.136	0.387	0.591	0.639	-0.154	0.424	0.338	0.308	0.455	-0.001	-0.42	0.312	0.592	0.329	0.765	0.033	0.181	-0.734	-0.049	-0.437	0.137	0.283	0.203	0.663	1.119	0.084	0.128	-0.119	0.846	-0.156	0.415	-0.19	0.082	-0.045	-0.057
158	0.628	-0.391	0.09	-0.05	0.436	-0.555	-0.09	-0.225	0.56	0.445	0.168	-0.379	0.059	0.176	0.448	0.608	0.756	-0.178	0.451	0.167	0.307	0.485	-0.029	-0.362	0.31	0.708	0.345	0.705	0.241	0.183	-0.673	0.025	-0.405	0.125	0.285	0.227	0.622	0.658	0.058	0.028	0.039	0.869	-0.133	0.264	-0.145	0.083	-0.07	-0.148
159	0.87	-0.189	0.043	-0.063	0.418	-0.583	-0.113	-0.166	0.547	0.322	0.196	-0.569	0.06	-0.023	0.573	0.498	0.707	-0.087	0.456	0.246	0.294	0.493	-0.052	-0.349	0.393	0.552	0.431	0.7	0.098	0.175	-0.68	0.066	-0.352	0.104	0.257	0.226	0.765	0.716	0.019	0.003	0.251	0.891	-0.106	0.309	-0.231	0.083	-0.054	-0.057
160	0.809	-0.239	0.07	-0.05	0.565	-0.685	-0.07	-0.218	0.534	0.404	0.144	-0.537	-0.06	-0.056	0.423	0.68	0.886	-0.243	0.471	0.336	0.363	0.613	0.038	-0.326	0.304	0.838	0.379	0.724	0.062	0.159	-0.708	0.004	-0.42	0.064	0.244	0.163	0.495	0.658	0.02	0	-0.023	0.909	-0.147	0.402	-0.134	0.102	-0.049	-0.064
161	0.68	-0.548	0.026	0	0.609	-0.536	-0.063	-0.19	0.467	0.175	0.164	-0.649	0.037	0.254	0.509	0.585	0.97	-0.258	0.421	0.354	0.285	0.485	-0.005	-0.285	0.359	0.62	0.332	0.723	0.075	0.255	-0.757	-0.001	-0.43	0.08	0.263	0.171	0.607	0.607	0.009	0.053	-0.041	0.875	-0.082	0.31	-0.243	0.131	-0.061	0.022
162	0.808	-0.395	0.05	0.045	0.452	-0.555	-0.1	-0.202	0.571	0.369	0.156	-0.546	0.023	0.098	0.503	0.664	0.755	-0.176	0.307	0.179	0.36	0.506	-0.018	-0.223	0.365	0.432	0.327	0.692	0.057	0.189	-0.734	0.054	-0.303	0.046	0.255	0.185	0.503	0.994	0.02	0.018	0.008	0.909	-0.039	0.384	-0.177	0.14	-0.067	-0.099
163	0.759	-0.54	0.023	0.131	0.51	-0.572	-0.072	-0.209	0.513	0.253	0.152	-0.604	-0.008	-0.014	0.485	0.577	0.832	-0.19	0.398	0.26	0.396	0.555	0.088	-0.257	0.327	0.531	0.388	0.705	0.144	0.198	-0.736	-0.003	-0.387	0.054	0.243	0.182	0.671	0.861	0.099	-0.021	-0.04	0.9	-0.043	0.35	-0.127	0.145	-0.08	-0.026
164	0.794	-0.415	0.02	0.123	0.406	-0.579	-0.021	-0.141	0.522	0.446	0.159	-0.349	0.127	0.172	0.404	0.592	0.733	-0.046	0.454	0.278	0.284	0.558	-0.028	-0.258	0.384	0.624	0.291	0.69	0.064	0.21	-0.654	0.082	-0.398	0.174	0.255	0.164	0.59	0.924	0.066	0.124	0.024	0.864	0.068	0.344	-0.185	0.053	-0.075	-0.088
165	0.738	-0.338	0.048	0.273	0.328	-0.513	-0.075	-0.21	0.475	0.223	0.156	-0.526	0.077	0.234	0.449	0.55	0.788	-0.041	0.292	0.258	0.379	0.523	0.02	-0.256	0.271	0.67	0.329	0.763	0.12	0.175	-0.7	0.004	-0.442	-0.029	0.237	0.132	0.54	0.731	0.083	0.017	-0.03	0.882	-0.105	0.335	-0.036	0.053	-0.068	0.002
166	0.746	-0.315	-0.023	0.187	0.462	-0.517	-0.036	-0.193	0.601	0.298	0.137	-0.567	0.063	0.001	0.461	0.619	0.714	-0.041	0.36	0.179	0.422	0.613	-0.036	-0.295	0.154	0.735	0.333	0.684	0.078	0.216	-0.679	0.039	-0.406	0.045	0.257	0.146	0.809	0.909	0.032	0.043	0.187	0.898	-0.076	0.355	-0.121	0.08	-0.088	-0.01
167	0.733	-0.407	0.114	0.196	0.377	-0.546	-0.043	-0.208	0.551	0.513	0.16	-0.482	-0.004	0.201	0.389	0.649	0.688	-0.051	0.334	0.291	0.394	0.654	-0.04	-0.205	0.184	0.588	0.353	0.758	0.154	0.234	-0.74	0.114	-0.357	-0.034	0.252	0.115	0.572	0.827	0.083	-0.047	0.067	0.886	-0.122	0.27	-0.101	0.133	-0.081	-0.011
168	0.69	-0.218	0.021	0.104	0.582	-0.579	-0.109	-0.236	0.638	0.246	0.188	-0.55	-0.069	0.243	0.489	0.747	0.751	-0.151	0.364	0.208	0.409	0.311	-0.008	-0.213	0.206	0.572	0.313	0.79	0.135	0.314	-0.663	0.071	-0.378	0.157	0.229	0.103	0.577	0.763	0.09	0.111	0.098	0.862	-0.137	0.361	-0.079	0.089	-0.107	-0.133
169	0.725	-0.348	0.073	0.114	0.54	-0.51	-0.104	-0.212	0.541	0.411	0.161	-0.478	0.098	-0.127	0.448	0.528	0.682	-0.176	0.362	0.254	0.366	0.495	-0.001	-0.193	0.378	0.738	0.344	0.801	0.164	0.294	-0.683	0.036	-0.45	0.099	0.236	0.082	0.692	0.633	0.058	-0.04	0.019	0.899	-0.096	0.249	-0.062	0.09	-0.077	-0.009
170	0.746	-0.386	0.072	0.12	0.348	-0.532	-0.064	-0.215	0.63	0.373	0.166	-0.611	0.106	0.059	0.406	0.676	0.81	-0.2	0.356	0.282	0.354	0.603	0.01	-0.18	0.346	0.526	0.256	0.67	0.095	0.209	-0.747	0.104	-0.391	0.098	0.237	0.074	0.771	0.777	0.071	0.038	0.017	0.879	-0.022	0.246	-0.115	0.086	-0.076	-0.079
171	0.775	-0.231	0.015	0.031	0.623	-0.523	-0.105	-0.127	0.589	0.098	0.16	-0.553	-0.013	0.01	0.492	0.588	0.671	-0.119	0.273	0.285	0.393	0.598	0.004	-0.169	0.371	0.523	0.327	0.756	0.032	0.245	-0.688	0.053	-0.376	0.127	0.216	0.023	0.731	0.758	0.049	0.016	-0.019	0.886	0.052	0.259	-0.018	0.16	-0.072	-0.035
172	0.755	-0.3	0.077	0.131	0.628	-0.501	0.014	-0.205	0.599	0.452	0.125	-0.438	0.115	0.078	0.456	0.641	0.898	-0.133	0.291	0.255	0.33	0.698	-0.059	-0.068	0.355	0.533	0.347	0.753	0.169	0.21	-0.633	0.079	-0.4	-0.012	0.23	0.035	0.825	0.944	0.119	0.002	0.041	0.909	-0.031	0.425	0.012	0.143	-0.074	-0.051
173	0.783	-0.335	0.067	0.175	0.368	-0.454	-0.091	-0.215	0.567	0.294	0.163	-0.555	-0.009	-0.001	0.47	0.764	0.788	-0.036	0.28	0.262	0.329	0.594	0.006	-0.079	0.289	0.358	0.333	0.733	0.092	0.227	-0.749	0.039	-0.404	0.194	0.245	0.08	0.545	0.834	0.068	-0.002	-0.075	0.885	0.013	0.309	-0.049	0.09	-0.086	-0.143
174	0.843	-0.381	0.09	0.223	0.465	-0.412	-0.086	-0.208	0.503	0.287	0.222	-0.507	0.1	0.154	0.413	0.797	0.848	-0.083	0.266	0.266	0.322	0.495	-0.061	-0.096	0.272	0.456	0.339	0.785	0.152	0.227	-0.663	0.107	-0.393	0.09	0.216	-0.071	0.692	0.792	0.078	-0.01	0.026	0.9	0.104	0.212	0.07	0.121	-0.083	0.012
175	0.627	-0.433	0.011	0.246	0.362	-0.464	-0.101	-0.272	0.578	0.329	0.178	-0.671	0.12	0.171	0.451	0.811	0.796	-0.203	0.282	0.183	0.36	0.648	-0.027	-0.002	0.204	0.495	0.362	0.758	0.113	0.26	-0.689	0.058	-0.39	0.078	0.235	0.055	0.525	0.884	0.088	0.083	-0.006	0.912	-0.046	0.286	0.035	0.106	-0.07	-0.024
176	0.694	-0.299	0.045	0.25	0.366	-0.522	-0.105	-0.236	0.505	0.042	0.167	-0.521	0.101	-0.056	0.408	0.795	0.764	-0.112	0.293	0.332	0.374	0.474	0.023	-0.067	0.414	0.725	0.309	0.84	0.087	0.319	-0.68	0.097	-0.402	0.067	0.225	-0.028	0.656	0.699	0.11	0	0.029	0.875	0.048	0.341	-0.043	0.133	-0.077	-0.004
177	0.757	-0.43	0.057	0.291	0.453	-0.439	-0.033	-0.182	0.492	0.245	0.2	-0.437	-0.054	0.129	0.475	0.602	0.972	-0.159	0.282	0.236	0.312	0.437	-0.024	0.009	0.508	0.487	0.317	0.706	0.209	0.314	-0.69	0.074	-0.428	0.214	0.225	0.015	0.616	0.819	0.114	0.107	0.088	0.884	0.032	0.286	-0.017	0.087	-0.088	-0.051
178	0.626	-0.235	0.004	0.152	0.394	-0.418	-0.052	-0.186	0.471	0.439	0.177	-0.609	0.029	0.071	0.439	0.773	0.754	0.002	0.256	0.329	0.316	0.519	0.018	0.087	0.353	0.511	0.323	0.783	0.148	0.244	-0.686	0.124	-0.38	0.099	0.186	-0.025	0.611	0.977	0.093	0.048	0.018	0.893	0.076	0.302	-0.005	0.151	-0.082	0.037
179	0.618	-0.318	0.023	0.18	0.133	-0.456	-0.001	-0.206	0.415	0.361	0.146	-0.73	0.001	0.037	0.417	0.626	0.791	-0.051	0.244	0.32	0.389	0.651	-0.061	0.153	0.377	0.504	0.338	0.779	0.035	0.266	-0.631	0.106	-0.456	0.071	0.205	-0.08	0.692	0.705	0.09	-0.005	-0.024	0.886	0.097	0.242	0.003	0.122	-0.073	-0.086
180	0.841	-0.312	0.001	0.163	0.391	-0.486	-0.006	-0.264	0.527	0.11	0.164	-0.576	0.044	0.104	0.462	0.725	0.753	-0.095	0.288	0.249	0.38	0.538	0.045	0.125	0.361	0.668	0.34	0.759	0.161	0.238	-0.72	0.034	-0.391	0.133	0.197	-0.09	0.573	0.87	0.029	0.07	-0.067	0.895	-0.013	0.316	-0.003	0.077	-0.08	-0.005
181	0.775	-0.427	0.038	0.306	0.393	-0.497	-0.009	-0.199	0.514	0.258	0.178	-0.499	0.023	-0.002	0.438	0.573	0.87	-0.143	0.193	0.318	0.411	0.512	0.041	0.172	0.247	0.364	0.297	0.744	0.149	0.198	-0.687	0.12	-0.378	-0.008	0.196	-0.062	0.547	0.831	0.11	0.046	0.097	0.904	0.09	0.298	0.076	0.097	-0.077	-0.002
182	0.567	-0.237	0.021	0.121	0.362	-0.514	-0.014	-0.28	0.414	0.332	0.216	-0.606	0.121	0.122	0.466	0.744	0.731	-0.161	0.331	0.313	0.411	0.537	0.049	0.14	0.255	0.363	0.359	0.728	0.091	0.241	-0.684	0.11	-0.342	0.041	0.2	-0.047	0.683	0.878	0.17	-0.003	0.164	0.892	0.048	0.295	0.052	0.1	-0.089	-0.073
183	0.572	-0.294	0.026	0.193	0.491	-0.453	-0.008	-0.252	0.462	0.191	0.171	-0.408	0.012	0.128	0.525	0.7	0.7	-0.128	0.262	0.24	0.402	0.458	0.062	0.157	0.348	0.347	0.34	0.76	0.071	0.315	-0.703	0.034	-0.403	0.097	0.201	-0.107	0.595	0.712	0.07	0.057	0.09	0.914	-0.043	0.226	-0.016	0.132	-0.093	-0.023
184	0.662	-0.285	0.02	0.218	0.482	-0.443	0.001	-0.286	0.47	0.216	0.149	-0.56	-0.03	0.225	0.486	0.812	0.775	-0.038	0.211	0.287	0.414	0.719	-0.042	0.155	0.431	0.702	0.313	0.788	0.064	0.404	-0.706	0.095	-0.369	0.082	0.173	-0.103	0.651	0.747	0.097	0.017	0.023	0.894	0.084	0.311	0.032	0.042	-0.095	-0.023
185	0.587	-0.381	0.012	0.154	0.459	-0.387	0.018	-0.225	0.487	0.486	0.204	-0.464	0.078	0.11	0.487	0.803	0.679	-0.185	0.225	0.315	0.446	0.517	-0.004	0.125	0.314	0.528	0.323	0.765	0.048	0.233	-0.745	0.103	-0.409	0.162	0.187	-0.103	0.659	0.943	0.079	0.184	0.062	0.897	0.175	0.247	0.036	0.071	-0.092	-0.065
186	0.657	-0.303	0.021	0.149	0.407	-0.488	-0.002	-0.229	0.521	0.319	0.226	-0.599	0.058	-0.121	0.431	0.767	0.943	-0.255	0.244	0.237	0.343	0.57	-0.015	0.189	0.38	0.517	0.241	0.764	0.089	0.261	-0.7	0.086	-0.464	0.14	0.163	-0.125	0.56	0.707	0.13	-0.028	0.018	0.9	0.168	0.243	0.057	0.031	-0.1	0.022
187	0.747	-0.385	0.042	0.172	0.452	-0.501	0.053	-0.236	0.512	0.271	0.201	-0.629	0.021	-0.019	0.528	0.874	0.686	-0.15	0.188	0.274	0.425	0.607	0.019	0.175	0.361	0.539	0.263	0.816	0.017	0.302	-0.715	0.119	-0.437	0.123	0.196	-0.093	0.608	0.665	0.099	-0.034	0.014	0.893	0.04	0.266	0.13	0.037	-0.115	-0.046
188	0.586	-0.198	0.019	0.168	0.52	-0.405	0.009	-0.255	0.531	0.3	0.235	-0.485	0.093	0.145	0.445	0.757	0.844	-0.105	0.215	0.155	0.411	0.709	0.055	0.198	0.355	0.434	0.275	0.747	0.207	0.192	-0.692	0.139	-0.405	0.044	0.192	-0.166	0.538	0.754	0.082	-0.078	0.086	0.914	-0.041	0.269	0.084	0.07	-0.117	-0.123
189	0.732	-0.294	-0.002	0.194	0.632	-0.39	0.048	-0.316	0.467	0.316	0.188	-0.649	-0.048	0.089	0.44	0.861	0.694	-0.156	0.214	0.302	0.386	0.425	0.077	0.212	0.358	0.456	0.297	0.767	0.06	0.278	-0.681	0.054	-0.421	0.051	0.171	-0.135	0.561	0.731	0.095	0.095	-0.035	0.9	-0.01	0.246	0.115	0.071	-0.097	0.038
190	0.642	-0.288	0.077	0.297	0.608	-0.47	0.028	-0.296	0.496	0.312	0.177	-0.606	0.176	0.29	0.442	0.703	0.837	-0.204	0.294	0.297	0.34	0.604	0.092	0.187	0.304	0.488	0.306	0.792	0.101	0.198	-0.694	0.1	-0.386	0.15	0.181	-0.113	0.632	0.665	0.096	0.032	0.017	0.899	0	0.253	0.099	0.053	-0.119	0.007
191	0.775	-0.271	0.003	0.29	0.383	-0.436	0.045	-0.351	0.463	0.187	0.157	-0.541	0.031	-0.045	0.468	0.793	0.832	-0.154	0.126	0.248	0.396	0.563	0.004	0.286	0.322	0.593	0.285	0.704	0.093	0.261	-0.658	0.159	-0.368	-0.003	0.166	-0.193	0.583	0.741	0.133	-0.074	-0.001	0.903	-0.012	0.271	0.114	0.049	-0.118	-0.08
192	0.659	-0.099	0.042	0.169	0.385	-0.392	-0.018	-0.283	0.434	0.313	0.18	-0.631	0.058	-0.114	0.433	0.875	0.829	-0.114	0.142	0.231	0.357	0.507	0.002	0.29	0.339	0.484	0.332	0.768	0.063	0.221	-0.674	0.109	-0.447	0.195	0.185	-0.113	0.613	0.853	0.13	-0.1	0.081	0.873	0.063	0.313	0.098	0.092	-0.129	-0.029
193	0.584	-0.317	0.007	0.267	0.456	-0.414	0.091	-0.279	0.427	0.451	0.234	-0.633	0.112	0.166	0.432	0.836	0.695	-0.068	0.195	0.252	0.342	0.491	0.092	0.305	0.309	0.552	0.294	0.709	0.026	0.314	-0.637	0.112	-0.414	0.111	0.179	-0.16	0.541	0.921	0.119	-0.069	0.015	0.859	0.049	0.28	0.024	0.075	-0.12	-0.043
194	0.653	-0.186	0.023	0.288	0.381	-0.419	-0.001	-0.282	0.459	0.462	0.203	-0.64	0.098	0.005	0.483	0.782	0.864	-0.139	0.181	0.318	0.337	0.625	-0.004	0.281	0.422	0.321	0.235	0.773	-0.016	0.198	-0.68	0.054	-0.401	0.092	0.181	-0.121	0.389	0.689	0.132	-0.119	0.132	0.89	-0.004	0.292	0.145	0.066	-0.135	0.013
195	0.676	-0.233	0.017	0.151	0.422	-0.433	0.083	-0.267	0.404	0.207	0.147	-0.585	0.038	0.167	0.484	0.859	0.839	-0.115	0.097	0.223	0.358	0.638	0.052	0.263	0.373	0.291	0.33	0.755	-0.024	0.263	-0.606	0.028	-0.414	0.1	0.143	-0.109	0.425	0.934	0.133	0.008	-0.085	0.905	0.073	0.357	0.143	0.094	-0.149	-0.108
196	0.614	-0.27	-0.038	0.265	0.422	-0.292	0.006	-0.314	0.384	0.414	0.168	-0.541	0.086	0.031	0.418	0.801	0.785	-0.159	0.287	0.189	0.426	0.735	0.09	0.276	0.289	0.625	0.316	0.696	0.05	0.203	-0.673	0.088	-0.416	0.138	0.169	-0.107	0.403	0.682	0.137	-0.068	0.117	0.896	0.031	0.296	0.132	0.133	-0.134	0.004
197	0.565	-0.256	0.001	0.159	0.549	-0.407	0.063	-0.237	0.442	0.396	0.166	-0.662	0.061	0.063	0.474	0.805	0.844	-0.134	0.185	0.257	0.356	0.641	0.088	0.318	0.375	0.636	0.316	0.762	0.13	0.165	-0.665	0.084	-0.452	0.052	0.154	-0.162	0.618	0.756	0.104	-0.022	0.076	0.895	0.11	0.28	0.138	0.055	-0.146	-0.131
198	0.589	-0.311	0.062	0.1	0.373	-0.367	0.039	-0.266	0.363	0.345	0.151	-0.683	0.091	0.055	0.351	0.732	0.945	-0.14	0.161	0.266	0.407	0.612	0.04	0.299	0.354	0.238	0.315	0.749	0.109	0.159	-0.622	0.105	-0.443	0.133	0.158	-0.102	0.551	0.655	0.126	-0.134	0.198	0.888	0.148	0.321	0.127	0.091	-0.141	-0.022
199	0.501	-0.399	0.011	0.208	0.366	-0.493	0.056	-0.294	0.496	0.388	0.164	-0.638	0.093	0.113	0.455	0.68	0.896	-0.197	0.183	0.214	0.406	0.575	0.045	0.282	0.33	0.705	0.328	0.785	0.083	0.186	-0.731	0.117	-0.413	0.117	0.167	-0.077	0.577	0.748	0.152	-0.212	0.07	0.891	-0.004	0.267	0.198	0.034	-0.148	0.037
200	0.556	-0.199	-0.028	0.199	0.583	-0.408	0.092	-0.279	0.418	0.347	0.177	-0.449	-0.043	0.091	0.402	0.834	0.964	-0.177	0.213	0.247	0.372	0.763	0.025	0.299	0.351	0.67	0.356	0.739	0.018	0.228	-0.682	0.118	-0.396	0.261	0.138	-0.118	0.471	0.966	0.177	-0.031	0.216	0.87	0.139	0.303	0.161	0.046	-0.145	-0.042
201	0.555	-0.199	-0.028	0.117	0.684	-0.468	0.082	-0.321	0.446	0.4	0.158	-0.577	0.104	0.181	0.348	0.876	0.954	-0.131	0.205	0.29	0.391	0.713	0.042	0.297	0.434	0.563	0.291	0.741	0.072	0.149	-0.647	0.065	-0.417	0.144	0.145	-0.133	0.622	0.738	0.16	-0.015	0.141	0.91	-0.003	0.273	0.138	0.02	-0.161	-0.014
202	0.428	-0.306	-0.017	0.146	0.596	-0.422	0.136	-0.345	0.495	0.355	0.159	-0.552	0.114	-0.007	0.482	0.955	0.693	-0.26	0.119	0.293	0.406	0.569	0.087	0.335	0.305	0.481	0.288	0.813	0.013	0.244	-0.637	0.081	-0.386	0.067	0.152	-0.109	0.571	0.834	0.152	-0.064	-0.04	0.896	0.011	0.248	0.038	0.038	-0.154	-0.054
203	0.605	-0.329	0.038	0.128	0.345	-0.499	0.072	-0.351	0.476	0.298	0.187	-0.726	0.121	0.089	0.49	0.847	0.817	-0.228	0.192	0.185	0.396	0.557	0.012	0.298	0.324	0.522	0.321	0.77	-0.047	0.244	-0.651	0.07	-0.35	0.032	0.141	-0.15	0.678	0.835	0.107	0.032	0.141	0.892	0.048	0.222	0.19	0.038	-0.144	-0.045
204	0.309	-0.13	0.018	0.181	0.593	-0.455	0.115	-0.267	0.435	0.281	0.167	-0.608	0.114	-0.089	0.413	0.895	0.816	-0.143	0.143	0.144	0.425	0.687	0.04	0.344	0.394	0.675	0.322	0.807	0.064	0.242	-0.622	0.138	-0.402	0.061	0.19	-0.072	0.711	0.778	0.18	-0.144	0.034	0.89	0.101	0.171	0.096	0.09	-0.146	-0.048
205	0.682	-0.157	0.105	0.212	0.274	-0.419	0.117	-0.303	0.543	0.578	0.209	-0.663	0.107	0.061	0.415	0.84	0.781	-0.179	0.281	0.331	0.338	0.562	0.052	0.341	0.463	0.451	0.353	0.782	0.026	0.149	-0.609	0.098	-0.387	0.165	0.178	-0.085	0.66	0.677	0.137	-0.12	0.193	0.918	0.001	0.194	0.185	0.074	-0.158	-0.072
206	0.546	-0.172	0.06	0.085	0.469	-0.343	0.1	-0.239	0.423	0.223	0.151	-0.744	0.02	-0.075	0.427	0.902	0.836	-0.215	0.212	0.346	0.339	0.477	-0.002	0.32	0.526	0.583	0.313	0.753	-0.126	0.196	-0.621	0.112	-0.36	0.127	0.171	-0.019	0.529	0.747	0.179	-0.125	0.041	0.892	-0.032	0.281	0.189	0.086	-0.151	-0.001
207	0.6	-0.135	0.044	0.188	0.466	-0.378	0.167	-0.276	0.383	0.497	0.162	-0.664	0.104	0.034	0.366	0.87	0.824	-0.112	0.128	0.204	0.298	0.651	0.049	0.264	0.409	0.407	0.343	0.804	0.027	0.254	-0.662	0.082	-0.408	0.07	0.158	-0.019	0.336	0.917	0.159	-0.103	0.159	0.888	0.027	0.22	0.229	-0.006	-0.156	-0.097
208	0.403	-0.081	0.053	0.237	0.431	-0.448	0.104	-0.294	0.422	0.303	0.16	-0.603	0.042	0.111	0.383	0.889	0.862	-0.231	0.188	0.282	0.329	0.682	0.071	0.3	0.4	0.583	0.314	0.779	-0.019	0.077	-0.658	0.103	-0.409	0.046	0.152	0.024	0.546	0.808	0.142	-0.023	0.081	0.881	0.1	0.182	0.043	0.026	-0.155	-0.057
209	0.477	-0.052	-0.026	0.298	0.163	-0.435	0.124	-0.282	0.392	0.52	0.151	-0.638	0.116	-0.054	0.482	0.834	0.806	-0.185	0.156	0.301	0.29	0.588	0.053	0.321	0.374	0.254	0.356	0.817	-0.097	0.256	-0.634	0.045	-0.435	0.141	0.138	-0.037	0.75	0.968	0.154	-0.045	0.057	0.915	0.066	0.19	0.101	-0.058	-0.164	-0.077
210	0.502	-0.268	-0.058	0.126	0.206	-0.388	0.112	-0.313	0.369	0.34	0.196	-0.567	0.009	0.063	0.364	0.828	0.794	-0.299	0.142	0.296	0.278	0.688	0.052	0.299	0.33	0.439	0.313	0.733	-0.054	0.122	-0.715	0.028	-0.399	0.07	0.139	0.025	0.64	0.661	0.152	0.002	0.014	0.896	-0.035	0.2	0.135	0.082	-0.167	-0.061
211	0.364	-0.275	0.047	0.101	0.332	-0.431	0.134	-0.304	0.343	0.246	0.15	-0.83	0.071	-0.187	0.502	0.862	0.935	-0.199	0.173	0.321	0.332	0.513	0.05	0.342	0.436	0.477	0.359	0.75	0.085	0.093	-0.649	0.134	-0.394	0.086	0.149	0.037	0.633	0.734	0.162	-0.037	0.032	0.899	0.021	0.164	0.16	0.01	-0.173	-0.016
212	0.437	-0.286	0.073	0.286	0.457	-0.308	0.092	-0.329	0.408	0.309	0.173	-0.628	0.164	-0.044	0.419	0.787	0.855	-0.232	0.188	0.234	0.305	0.563	0.02	0.304	0.424	0.187	0.337	0.726	0.049	0.088	-0.668	0.15	-0.39	0.133	0.107	0.045	0.482	0.794	0.125	-0.1	0.127	0.91	0.009	0.15	0.203	-0.037	-0.18	-0.046
213	0.481	-0.116	0.011	0.146	0.554	-0.317	0.161	-0.321	0.358	0.46	0.168	-0.697	0.137	-0.181	0.439	0.932	1.023	-0.23	0.155	0.338	0.26	0.592	0.077	0.348	0.46	0.358	0.366	0.778	0.029	0.081	-0.674	0.033	-0.372	0.176	0.121	0.023	0.649	0.826	0.18	-0.027	0.214	0.884	0.043	0.203	0.181	0.001	-0.185	-0.151
214	0.372	0.024	0.037	0.135	0.449	-0.273	0.084	-0.351	0.373	0.275	0.198	-0.628	0.075	-0.02	0.413	0.845	1.03	-0.317	0.2	0.215	0.327	0.653	0.057	0.331	0.35	0.497	0.386	0.719	-0.011	0.12	-0.59	0.108	-0.431	0.175	0.115	0.049	0.61	0.739	0.195	-0.063	0.134	0.903	-0.062	0.156	0.158	0.028	-0.193	-0.16
215	0.474	-0.118	-0.014	0.172	0.576	-0.325	0.12	-0.325	0.331	0.24	0.181	-0.647	0.029	-0.012	0.439	0.817	0.871	-0.332	0.194	0.3	0.35	0.585	0.032	0.394	0.429	0.411	0.356	0.776	0.043	0.116	-0.637	0.08	-0.372	0.169	0.129	0.058	0.616	0.474	0.13	-0.148	0.074	0.929	-0.034	0.182	0.194	-0.025	-0.199	-0.228
216	0.51	-0.096	0.067	0.162	0.478	-0.416	0.082	-0.335	0.427	0.6	0.131	-0.602	0.122	-0.011	0.388	0.78	0.928	-0.295	0.233	0.299	0.347	0.636	0.053	0.302	0.428	0.213	0.376	0.762	-0.096	0.153	-0.587	0.102	-0.363	0.162	0.111	0.082	0.615	0.837	0.148	-0.123	0.114	0.901	-0.021	0.197	0.06	-0.031	-0.196	-0.114
217	0.494	-0.096	0.01	0.227	0.503	-0.278	0.047	-0.31	0.35	0.217	0.169	-0.686	0.222	0.071	0.455	0.745	0.944	-0.303	0.13	0.178	0.293	0.707	0.036	0.32	0.39	0.606	0.318	0.782	0.059	0.107	-0.683	0.075	-0.321	0.018	0.113	0.096	0.495	0.618	0.141	-0.089	0.16	0.929	-0.006	0.157	0.199	0.001	-0.2	-0.11
218	0.467	-0.188	0.058	0.125	0.455	-0.336	0.096	-0.344	0.539	0.334	0.142	-0.648	0.134	0.116	0.371	0.775	0.999	-0.214	0.276	0.13	0.351	0.657	0.045	0.321	0.42	0.472	0.393	0.826	0.039	0.14	-0.612	0.07	-0.354	0.146	0.112	0.105	0.497	0.707	0.144	-0.069	0.226	0.91	-0.04	0.023	0.192	-0.048	-0.2	-0.148
219	0.392	-0.26	0.054	0.192	0.387	-0.308	0.172	-0.405	0.456	0.243	0.16	-0.678	0.16	0.02	0.374	0.762	0.747	-0.208	0.189	0.171	0.346	0.658	-0.027	0.349	0.355	0.4	0.411	0.776	-0.024	0.12	-0.654	0.099	-0.412	0.247	0.094	0.113	0.58	0.864	0.176	-0.091	0.219	0.92	-0.079	0.187	0.172	-0.051	-0.201	-0.121
220	0.497	-0.281	-0.019	0.151	0.477	-0.257	0.11	-0.375	0.434	0.186	0.136	-0.741	0.111	0.11	0.442	0.909	1	-0.241	0.176	0.297	0.32	0.702	0.081	0.331	0.329	0.441	0.382	0.808	0.027	0.146	-0.723	0.123	-0.34	0.034	0.089	0.118	0.579	0.928	0.142	-0.106	0.153	0.954	-0.057	0.183	0.135	0.035	-0.196	-0.08
221	0.521	-0.179	0.017	0.188	0.437	-0.362	0.126	-0.364	0.502	0.252	0.126	-0.649	0.216	0.026	0.448	0.759	0.899	-0.183	0.144	0.225	0.293	0.611	0.057	0.31	0.509	0.548	0.395	0.763	-0.003	0.14	-0.698	0.081	-0.331	0.174	0.101	0.158	0.602	0.711	0.135	0.013	0.042	0.916	0.033	0.133	0.202	0.033	-0.191	-0.072
222	0.433	-0.141	0.016	0.193	0.496	-0.366	0.088	-0.364	0.408	0.303	0.151	-0.735	0.196	0.214	0.461	0.877	0.986	-0.313	0.146	0.254	0.276	0.592	0.032	0.329	0.405	0.61	0.357	0.738	-0.004	0.085	-0.71	0.105	-0.302	0.042	0.096	0.167	0.434	0.655	0.138	-0.077	0.088	0.942	0.005	0.094	0.169	-0.029	-0.19	-0.148
223	0.351	-0.114	0.008	0.293	0.383	-0.325	0.129	-0.346	0.411	0.234	0.149	-0.593	0.15	0.05	0.447	0.813	0.98	-0.167	0.222	0.304	0.215	0.871	0.096	0.3	0.369	0.493	0.364	0.753	0.006	0.082	-0.697	0.157	-0.357	0.135	0.09	0.145	0.416	0.938	0.126	-0.137	0.048	0.913	-0.074	0.18	0.228	0	-0.201	-0.154
224	0.494	-0.082	-0.027	0.095	0.481	-0.328	0.14	-0.341	0.32	0.5	0.109	-0.691	0.17	0.078	0.436	0.81	0.898	-0.197	0.142	0.188	0.218	0.5	-0.011	0.304	0.274	0.43	0.342	0.751	0.113	0.088	-0.605	0.068	-0.372	0.184	0.095	0.185	0.511	0.86	0.126	-0.01	0.19	0.939	-0.011	0.081	0.191	0.05	-0.195	-0.182
225	0.398	-0.161	0.004	0.21	0.498	-0.264	0.121	-0.355	0.486	0.447	0.17	-0.709	0.228	-0.043	0.395	0.854	0.795	-0.275	0.138	0.383	0.254	0.696	0.043	0.3	0.217	0.428	0.423	0.782	-0.011	0.128	-0.656	0.022	-0.344	0.043	0.101	0.203	0.678	0.845	0.168	-0.02	0.098	0.95	-0.047	0.103	0.12	-0.008	-0.204	-0.144
226	0.382	-0.236	0.013	0.286	0.345	-0.22	0.119	-0.381	0.358	0.377	0.163	-0.669	0.184	0.108	0.384	0.853	0.911	-0.206	0.12	0.303	0.267	0.613	0.057	0.309	0.221	0.353	0.393	0.722	-0.071	0.145	-0.69	0.072	-0.404	0.254	0.091	0.207	0.618	0.54	0.152	0.009	0.014	0.961	-0.109	0.15	0.159	-0.052	-0.196	-0.213
227	0.279	-0.134	0.041	0.294	0.403	-0.243	0.104	-0.364	0.361	0.418	0.136	-0.698	0.193	0.058	0.323	0.766	0.979	-0.284	0.15	0.279	0.185	0.706	0.047	0.267	0.503	0.511	0.348	0.757	-0.064	0.03	-0.627	0.094	-0.371	0.168	0.115	0.233	0.423	0.688	0.151	-0.019	0.163	0.936	-0.137	0.177	0.134	-0.026	-0.194	-0.253
228	0.491	-0.201	0.073	0.274	0.468	-0.26	0.118	-0.37	0.35	0.334	0.187	-0.767	0.214	-0.03	0.405	0.81	0.91	-0.241	0.057	0.202	0.179	0.719	0.005	0.275	0.283	0.614	0.413	0.768	0.078	0.03	-0.68	0.118	-0.45	0.049	0.101	0.232	0.486	0.631	0.203	-0.117	0.18	0.95	-0.024	0.037	0.096	-0.003	-0.199	-0.2
229	0.427	-0.204	0.009	0.199	0.299	-0.23	0.136	-0.358	0.345	0.578	0.136	-0.654	0.252	0.102	0.398	0.835	0.857	-0.119	0.195	0.325	0.255	0.94	0.038	0.335	0.239	0.614	0.403	0.786	0.023	0.12	-0.663	0.154	-0.316	0.143	0.101	0.281	0.525	0.818	0.127	-0.116	0.101	0.96	-0.049	0.078	0.146	-0.044	-0.195	-0.191
230	0.44	-0.119	0.027	0.228	0.404	-0.33	0.117	-0.348	0.332	0.446	0.127	-0.64	0.108	0.239	0.398	0.812	0.906	-0.113	0.147	0.295	0.242	0.68	0.02	0.273	0.394	0.523	0.413	0.763	0.114	0.049	-0.675	0.096	-0.351	0.279	0.119	0.228	0.494	0.708	0.136	-0.074	0.258	0.96	-0.135	0.141	0.1	-0.043	-0.209	-0.258
231	0.45	-0.279	-0.017	0.173	0.463	-0.24	0.14	-0.354	0.452	0.311	0.179	-0.683	0.138	-0.072	0.401	0.723	0.963	-0.119	0.14	0.301	0.228	0.772	0.024	0.278	0.334	0.506	0.387	0.734	0.112	0.095	-0.696	0.123	-0.36	0.134	0.105	0.245	0.539	0.683	0.141	-0.007	0.141	0.926	-0.075	-0.01	0.067	-0.007	-0.209	-0.071
232	0.317	-0.086	0.005	0.294	0.436	-0.303	0.11	-0.408	0.33	0.409	0.123	-0.768	0.228	-0.028	0.466	0.808	0.934	-0.26	0.075	0.213	0.253	0.694	-0.003	0.314	0.294	0.444	0.381	0.733	0.081	0.031	-0.634	0.126	-0.359	0.108	0.1	0.256	0.412	0.687	0.159	-0.079	0.206	0.93	-0.089	0.053	0.093	-0.072	-0.204	-0.228
233	0.464	-0.156	-0.024	0.195	0.488	-0.303	0.15	-0.42	0.445	0.583	0.135	-0.748	0.23	0.087	0.486	0.699	0.831	-0.2	0.111	0.285	0.278	0.742	0.006	0.304	0.288	0.321	0.391	0.816	0.094	0.03	-0.701	0.106	-0.313	0.105	0.1	0.228	0.466	0.543	0.154	-0.03	0.146	0.961	-0.044	0.056	0.083	-0.008	-0.208	-0.078
234	0.377	-0.221	-0.016	0.181	0.506	-0.251	0.091	-0.376	0.466	0.501	0.126	-0.737	0.385	0.074	0.4	0.889	0.94	-0.189	0.051	0.17	0.227	0.624	-0.028	0.26	0.33	0.396	0.401	0.738	0.037	0.068	-0.622	0.15	-0.374	0.1	0.114	0.275	0.541	0.73	0.161	0.01	0.101	1.005	-0.168	0.009	0.098	-0.028	-0.207	-0.19
235	0.334	-0.117	0.029	0.157	0.351	-0.318	0.152	-0.366	0.53	0.288	0.105	-0.729	0.173	-0.04	0.348	0.755	1.166	-0.158	0.128	0.285	0.208	0.809	0.008	0.307	0.282	0.398	0.407	0.77	0.209	0.13	-0.687	0.143	-0.347	0.235	0.098	0.27	0.634	0.497	0.184	-0.049	0.051	0.96	-0.111	0.055	0.051	-0.015	-0.203	-0.131
236	0.386	-0.256	0.012	0.12	0.474	-0.284	0.118	-0.347	0.509	0.421	0.132	-0.658	0.145	0.027	0.418	0.807	1.015	-0.207	0.18	0.178	0.189	0.631	-0.001	0.304	0.334	0.517	0.387	0.765	-0.013	0.151	-0.711	0.155	-0.365	0.181	0.108	0.248	0.602	0.696	0.136	-0.097	0.096	0.981	-0.089	-0.004	0.095	-0.06	-0.209	-0.168
237	0.306	-0.193	0.012	0.042	0.371	-0.312	0.136	-0.405	0.459	0.303	0.077	-0.657	0.234	0.217	0.437	0.821	0.853	-0.143	0.159	0.259	0.248	0.565	0.035	0.25	0.379	0.47	0.393	0.748	0.014	0.023	-0.637	0.163	-0.357	0.214	0.094	0.252	0.536	0.796	0.144	-0.057	0.276	0.997	-0.133	-0.006	0.051	-0.06	-0.212	-0.298
238	0.45	0.054	0.006	-0.001	0.399	-0.235	0.109	-0.408	0.593	0.406	0.104	-0.68	0.205	-0.02	0.414	0.75	0.901	-0.111	0.134	0.303	0.198	0.606	0.012	0.291	0.327	0.426	0.386	0.738	0.064	0.116	-0.663	0.168	-0.3	0.125	0.094	0.26	0.641	0.816	0.141	-0.145	0.11	0.985	-0.2	0.055	0.196	0.039	-0.221	-0.188
239	0.427	-0.089	0.084	0.178	0.432	-0.315	0.094	-0.391	0.513	0.488	0.127	-0.624	0.275	-0.058	0.38	0.838	0.748	-0.208	0.038	0.241	0.193	0.661	0.002	0.251	0.404	0.366	0.419	0.774	0.039	0.084	-0.677	0.168	-0.291	0.027	0.096	0.279	0.519	0.734	0.122	-0.035	0.18	0.989	-0.091	-0.009	0.146	0.039	-0.224	-0.218
240	0.549	-0.077	0.004	0.154	0.171	-0.284	0.159	-0.428	0.502	0.544	0.156	-0.797	0.27	0.071	0.446	0.767	0.779	-0.188	0.207	0.314	0.217	0.732	0.037	0.241	0.294	0.484	0.422	0.768	0.003	0.109	-0.664	0.107	-0.306	0.177	0.106	0.276	0.551	0.638	0.108	-0.094	0.157	0.987	-0.108	0.034	0.137	0.04	-0.217	-0.188
241	0.408	-0.194	0.057	0.259	0.357	-0.274	0.118	-0.4	0.474	0.332	0.133	-0.738	0.16	-0.095	0.416	0.717	0.868	-0.146	0.093	0.255	0.221	0.598	0.029	0.226	0.318	0.612	0.438	0.753	-0.029	0.07	-0.657	0.163	-0.35	0.236	0.101	0.278	0.535	0.718	0.176	-0.09	0.2	1.03	-0.266	0.009	0.043	0.059	-0.216	-0.266
242	0.53	-0.125	0.028	0.111	0.33	-0.28	0.138	-0.405	0.517	0.507	0.093	-0.678	0.197	0.126	0.479	0.687	0.998	-0.179	0.126	0.207	0.119	0.853	0.039	0.244	0.287	0.448	0.384	0.724	0.065	0.115	-0.719	0.116	-0.35	0.306	0.1	0.293	0.519	0.772	0.144	-0.046	0.157	1	-0.21	-0.059	0.054	0.009	-0.206	-0.285
243	0.396	-0.24	0.021	0.202	0.44	-0.253	0.129	-0.437	0.418	0.479	0.129	-0.796	0.285	0.027	0.416	0.814	0.907	-0.181	0.225	0.299	0.179	0.831	0.016	0.217	0.242	0.427	0.387	0.786	0.174	0.16	-0.695	0.108	-0.327	0.155	0.109	0.27	0.445	0.883	0.158	0.009	0.106	1.015	-0.313	0.037	0.054	0.013	-0.213	-0.096
244	0.459	-0.082	0.027	0.068	0.34	-0.261	0.148	-0.429	0.455	0.412	0.122	-0.777	0.267	-0.062	0.349	0.763	0.851	-0.152	0.136	0.284	0.17	0.85	0.015	0.212	0.398	0.304	0.419	0.74	0.029	0.084	-0.638	0.148	-0.307	0.132	0.1	0.285	0.429	0.86	0.164	-0.026	0.197	1.012	-0.138	0.021	0.04	-0.042	-0.217	-0.247
245	0.482	-0.032	0.014	0.14	0.333	-0.291	0.159	-0.428	0.383	0.354	0.092	-0.696	0.299	0.186	0.354	0.759	0.868	-0.17	0.196	0.267	0.125	0.665	-0.007	0.223	0.387	0.391	0.397	0.771	0.08	0.107	-0.614	0.09	-0.31	0.233	0.107	0.292	0.577	0.869	0.174	0.025	0.284	0.989	-0.076	0.03	0.062	-0.078	-0.223	-0.184
246	0.435	-0.223	0.056	0.172	0.323	-0.292	0.121	-0.412	0.467	0.416	0.095	-0.774	0.361	0.019	0.399	0.876	1.068	-0.079	0.193	0.178	0.127	0.669	-0.022	0.167	0.325	0.361	0.435	0.739	0.149	0.088	-0.612	0.151	-0.307	0.115	0.107	0.299	0.454	0.861	0.155	0.036	0.173	1.031	-0.28	-0.047	0.023	-0.006	-0.224	-0.196
247	0.399	-0.104	0.039	0.23	0.361	-0.342	0.11	-0.4	0.461	0.351	0.142	-0.743	0.38	-0.056	0.357	0.736	1.031	-0.05	0.081	0.259	0.17	0.699	0.006	0.214	0.355	0.495	0.409	0.73	-0.044	0.121	-0.714	0.113	-0.339	0.227	0.097	0.279	0.63	0.622	0.136	-0.06	0.334	1.031	-0.221	0.039	0.071	-0.025	-0.225	-0.325
248	0.488	-0.144	0.01	0.194	0.21	-0.267	0.222	-0.433	0.436	0.544	0.139	-0.828	0.275	-0.008	0.437	0.816	0.973	0.025	0.13	0.201	0.214	0.777	0.006	0.188	0.319	0.299	0.468	0.742	-0.019	0.154	-0.604	0.148	-0.331	0.063	0.067	0.282	0.54	0.762	0.159	-0.021	0.189	1.016	-0.198	-0.032	-0.039	-0.02	-0.225	-0.235
249	0.423	-0.137	0.053	0.153	0.366	-0.261	0.21	-0.409	0.444	0.615	0.135	-0.836	0.323	0.036	0.393	0.705	0.94	-0.099	0.232	0.319	0.174	0.684	0.037	0.199	0.26	0.376	0.446	0.754	0.07	0.152	-0.594	0.159	-0.349	0.062	0.1	0.284	0.686	0.637	0.176	-0.073	0.286	1.024	-0.263	-0.009	0.078	-0.047	-0.216	-0.228
250	0.432	-0.226	-0.008	0.097	0.427	-0.257	0.161	-0.432	0.429	0.34	0.106	-0.826	0.372	-0.07	0.397	0.76	0.867	-0.061	0.172	0.249	0.132	0.672	0.048	0.15	0.306	0.478	0.446	0.787	0.026	0.099	-0.663	0.142	-0.264	0.068	0.087	0.273	0.505	0.763	0.198	-0.019	0.183	1.048	-0.252	-0.014	-0.045	-0.018	-0.218	-0.236
251	0.511	-0.3	-0.011	0.153	0.476	-0.354	0.171	-0.418	0.477	0.497	0.141	-0.727	0.317	0.012	0.453	0.772	0.872	-0.046	0.232	0.224	0.2	0.558	0.05	0.183	0.406	0.523	0.47	0.752	0.119	0.169	-0.651	0.123	-0.375	0.194	0.09	0.271	0.515	0.688	0.191	0.09	0.286	1.063	-0.227	0.008	0.001	0.001	-0.217	-0.303
252	0.439	-0.21	0.034	-0.006	0.419	-0.215	0.238	-0.446	0.589	0.447	0.122	-0.777	0.281	0.03	0.437	0.69	0.808	-0.102	0.18	0.293	0.187	0.647	0.014	0.176	0.29	0.368	0.445	0.745	0.004	0.122	-0.682	0.108	-0.32	0.121	0.09	0.284	0.628	0.926	0.168	0.004	0.327	1.032	-0.171	-0.079	-0.024	-0.017	-0.219	-0.282
253	0.523	-0.17	0.048	-0.03	0.236	-0.26	0.189	-0.377	0.587	0.679	0.107	-0.902	0.312	-0.004	0.463	0.74	0.92	-0.073	0.2	0.189	0.169	0.659	0.007	0.146	0.417	0.36	0.429	0.718	-0.012	0.169	-0.644	0.173	-0.262	0.104	0.047	0.283	0.533	0.71	0.184	-0.005	0.242	1.039	-0.143	0.061	0.001	0.003	-0.219	-0.358
254	0.489	-0.205	0.01	0.054	0.337	-0.252	0.168	-0.412	0.473	0.336	0.096	-0.732	0.274	0.045	0.422	0.724	0.954	-0.084	0.16	0.316	0.07	0.717	-0.063	0.134	0.278	0.365	0.425	0.802	-0.054	0.139	-0.689	0.133	-0.334	0.14	0.084	0.296	0.487	0.988	0.149	-0.042	0.239	1.087	-0.189	-0.03	0.07	-0.035	-0.216	-0.269
255	0.457	-0.286	0.014	0.032	0.451	-0.235	0.178	-0.42	0.557	0.291	0.147	-0.82	0.269	0.006	0.425	0.652	0.917	-0.106	0.178	0.392	0.175	0.627	0.032	0.123	0.427	0.38	0.45	0.748	-0.048	0.087	-0.625	0.14	-0.295	0.127	0.068	0.304	0.509	0.791	0.142	0.146	0.28	1.032	-0.299	-0.037	-0.004	-0.021	-0.223	-0.285
256	0.461	-0.136	-0.021	0.124	0.208	-0.276	0.208	-0.406	0.525	0.445	0.144	-0.805	0.318	0.077	0.477	0.757	0.897	0.043	0.18	0.252	0.135	0.764	0.022	0.096	0.404	0.142	0.424	0.754	-0.053	0.108	-0.66	0.186	-0.305	0.099	0.085	0.299	0.522	0.821	0.134	-0.027	0.169	1.072	-0.272	0.021	0.075	-0.05	-0.224	-0.195
257	0.434	-0.228	0.05	0.029	0.334	-0.271	0.244	-0.407	0.48	0.298	0.131	-0.781	0.274	0.192	0.486	0.793	0.776	0.042	0.191	0.221	0.166	0.785	0.034	0.102	0.392	0.296	0.495	0.746	-0.037	0.198	-0.623	0.184	-0.303	0.2	0.085	0.29	0.581	0.78	0.182	0.078	0.368	1.085	-0.212	0.014	-0.027	-0.019	-0.213	-0.244
258	0.528	-0.256	0.06	0.101	0.344	-0.342	0.204	-0.394	0.53	0.172	0.14	-0.701	0.363	-0.08	0.396	0.86	0.84	-0.051	0.197	0.194	0.123	0.849	-0.033	0.127	0.228	0.437	0.479	0.742	0.064	0.199	-0.647	0.132	-0.304	0.328	0.074	0.284	0.68	0.763	0.143	0.108	0.341	1.085	-0.267	0.013	-0.038	-0.02	-0.213	-0.303
259	0.516	-0.107	0.029	0.18	0.262	-0.329	0.26	-0.436	0.508	0.528	0.117	-0.735	0.399	-0.155	0.367	0.868	0.81	0.041	0.232	0.299	0.142	0.671	-0.004	0.105	0.333	0.366	0.482	0.738	-0.004	0.12	-0.574	0.092	-0.283	0.233	0.074	0.309	0.508	0.804	0.182	0.102	0.304	1.104	-0.206	-0.038	-0.089	-0.068	-0.208	-0.277
260	0.72	-0.194	0.062	0.236	0.242	-0.263	0.222	-0.464	0.456	0.197	0.102	-0.694	0.393	-0.058	0.442	0.846	0.742	-0.001	0.135	0.178	0.105	0.51	0.019	0.085	0.274	0.326	0.482	0.706	0.067	0.087	-0.619	0.104	-0.272	0.121	0.05	0.263	0.587	0.609	0.144	0.056	0.298	1.109	-0.223	-0.015	-0.017	-0.042	-0.211	-0.264
261	0.429	-0.237	0.068	0.088	0.302	-0.166	0.258	-0.418	0.362	0.517	0.125	-0.703	0.376	-0.001	0.449	0.742	0.825	-0.044	0.274	0.155	0.149	0.714	0.005	0.085	0.268	0.295	0.486	0.749	0.052	0.131	-0.546	0.148	-0.295	0.173	0.069	0.272	0.574	0.69	0.147	0.079	0.21	1.093	-0.269	0.018	-0.066	-0.03	-0.21	-0.346
262	0.464	-0.12	0.06	0.076	0.453	-0.393	0.218	-0.44	0.387	0.352	0.115	-0.701	0.413	0.058	0.434	0.884	0.811	-0.038	0.199	0.304	0.152	0.835	-0.019	0.071	0.27	0.5	0.457	0.715	-0.098	0.204	-0.661	0.151	-0.23	0.154	0.072	0.297	0.6	0.821	0.129	0.137	0.281	1.144	-0.178	0.019	-0.145	-0.01	-0.197	-0.364
263	0.495	-0.173	0.077	0.021	0.316	-0.206	0.236	-0.435	0.418	0.441	0.143	-0.869	0.305	0.106	0.457	0.714	0.773	-0.055	0.226	0.312	0.136	0.708	0.001	0.058	0.284	0.235	0.46	0.748	-0.065	0.16	-0.586	0.222	-0.304	0.098	0.063	0.269	0.566	0.694	0.143	0.002	0.362	1.072	-0.358	0.028	-0.071	-0.096	-0.199	-0.253
264	0.476	-0.287	0.025	0.128	0.447	-0.325	0.199	-0.41	0.471	0.245	0.138	-0.691	0.54	0.182	0.418	0.794	0.856	-0.044	0.183	0.276	0.118	0.648	0.005	0.08	0.301	0.409	0.425	0.761	0.067	0.107	-0.591	0.153	-0.277	0.217	0.043	0.292	0.609	0.588	0.124	0.074	0.381	1.118	-0.41	0.032	-0.024	-0.015	-0.203	-0.28
265	0.461	-0.317	0.097	0.207	0.305	-0.324	0.222	-0.429	0.416	0.287	0.138	-0.651	0.313	0.125	0.501	0.81	0.82	-0.015	0.182	0.216	0.096	0.526	0.002	0.059	0.36	0.428	0.459	0.806	0.073	0.158	-0.628	0.14	-0.316	0.244	0.044	0.282	0.518	0.703	0.159	0.136	0.117	1.137	-0.249	0.021	-0.135	-0.079	-0.205	-0.282
266	0.528	-0.142	0.064	0.076	0.301	-0.321	0.21	-0.423	0.418	0.302	0.086	-0.599	0.305	0.038	0.438	0.721	0.878	0.095	0.232	0.24	0.182	0.723	-0.004	0.082	0.339	0.443	0.485	0.737	0.065	0.151	-0.64	0.109	-0.272	0.161	0.049	0.275	0.642	0.952	0.178	0.152	0.306	1.145	-0.337	-0.063	-0.073	-0.092	-0.197	-0.317
267	0.53	-0.113	0.068	0.045	0.259	-0.22	0.261	-0.442	0.442	0.124	0.133	-0.677	0.438	0.09	0.465	0.779	0.838	0.006	0.274	0.194	0.183	0.456	-0.026	0.061	0.261	0.348	0.515	0.78	0.066	0.215	-0.572	0.116	-0.303	0.099	0.053	0.284	0.634	0.713	0.179	0.098	0.261	1.103	-0.281	-0.035	-0.135	-0.068	-0.202	-0.327
268	0.467	-0.262	0.093	0.067	0.277	-0.258	0.289	-0.443	0.494	0.422	0.14	-0.654	0.373	0.045	0.43	0.702	0.884	0.031	0.168	0.233	0.153	0.576	0.019	0.085	0.406	0.253	0.453	0.781	-0.001	0.178	-0.626	0.072	-0.314	0.103	0.049	0.286	0.628	0.915	0.129	0.129	0.209	1.119	-0.288	-0.008	-0.124	-0.067	-0.196	-0.316
269	0.549	-0.248	0.073	0.189	0.299	-0.242	0.246	-0.433	0.449	0.332	0.107	-0.742	0.407	-0.112	0.432	0.654	0.712	0.012	0.241	0.191	0.073	0.516	0.034	0.104	0.378	0.321	0.454	0.712	0.068	0.171	-0.541	0.158	-0.297	0.183	0.07	0.268	0.503	0.652	0.145	0.119	0.31	1.149	-0.3	0.032	-0.108	-0.098	-0.184	-0.298
270	0.592	-0.338	0.111	-0.045	0.441	-0.19	0.239	-0.458	0.49	0.299	0.133	-0.731	0.375	0.074	0.432	0.64	0.798	0.053	0.241	0.112	0.145	0.419	0.025	0.061	0.245	0.317	0.497	0.798	0.023	0.177	-0.567	0.121	-0.288	0.212	0.08	0.262	0.565	0.851	0.112	0.118	0.271	1.125	-0.304	0.007	-0.159	-0.1	-0.193	-0.348
271	0.555	-0.329	0.099	0.066	0.292	-0.245	0.271	-0.446	0.504	0.229	0.104	-0.66	0.363	-0.172	0.433	0.895	0.708	-0.063	0.24	0.253	0.109	0.69	-0.024	0.039	0.436	0.357	0.469	0.756	0.057	0.226	-0.556	0.152	-0.265	0.196	0.041	0.277	0.549	0.848	0.097	0.071	0.277	1.14	-0.337	0.01	-0.101	-0.071	-0.202	-0.249
272	0.645	-0.257	0.058	0.062	0.192	-0.199	0.252	-0.446	0.501	0.496	0.133	-0.711	0.453	-0.194	0.445	0.718	0.831	-0.03	0.29	0.132	0.146	0.67	-0.041	0.07	0.413	0.43	0.479	0.764	0.017	0.216	-0.526	0.144	-0.34	0.185	0.059	0.282	0.574	0.636	0.114	0.107	0.227	1.134	-0.351	0.014	-0.135	-0.063	-0.196	-0.321
273	0.685	-0.239	0.081	0.118	0.328	-0.294	0.214	-0.451	0.46	0.386	0.135	-0.663	0.351	0.111	0.396	0.874	0.775	0.018	0.162	0.132	0.137	0.623	0.02	0.012	0.429	0.222	0.498	0.752	0.141	0.189	-0.529	0.163	-0.304	0.152	0.058	0.293	0.621	0.94	0.146	0.164	0.305	1.118	-0.222	-0.043	-0.112	-0.062	-0.186	-0.319
274	0.52	-0.192	0.073	-0.007	0.234	-0.164	0.209	-0.388	0.42	0.433	0.14	-0.713	0.312	-0.073	0.388	0.764	0.908	0.005	0.21	0.276	0.107	0.565	0.018	0.041	0.326	0.194	0.47	0.724	-0.059	0.19	-0.546	0.152	-0.306	0.172	0.049	0.272	0.562	0.914	0.15	0.192	0.38	1.099	-0.312	-0.069	-0.109	-0.044	-0.19	-0.23
275	0.542	-0.262	0.028	0.105	0.369	-0.269	0.329	-0.429	0.467	0.275	0.161	-0.736	0.189	0.078	0.404	0.787	0.823	-0.013	0.173	0.287	0.132	0.684	0.014	0.02	0.389	0.309	0.477	0.737	0.033	0.216	-0.498	0.19	-0.274	0.156	0.046	0.275	0.517	0.74	0.134	0.226	0.299	1.117	-0.291	0.036	-0.061	-0.065	-0.194	-0.37
276	0.572	-0.356	0.03	0.117	0.302	-0.193	0.274	-0.451	0.425	0.24	0.135	-0.791	0.327	0.145	0.454	0.776	0.909	0.073	0.286	0.139	0.16	0.52	0.032	0.036	0.332	0.225	0.459	0.758	-0.127	0.202	-0.503	0.167	-0.314	0.123	0.027	0.246	0.691	0.956	0.107	0.18	0.292	1.129	-0.412	-0.005	-0.184	-0.082	-0.188	-0.421
277	0.587	-0.34	0.107	0.194	0.302	-0.139	0.273	-0.434	0.355	0.391	0.116	-0.758	0.36	0.022	0.393	0.694	0.68	0.023	0.234	0.211	0.159	0.605	-0.015	0.065	0.326	0.183	0.474	0.733	0.077	0.152	-0.528	0.172	-0.279	0.2	0.037	0.29	0.606	0.839	0.079	0.202	0.311	1.127	-0.446	0.007	-0.117	-0.039	-0.185	-0.363
278	0.528	-0.46	0.112	0.068	0.286	-0.172	0.27	-0.429	0.304	0.326	0.158	-0.764	0.423	0.022	0.429	0.708	0.837	0.153	0.287	0.236	0.109	0.521	0.04	0.021	0.445	0.211	0.506	0.736	-0.05	0.192	-0.625	0.095	-0.242	0.153	0.046	0.251	0.64	0.742	0.146	0.226	0.321	1.083	-0.317	-0.019	-0.175	-0.052	-0.18	-0.341
279	0.617	-0.227	0.04	0.104	0.43	-0.116	0.284	-0.455	0.375	0.405	0.127	-0.651	0.299	0.013	0.395	0.572	0.634	0.031	0.197	0.265	0.105	0.504	0.039	0.026	0.252	0.172	0.462	0.764	-0.002	0.194	-0.556	0.138	-0.316	0.058	0.034	0.273	0.517	0.805	0.124	0.075	0.3	1.115	-0.353	0.051	-0.109	-0.11	-0.187	-0.39
280	0.556	-0.2	0.096	0.171	0.319	-0.206	0.291	-0.435	0.302	0.214	0.139	-0.665	0.335	-0.083	0.422	0.67	0.834	-0.022	0.262	0.176	0.155	0.496	0.08	0.028	0.317	0.318	0.494	0.769	0.03	0.208	-0.523	0.129	-0.243	0.184	0.036	0.247	0.634	0.945	0.126	0.213	0.15	1.113	-0.429	0.053	-0.096	-0.059	-0.18	-0.489
281	0.594	-0.187	0.123	0.115	0.302	-0.183	0.291	-0.397	0.387	0.413	0.137	-0.839	0.273	0.068	0.413	0.623	0.741	0.138	0.21	0.188	0.126	0.506	0.042	0.037	0.403	0.212	0.488	0.752	0.009	0.163	-0.463	0.163	-0.292	0.082	0.015	0.264	0.625	0.933	0.115	0.236	0.45	1.097	-0.315	0.068	-0.172	-0.033	-0.18	-0.395
282	0.692	-0.308	0.072	0.133	0.395	-0.235	0.261	-0.443	0.391	0.337	0.16	-0.782	0.395	-0.006	0.423	0.701	0.845	0.011	0.176	0.168	0.17	0.469	0.015	0.008	0.205	0.042	0.525	0.693	-0.029	0.221	-0.543	0.216	-0.291	0.112	0.042	0.25	0.366	0.926	0.119	0.197	0.28	1.127	-0.398	0.04	-0.122	-0.095	-0.183	-0.402
283	0.482	-0.293	0.066	0.071	0.255	-0.221	0.322	-0.461	0.438	0.51	0.145	-0.783	0.352	0.258	0.4	0.704	0.816	0.097	0.278	0.172	0.129	0.411	0.024	0.025	0.413	0.065	0.493	0.765	0.065	0.169	-0.561	0.132	-0.302	0.234	0.039	0.249	0.769	0.645	0.17	0.131	0.27	1.139	-0.3	0.061	-0.172	-0.067	-0.172	-0.45
284	0.555	-0.311	0.145	0.118	0.428	-0.226	0.31	-0.476	0.418	0.326	0.145	-0.679	0.417	-0.134	0.37	0.735	0.873	0.201	0.277	0.205	0.185	0.676	0.016	-0.017	0.196	0.34	0.534	0.765	0.038	0.189	-0.516	0.15	-0.31	0.265	0.022	0.219	0.76	0.702	0.131	0.213	0.249	1.114	-0.37	0.035	-0.171	-0.082	-0.183	-0.3
285	0.552	-0.228	0.056	0.029	0.313	-0.23	0.312	-0.463	0.454	0.363	0.157	-0.772	0.432	0.149	0.392	0.627	0.762	0.114	0.205	0.137	0.19	0.666	0.084	0.02	0.334	0.305	0.503	0.749	-0.015	0.225	-0.618	0.171	-0.308	0.173	0.008	0.229	0.623	0.714	0.135	0.198	0.32	1.118	-0.357	0.008	-0.063	-0.06	-0.174	-0.323
286	0.589	-0.244	0.093	0.102	0.362	-0.227	0.338	-0.447	0.37	0.45	0.109	-0.728	0.416	0.004	0.408	0.69	0.766	0.117	0.298	0.169	0.192	0.546	-0.012	0.018	0.388	0.088	0.486	0.772	-0.114	0.296	-0.522	0.131	-0.276	0.203	0.023	0.236	0.716	0.671	0.097	0.146	0.28	1.098	-0.301	0.025	-0.219	-0.107	-0.178	-0.432
287	0.574	-0.223	0.063	0.157	0.248	-0.219	0.368	-0.506	0.411	0.366	0.135	-0.671	0.433	0.13	0.367	0.664	0.724	0.02	0.261	0.103	0.116	0.522	0.047	0.009	0.307	0.283	0.52	0.714	-0.002	0.211	-0.52	0.141	-0.306	0.246	0.017	0.201	0.574	0.625	0.1	0.143	0.289	1.112	-0.293	0.046	-0.064	-0.087	-0.173	-0.375
288	0.599	-0.23	0.102	0.19	0.347	-0.288	0.3	-0.466	0.399	0.382	0.15	-0.688	0.393	0.115	0.462	0.779	0.833	0.093	0.271	0.167	0.172	0.593	0.104	-0.018	0.432	0.268	0.478	0.736	0.03	0.197	-0.546	0.131	-0.304	0.136	-0.001	0.21	0.619	0.669	0.121	0.283	0.289	1.093	-0.413	0.09	-0.153	-0.091	-0.173	-0.482
289	0.701	-0.286	0.121	0.057	0.283	-0.247	0.347	-0.443	0.324	0.555	0.133	-0.782	0.257	0.07	0.399	0.771	0.749	0.138	0.235	0.115	0.208	0.601	0.038	-0.013	0.246	0.247	0.512	0.724	0.067	0.18	-0.583	0.098	-0.292	0.134	0.029	0.192	0.598	0.785	0.121	0.11	0.208	1.149	-0.339	-0.026	-0.135	-0.113	-0.168	-0.345
290	0.563	-0.367	0.06	0.195	0.225	-0.231	0.351	-0.48	0.391	0.39	0.14	-0.808	0.319	-0.042	0.378	0.724	0.637	0.071	0.241	0.141	0.146	0.588	0.05	0.017	0.352	0.167	0.481	0.742	0.086	0.168	-0.527	0.101	-0.351	0.021	0.006	0.194	0.549	0.66	0.096	0.149	0.284	1.13	-0.439	0.054	-0.068	-0.105	-0.177	-0.428
291	0.575	-0.208	0.073	0.04	0.272	-0.224	0.341	-0.465	0.406	0.505	0.146	-0.708	0.356	0.015	0.428	0.821	0.892	0.084	0.324	0.084	0.133	0.586	0.012	0.037	0.233	0.323	0.491	0.713	0.075	0.241	-0.532	0.133	-0.284	0.102	0.006	0.206	0.636	0.842	0.102	0.116	0.227	1.125	-0.437	-0.05	-0.062	-0.127	-0.178	-0.429
292	0.646	-0.323	0.091	0.163	0.316	-0.259	0.26	-0.445	0.391	0.424	0.146	-0.723	0.334	0.124	0.367	0.717	0.813	0.075	0.177	0.166	0.134	0.635	0.058	-0.025	0.307	0.091	0.509	0.726	-0.066	0.214	-0.573	0.103	-0.287	0.163	-0.002	0.182	0.702	0.567	0.091	0.194	0.259	1.099	-0.474	0.059	-0.073	-0.09	-0.175	-0.407
293	0.618	-0.235	0.138	0.206	0.355	-0.175	0.291	-0.468	0.361	0.327	0.141	-0.629	0.364	0.027	0.427	0.755	0.803	0.157	0.184	0.082	0.149	0.585	0.043	-0.006	0.241	0.213	0.518	0.724	0.034	0.231	-0.528	0.128	-0.328	0.292	0.012	0.209	0.541	0.719	0.076	0.213	0.23	1.069	-0.442	0.057	-0.094	-0.103	-0.168	-0.462
294	0.6	-0.267	0.119	0.138	0.319	-0.145	0.334	-0.472	0.363	0.526	0.195	-0.748	0.391	0.025	0.425	0.775	0.855	0.06	0.181	0.175	0.174	0.646	0.002	-0.011	0.446	0.175	0.475	0.726	0.036	0.258	-0.463	0.169	-0.272	0.113	0.003	0.178	0.672	0.668	0.105	0.196	0.214	1.074	-0.367	0.04	-0.101	-0.093	-0.171	-0.384
295	0.661	-0.301	0.094	0.156	0.257	-0.157	0.339	-0.421	0.382	0.275	0.153	-0.64	0.384	0.202	0.382	0.781	0.828	0.162	0.269	0.082	0.138	0.438	0.036	0.005	0.179	0.191	0.49	0.779	0.116	0.19	-0.476	0.15	-0.316	0.025	0.009	0.182	0.477	0.906	0.131	0.233	0.246	1.086	-0.376	0.039	-0.098	-0.099	-0.167	-0.358
296	0.551	-0.436	0.074	0.092	0.341	-0.185	0.312	-0.418	0.341	0.43	0.159	-0.758	0.406	0.14	0.409	0.749	0.793	0.084	0.253	0.154	0.143	0.592	0.065	0.016	0.285	0.172	0.497	0.709	-0.014	0.15	-0.437	0.132	-0.281	0.085	0.037	0.178	0.507	0.848	0.116	0.16	0.284	1.065	-0.378	0.027	-0.107	-0.105	-0.172	-0.591
297	0.521	-0.416	0.048	0.218	0.377	-0.235	0.376	-0.426	0.361	0.56	0.148	-0.708	0.287	0.121	0.414	0.776	0.935	0.151	0.258	0.162	0.168	0.58	0.077	0.042	0.323	0.23	0.518	0.742	0.079	0.189	-0.52	0.111	-0.314	0.252	0.008	0.166	0.489	0.546	0.102	0.062	0.257	1.072	-0.402	0.041	-0.09	-0.094	-0.171	-0.443
298	0.58	-0.312	0.129	0.126	0.527	-0.235	0.313	-0.502	0.34	0.404	0.149	-0.792	0.44	-0.009	0.43	0.716	0.817	0.169	0.172	0.122	0.139	0.582	0.065	0.007	0.361	0.252	0.51	0.762	0.227	0.248	-0.543	0.113	-0.297	0.145	-0.005	0.151	0.509	0.791	0.108	0.121	0.133	1.035	-0.361	0.049	-0.126	-0.141	-0.177	-0.479
299	0.561	-0.336	0.153	0.127	0.305	-0.178	0.351	-0.49	0.373	0.362	0.176	-0.62	0.419	0.223	0.399	0.687	0.716	0.144	0.235	0.088	0.194	0.53	0.059	0.01	0.329	0.188	0.496	0.758	0.004	0.198	-0.459	0.161	-0.324	0.065	0.008	0.157	0.588	0.591	0.129	0.129	0.261	1.064	-0.367	0.005	0.004	-0.111	-0.164	-0.43
300	0.556	-0.432	0.094	0.114	0.369	-0.206	0.371	-0.452	0.44	0.574	0.151	-0.737	0.35	0.217	0.419	0.711	0.889	0.159	0.207	0.095	0.178	0.442	0.06	-0.059	0.415	0.31	0.504	0.739	-0.026	0.181	-0.507	0.176	-0.291	0.174	0.004	0.163	0.448	0.849	0.106	0.158	0.266	1.06	-0.329	0.06	-0.005	-0.136	-0.178	-0.469
301	0.596	-0.431	0.156	0.148	0.386	-0.131	0.339	-0.425	0.431	0.396	0.156	-0.777	0.475	0.096	0.469	0.747	0.933	0.086	0.269	0.124	0.173	0.623	0.085	-0.006	0.402	0.155	0.526	0.739	0.035	0.218	-0.429	0.103	-0.313	0.079	0.001	0.16	0.664	0.813	0.116	0.089	0.215	1.019	-0.367	0.057	-0.041	-0.107	-0.169	-0.543
302	0.64	-0.378	0.106	0.207	0.379	-0.243	0.378	-0.489	0.409	0.293	0.142	-0.834	0.402	0.028	0.403	0.771	0.907	-0.069	0.235	0.156	0.159	0.552	0.084	0.027	0.257	0.103	0.493	0.738	0.013	0.213	-0.469	0.179	-0.312	0.112	-0.011	0.158	0.517	0.555	0.066	0.208	0.326	1.057	-0.357	0.11	-0.001	-0.145	-0.171	-0.567
303	0.487	-0.376	0.12	0.145	0.382	-0.236	0.38	-0.479	0.424	0.366	0.156	-0.749	0.443	-0.035	0.457	0.653	0.92	0.053	0.19	0.111	0.151	0.413	0.096	-0.012	0.429	-0.061	0.466	0.775	0.027	0.255	-0.435	0.095	-0.282	0.11	0.011	0.143	0.529	0.862	0.088	0.135	0.337	1.007	-0.476	0.016	-0.026	-0.149	-0.171	-0.492
304	0.55	-0.335	0.149	0.168	0.473	-0.317	0.363	-0.467	0.385	0.51	0.155	-0.739	0.413	0.005	0.453	0.732	0.75	0.001	0.186	0.114	0.149	0.677	0.11	0.049	0.363	0.135	0.496	0.746	0.08	0.161	-0.513	0.143	-0.358	0.081	-0.024	0.136	0.563	0.784	0.094	0.239	0.231	1.013	-0.4	0.06	-0.014	-0.113	-0.163	-0.431
305	0.596	-0.255	0.136	0.092	0.337	-0.257	0.337	-0.496	0.41	0.454	0.186	-0.656	0.438	0.122	0.418	0.847	0.731	0.108	0.134	0.165	0.162	0.688	0.069	-0.027	0.257	0.305	0.505	0.722	0.097	0.176	-0.391	0.115	-0.297	0.009	-0.008	0.147	0.583	0.724	0.089	0.22	0.242	1.041	-0.359	-0.024	-0.014	-0.112	-0.17	-0.503
306	0.701	-0.015	0.107	0.165	0.298	-0.251	0.332	-0.458	0.414	0.347	0.139	-0.747	0.32	0.138	0.455	0.778	0.825	0.094	0.249	0.191	0.197	0.481	0.092	-0.004	0.337	0.238	0.511	0.72	0.005	0.158	-0.436	0.156	-0.339	0.182	0.005	0.145	0.561	0.802	0.118	0.239	0.213	0.982	-0.395	0.077	0.053	-0.136	-0.168	-0.504
307	0.628	-0.331	0.109	0.115	0.34	-0.209	0.36	-0.508	0.375	0.384	0.13	-0.789	0.43	0.001	0.387	0.743	0.711	0.025	0.15	0.159	0.14	0.584	0.102	-0.002	0.406	0.27	0.494	0.766	0.056	0.145	-0.468	0.102	-0.354	0.212	0.026	0.133	0.465	0.678	0.106	0.196	0.11	0.986	-0.454	0.053	0.046	-0.125	-0.175	-0.59
308	0.603	-0.251	0.091	0.158	0.344	-0.22	0.376	-0.492	0.406	0.356	0.133	-0.816	0.426	0.178	0.391	0.715	0.803	0.069	0.285	0.128	0.135	0.669	0.121	-0.002	0.408	0.114	0.518	0.718	-0.104	0.234	-0.407	0.089	-0.317	0.058	0.011	0.137	0.437	0.969	0.097	0.206	0.295	0.954	-0.345	-0.057	0.132	-0.095	-0.169	-0.594
309	0.604	-0.315	0.063	0.197	0.42	-0.296	0.401	-0.418	0.427	0.574	0.148	-0.778	0.335	0.119	0.453	0.655	0.773	0.083	0.255	0.157	0.093	0.689	0.155	0.034	0.299	0.167	0.508	0.763	-0.074	0.23	-0.482	0.126	-0.402	0.154	0.008	0.145	0.519	1.055	0.106	0.152	0.236	0.958	-0.443	0.078	0.043	-0.168	-0.173	-0.433
310	0.609	-0.425	0.127	0.293	0.388	-0.255	0.369	-0.444	0.366	0.405	0.153	-0.849	0.464	0.068	0.462	0.721	0.86	0.053	0.165	0.143	0.205	0.484	0.076	0.013	0.287	0.303	0.534	0.743	-0.002	0.162	-0.397	0.117	-0.318	0.126	-0.006	0.137	0.779	0.743	0.129	0.107	0.246	0.943	-0.439	-0.057	0.047	-0.169	-0.169	-0.462
311	0.674	-0.267	0.075	0.142	0.439	-0.118	0.352	-0.461	0.491	0.395	0.152	-0.753	0.313	0.183	0.47	0.635	0.884	0.127	0.188	0.127	0.187	0.642	0.121	-0.001	0.396	0.138	0.471	0.749	0.062	0.186	-0.437	0.084	-0.332	0.125	0.016	0.169	0.466	0.732	0.124	0.189	0.158	0.946	-0.347	-0.007	0.054	-0.179	-0.169	-0.498
312	0.586	-0.382	0.112	0.227	0.495	-0.232	0.332	-0.451	0.445	0.423	0.143	-0.609	0.382	0.147	0.431	0.75	0.883	0.21	0.265	0.159	0.149	0.558	0.093	0.038	0.249	0.147	0.497	0.745	0.008	0.139	-0.476	0.135	-0.313	0.082	0.01	0.133	0.564	0.6	0.062	0.157	0.175	0.942	-0.365	0.069	0.066	-0.115	-0.173	-0.518
313	0.664	-0.352	0.117	0.193	0.489	-0.125	0.467	-0.493	0.432	0.622	0.123	-0.691	0.39	0.157	0.436	0.785	0.943	0.074	0.175	0.04	0.125	0.594	0.095	0.031	0.385	0.086	0.495	0.719	0.041	0.164	-0.436	0.087	-0.34	0.125	-0.001	0.151	0.576	0.883	0.103	0.167	0.175	0.941	-0.394	0.091	0.114	-0.121	-0.175	-0.489
314	0.493	-0.439	0.139	0.165	0.48	-0.198	0.358	-0.508	0.39	0.324	0.175	-0.998	0.425	0.062	0.405	0.671	0.88	0.109	0.163	0.11	0.17	0.62	0.096	0.067	0.407	0.036	0.494	0.756	0.062	0.2	-0.375	0.117	-0.31	0.189	-0.024	0.129	0.532	0.696	0.113	0.187	0.231	0.943	-0.378	0.063	0.096	-0.129	-0.169	-0.517
315	0.659	-0.283	0.153	0.316	0.649	-0.208	0.353	-0.463	0.443	0.531	0.159	-0.781	0.488	0.189	0.384	0.75	0.848	0.123	0.185	0.06	0.166	0.676	0.064	0.043	0.234	0.028	0.52	0.747	0.04	0.19	-0.439	0.12	-0.352	0.108	-0.026	0.141	0.632	0.71	0.099	0.148	0.22	0.903	-0.405	0.05	0.16	-0.15	-0.181	-0.592
316	0.671	-0.422	0.151	0.242	0.59	-0.311	0.41	-0.47	0.456	0.616	0.152	-0.781	0.439	0.113	0.42	0.618	0.975	0.087	0.279	0.083	0.164	0.691	0.173	0.058	0.434	0.003	0.51	0.771	0.026	0.202	-0.382	0.096	-0.322	0.082	-0.027	0.149	0.604	1.155	0.076	0.242	0.267	0.94	-0.342	0.01	0.145	-0.132	-0.178	-0.541
317	0.675	-0.242	0.176	0.323	0.575	-0.168	0.443	-0.487	0.454	0.192	0.145	-0.811	0.448	0.27	0.393	0.707	0.854	0.092	0.253	-0.029	0.162	0.581	0.131	0.042	0.304	0.065	0.538	0.725	0.052	0.191	-0.444	0.129	-0.351	0.109	-0.016	0.132	0.538	0.669	0.113	0.183	0.264	0.905	-0.402	0.087	0.127	-0.139	-0.182	-0.547
318	0.654	-0.333	0.136	0.264	0.429	-0.147	0.435	-0.49	0.409	0.57	0.174	-0.723	0.439	0.148	0.43	0.741	0.98	0.13	0.296	0.18	0.115	0.557	0.118	0.028	0.364	0.147	0.506	0.727	-0.032	0.2	-0.429	0.101	-0.331	0.137	-0.021	0.122	0.451	0.757	0.119	0.13	0.177	0.874	-0.277	0.069	0.224	-0.169	-0.176	-0.469
319	0.723	-0.419	0.19	0.338	0.46	-0.19	0.415	-0.483	0.447	0.3	0.15	-0.771	0.361	0.011	0.485	0.674	0.846	0.09	0.153	0.112	0.186	0.611	0.198	0.062	0.3	0.073	0.481	0.732	-0.016	0.168	-0.444	0.112	-0.368	0.077	-0.031	0.142	0.418	0.729	0.114	0.122	0.206	0.915	-0.33	0.044	0.186	-0.158	-0.182	-0.55
320	0.672	-0.297	0.164	0.206	0.462	-0.19	0.414	-0.484	0.499	0.514	0.154	-0.802	0.517	0.186	0.44	0.593	0.678	-0.035	0.061	0.092	0.18	0.615	0.163	0.058	0.469	0.193	0.51	0.75	0.033	0.186	-0.363	0.081	-0.395	0.034	-0.044	0.11	0.585	0.895	0.071	0.166	0.222	0.898	-0.356	0.094	0.208	-0.167	-0.188	-0.554
321	0.655	-0.203	0.175	0.332	0.439	-0.18	0.423	-0.535	0.452	0.45	0.128	-0.841	0.448	-0.002	0.459	0.661	0.759	0.024	0.199	0.09	0.131	0.561	0.171	-0.008	0.381	-0.038	0.487	0.72	0.077	0.189	-0.395	0.121	-0.379	0.049	-0.036	0.137	0.423	0.921	0.144	0.145	0.242	0.845	-0.401	0.057	0.255	-0.186	-0.177	-0.555
322	0.675	-0.331	0.139	0.316	0.472	-0.305	0.363	-0.477	0.382	0.25	0.146	-0.716	0.523	-0.04	0.465	0.744	0.838	0.075	0.222	0.167	0.118	0.628	0.145	0.072	0.233	0.171	0.559	0.738	0.053	0.154	-0.405	0.129	-0.367	-0.039	-0.059	0.145	0.59	0.814	0.098	0.11	0.138	0.868	-0.345	0.01	0.19	-0.166	-0.186	-0.553
323	0.534	-0.395	0.167	0.306	0.548	-0.262	0.442	-0.461	0.475	0.383	0.16	-0.688	0.469	0.003	0.503	0.75	0.793	0.071	0.226	0.042	0.135	0.553	0.128	0.065	0.368	0.187	0.533	0.747	-0.014	0.198	-0.318	0.094	-0.413	0.114	-0.051	0.096	0.595	0.737	0.098	0.111	0.291	0.839	-0.362	0.074	0.219	-0.155	-0.187	-0.461
324	0.781	-0.333	0.147	0.305	0.576	-0.122	0.478	-0.458	0.443	0.379	0.159	-0.771	0.49	0.134	0.42	0.737	0.823	0.064	0.201	0.108	0.163	0.547	0.136	0.072	0.318	0.205	0.499	0.743	0.044	0.188	-0.445	0.106	-0.328	0.121	-0.073	0.125	0.643	0.867	0.108	0.109	0.271	0.847	-0.405	0.103	0.202	-0.179	-0.187	-0.485
325	0.755	-0.298	0.185	0.334	0.602	-0.112	0.453	-0.49	0.496	0.25	0.139	-0.744	0.467	0.2	0.393	0.755	0.893	0.081	0.246	0.064	0.199	0.761	0.155	0.096	0.273	0.237	0.529	0.717	0.092	0.168	-0.355	0.118	-0.378	0.152	-0.061	0.148	0.621	0.868	0.107	0.115	0.233	0.786	-0.345	0.063	0.198	-0.187	-0.19	-0.548
326	0.739	-0.492	0.178	0.366	0.576	-0.171	0.41	-0.487	0.455	0.383	0.132	-0.864	0.489	0.249	0.434	0.719	0.862	0.123	0.126	0.098	0.066	0.685	0.138	0.096	0.279	0.174	0.54	0.726	-0.005	0.152	-0.335	0.116	-0.383	0.035	-0.059	0.142	0.596	0.764	0.103	0.151	0.196	0.815	-0.326	0.061	0.161	-0.209	-0.189	-0.585
327	0.62	-0.412	0.158	0.368	0.485	-0.228	0.45	-0.467	0.458	0.256	0.171	-0.705	0.528	0.078	0.449	0.707	0.953	0.053	0.264	0.141	0.153	0.564	0.214	0.084	0.527	0.102	0.494	0.714	0.029	0.166	-0.345	0.112	-0.373	0.122	-0.057	0.139	0.547	0.703	0.122	0.158	0.15	0.859	-0.286	0.156	0.232	-0.179	-0.202	-0.567
328	0.645	-0.382	0.169	0.281	0.488	-0.163	0.455	-0.528	0.418	0.405	0.166	-0.783	0.516	0.115	0.441	0.743	1.042	0.052	0.191	0.105	0.122	0.573	0.148	0.112	0.35	0.325	0.501	0.753	0.182	0.159	-0.367	0.07	-0.373	0.043	-0.054	0.15	0.496	0.775	0.146	0.149	0.221	0.813	-0.364	0.13	0.174	-0.202	-0.188	-0.585
329	0.595	-0.41	0.148	0.402	0.643	-0.078	0.438	-0.527	0.451	0.225	0.144	-0.77	0.467	0.143	0.397	0.727	0.883	0.146	0.258	0.086	0.114	0.601	0.178	0.065	0.315	0.065	0.523	0.738	0.11	0.153	-0.376	0.148	-0.392	0.065	-0.079	0.133	0.649	0.868	0.148	0.2	0.144	0.76	-0.322	0.134	0.203	-0.169	-0.192	-0.613
330	0.58	-0.5	0.158	0.445	0.611	-0.164	0.427	-0.546	0.438	0.413	0.135	-0.791	0.429	0.178	0.499	0.666	0.888	0.122	0.293	0.093	0.128	0.47	0.202	0.084	0.433	0.276	0.528	0.736	0.123	0.22	-0.346	0.109	-0.424	0.184	-0.075	0.137	0.456	0.654	0.146	0.136	0.207	0.805	-0.424	0.147	0.206	-0.199	-0.198	-0.595
331	0.559	-0.439	0.146	0.345	0.566	-0.195	0.422	-0.491	0.432	0.422	0.135	-0.818	0.443	0.33	0.466	0.693	0.958	0.104	0.109	0.122	0.087	0.576	0.148	0.14	0.416	0.097	0.514	0.734	0.023	0.118	-0.337	0.114	-0.401	0.075	-0.076	0.135	0.575	0.736	0.058	0.153	0.181	0.785	-0.267	0.08	0.154	-0.193	-0.193	-0.511
332	0.622	-0.523	0.161	0.427	0.651	-0.211	0.449	-0.528	0.447	0.478	0.144	-0.836	0.324	0.31	0.449	0.747	0.916	0.038	0.256	0.072	0.11	0.483	0.182	0.142	0.268	0.208	0.508	0.739	0.018	0.204	-0.329	0.06	-0.415	0.09	-0.078	0.108	0.558	0.581	0.093	0.107	0.251	0.77	-0.345	0.078	0.179	-0.194	-0.197	-0.508
333	0.612	-0.288	0.209	0.372	0.659	-0.236	0.443	-0.501	0.488	0.443	0.136	-0.749	0.457	0.17	0.47	0.621	0.918	0.142	0.211	0.109	0.072	0.52	0.185	0.09	0.35	0.239	0.5	0.733	0.084	0.216	-0.385	0.102	-0.405	0.022	-0.096	0.103	0.595	0.695	0.057	0.156	0.234	0.737	-0.352	0.089	0.233	-0.2	-0.197	-0.524
334	0.654	-0.427	0.215	0.367	0.674	-0.109	0.486	-0.468	0.527	0.629	0.151	-0.871	0.504	0.115	0.436	0.792	0.782	0.137	0.241	0.121	0.113	0.663	0.195	0.079	0.343	0.256	0.525	0.744	0.058	0.13	-0.332	-0.005	-0.397	0.028	-0.087	0.109	0.46	0.683	0.13	0.142	0.274	0.776	-0.255	0.094	0.113	-0.193	-0.196	-0.606
335	0.636	-0.282	0.208	0.311	0.529	-0.119	0.471	-0.431	0.504	0.319	0.108	-0.758	0.525	0.166	0.473	0.769	0.901	0.155	0.148	0.154	0.176	0.61	0.174	0.112	0.342	0.295	0.498	0.708	0.065	0.204	-0.316	0.131	-0.378	0.076	-0.08	0.094	0.676	0.747	0.14	0.144	0.11	0.698	-0.291	0.131	0.206	-0.199	-0.192	-0.582
336	0.683	-0.497	0.219	0.39	0.665	-0.149	0.478	-0.449	0.472	0.434	0.17	-0.878	0.59	0.15	0.449	0.776	0.952	0.111	0.282	-0.005	0.087	0.529	0.214	0.125	0.298	0.269	0.52	0.76	0.027	0.129	-0.292	0.093	-0.376	0.109	-0.108	0.079	0.492	0.811	0.078	0.088	0.187	0.712	-0.414	0.101	0.086	-0.252	-0.203	-0.534
337	0.622	-0.387	0.169	0.391	0.56	-0.245	0.459	-0.498	0.5	0.355	0.142	-0.85	0.485	0.088	0.401	0.726	0.853	0.124	0.145	0.055	0.124	0.613	0.229	0.085	0.395	0.291	0.518	0.763	-0.157	0.137	-0.351	0.102	-0.432	-0.009	-0.082	0.094	0.644	0.526	0.127	0.114	0.193	0.739	-0.312	0.191	0.203	-0.18	-0.205	-0.577
338	0.68	-0.194	0.198	0.383	0.614	-0.165	0.471	-0.505	0.493	0.38	0.156	-0.841	0.508	0.069	0.46	0.758	1.063	-0.056	0.289	0.127	0.132	0.568	0.166	0.131	0.419	0.405	0.533	0.771	0.07	0.177	-0.35	0.11	-0.347	0.038	-0.067	0.096	0.505	0.699	0.11	0.089	0.209	0.771	-0.367	0.126	0.204	-0.218	-0.203	-0.503
339	0.662	-0.405	0.207	0.379	0.614	-0.176	0.487	-0.501	0.462	0.264	0.131	-0.781	0.536	0.283	0.469	0.804	0.937	0.069	0.19	0.058	0.096	0.582	0.185	0.114	0.414	0.149	0.534	0.725	0.004	0.14	-0.4	0.1	-0.409	0.05	-0.072	0.103	0.527	0.931	0.094	0.127	0.113	0.708	-0.457	0.118	0.186	-0.207	-0.208	-0.549
340	0.567	-0.265	0.152	0.395	0.607	-0.086	0.529	-0.477	0.464	0.298	0.149	-0.838	0.486	0.228	0.431	0.774	0.868	0.045	0.194	0.191	0.06	0.482	0.2	0.107	0.366	0.362	0.529	0.757	0.076	0.197	-0.303	0.089	-0.405	0.115	-0.068	0.104	0.554	0.713	0.154	0.065	0.196	0.683	-0.214	0.133	0.139	-0.241	-0.208	-0.461
341	0.688	-0.343	0.216	0.441	0.55	-0.083	0.447	-0.465	0.481	0.455	0.147	-0.78	0.425	0.1	0.434	0.689	0.838	0.073	0.188	0.151	0.094	0.54	0.217	0.132	0.356	0.182	0.519	0.75	0.026	0.185	-0.364	0.083	-0.416	0.074	-0.063	0.075	0.578	0.659	0.128	0.08	0.146	0.69	-0.297	0.123	0.152	-0.201	-0.214	-0.499
342	0.652	-0.645	0.175	0.439	0.496	-0.19	0.524	-0.526	0.468	0.341	0.158	-0.815	0.49	0.136	0.451	0.812	0.781	0.188	0.17	0.093	0.067	0.718	0.203	0.145	0.288	0.283	0.511	0.708	-0.018	0.14	-0.34	0.115	-0.423	0.082	-0.055	0.057	0.473	0.702	0.09	0.063	0.152	0.662	-0.288	0.043	0.138	-0.2	-0.208	-0.522
343	0.774	-0.308	0.24	0.454	0.59	-0.237	0.522	-0.525	0.485	0.337	0.141	-0.843	0.488	0.208	0.386	0.763	0.883	0.101	0.27	0.117	0.125	0.475	0.209	0.098	0.389	0.113	0.534	0.757	-0.033	0.161	-0.316	0.153	-0.373	0.017	-0.086	0.072	0.324	0.768	0.122	-0.014	0.219	0.656	-0.308	0.112	0.135	-0.248	-0.214	-0.54
344	0.635	-0.374	0.189	0.405	0.599	-0.262	0.48	-0.478	0.424	0.275	0.129	-0.774	0.483	0.029	0.403	0.831	0.956	0.131	0.304	0.13	0.118	0.502	0.201	0.095	0.289	0.144	0.504	0.731	-0.009	0.158	-0.318	0.083	-0.383	0.072	-0.062	0.101	0.505	0.858	0.114	0.03	0.197	0.662	-0.273	0.084	0.159	-0.242	-0.211	-0.521
345	0.6	-0.522	0.195	0.464	0.736	-0.259	0.533	-0.485	0.461	0.136	0.164	-0.896	0.398	0.113	0.406	0.921	0.936	0.063	0.248	0.051	0.114	0.484	0.28	0.107	0.256	0.223	0.542	0.781	0.114	0.151	-0.313	0.147	-0.378	0.071	-0.087	0.055	0.766	0.755	0.13	0.086	0.139	0.656	-0.257	0.113	0.127	-0.264	-0.219	-0.541
346	0.649	-0.401	0.196	0.517	0.661	-0.166	0.523	-0.477	0.482	0.394	0.153	-0.982	0.523	0.081	0.429	0.724	0.857	0.142	0.21	0.131	0.103	0.579	0.229	0.096	0.363	0.209	0.556	0.756	0.187	0.171	-0.3	0.08	-0.413	-0.151	-0.086	0.077	0.52	0.989	0.13	0.103	0.208	0.669	-0.27	0.073	0.146	-0.247	-0.221	-0.506
347	0.534	-0.36	0.212	0.512	0.74	-0.209	0.448	-0.46	0.475	0.27	0.14	-0.868	0.434	0.163	0.438	0.674	0.998	0.193	0.274	0.148	0.16	0.496	0.246	0.1	0.236	0.188	0.571	0.759	-0.03	0.209	-0.32	0.12	-0.431	0.006	-0.073	0.057	0.491	0.814	0.077	0.078	0.164	0.663	-0.336	0.118	0.252	-0.218	-0.215	-0.568
348	0.693	-0.511	0.232	0.447	0.759	-0.093	0.509	-0.466	0.476	0.341	0.146	-0.784	0.442	0.182	0.402	0.76	0.895	0.193	0.24	0.093	0.112	0.394	0.28	0.143	0.265	0.261	0.512	0.715	0.016	0.175	-0.286	0.082	-0.396	-0.01	-0.076	0.052	0.398	0.924	0.103	0.034	0.125	0.664	-0.282	0.125	0.15	-0.294	-0.215	-0.498
349	0.679	-0.424	0.234	0.562	0.654	-0.028	0.532	-0.509	0.519	0.405	0.139	-0.849	0.473	0.281	0.408	0.63	0.923	0.127	0.241	0.101	0.152	0.519	0.278	0.104	0.311	0.174	0.512	0.757	0.067	0.147	-0.323	0.112	-0.459	0.134	-0.062	0.04	0.594	0.807	0.121	0.046	0.077	0.606	-0.234	0.099	0.186	-0.271	-0.218	-0.528
350	0.654	-0.5	0.238	0.472	0.607	-0.154	0.581	-0.484	0.499	0.267	0.134	-0.773	0.469	0.332	0.44	0.822	0.918	0.069	0.247	0.09	0.128	0.499	0.229	0.121	0.272	0.26	0.512	0.735	0.007	0.174	-0.276	0.188	-0.415	-0.034	-0.067	0.026	0.612	0.697	0.151	0.081	0.232	0.647	-0.246	0.161	0.163	-0.252	-0.219	-0.508
351	0.696	-0.393	0.191	0.638	0.685	-0.091	0.517	-0.467	0.501	0.216	0.174	-0.796	0.477	0.11	0.415	0.806	0.919	0.193	0.266	0.109	0.125	0.575	0.268	0.131	0.3	0.32	0.522	0.753	0.103	0.163	-0.205	0.108	-0.4	0.114	-0.085	0.031	0.545	0.877	0.116	0.097	0.144	0.666	-0.224	0.09	0.196	-0.225	-0.224	-0.443
352	0.593	-0.436	0.236	0.451	0.595	-0.117	0.513	-0.505	0.555	0.411	0.106	-0.866	0.524	0.093	0.454	0.814	0.743	0.098	0.222	0.126	0.104	0.463	0.261	0.132	0.316	0.252	0.541	0.751	0.008	0.222	-0.27	0.136	-0.365	0.093	-0.071	0.054	0.617	0.806	0.075	0.069	0.117	0.662	-0.162	0.113	0.209	-0.283	-0.222	-0.469
353	0.712	-0.513	0.234	0.5	0.641	-0.237	0.569	-0.479	0.522	0.304	0.151	-0.747	0.438	0.152	0.425	0.744	0.755	0.23	0.188	0.102	0.147	0.427	0.285	0.069	0.277	0.316	0.545	0.746	0.032	0.218	-0.194	0.081	-0.422	0.021	-0.059	0.041	0.608	0.989	0.091	0.064	0.175	0.611	-0.219	0.15	0.18	-0.279	-0.224	-0.451
354	0.625	-0.366	0.225	0.479	0.539	-0.089	0.545	-0.474	0.498	0.324	0.129	-0.839	0.529	0.126	0.393	0.763	0.798	0.19	0.191	0.084	0.079	0.398	0.271	0.098	0.301	0.137	0.562	0.731	0.089	0.208	-0.261	0.091	-0.411	0.064	-0.063	0.036	0.612	0.653	0.127	0.112	0.231	0.629	-0.166	0.058	0.204	-0.3	-0.228	-0.44
355	0.696	-0.376	0.196	0.447	0.596	-0.038	0.589	-0.47	0.512	0.291	0.131	-0.835	0.421	0.24	0.422	0.73	0.821	0.202	0.259	0.126	0.15	0.457	0.306	0.103	0.319	0.227	0.581	0.707	-0.033	0.217	-0.226	0.081	-0.429	0.022	-0.045	0.029	0.653	0.77	0.1	-0.019	0.117	0.589	-0.253	0.085	0.177	-0.297	-0.223	-0.55
356	0.708	-0.314	0.181	0.427	0.599	-0.194	0.603	-0.474	0.473	0.43	0.156	-0.792	0.432	0.05	0.394	0.794	0.869	0.142	0.294	0.206	0.099	0.357	0.258	0.145	0.18	0.249	0.565	0.699	0.02	0.166	-0.269	0.111	-0.4	0.064	-0.054	-0.035	0.533	0.797	0.113	0.051	0.157	0.626	-0.233	0.124	0.157	-0.299	-0.228	-0.394
357	0.661	-0.277	0.254	0.454	0.6	-0.1	0.512	-0.493	0.469	0.511	0.169	-0.855	0.469	0.168	0.46	0.848	0.654	0.13	0.254	0.11	0.068	0.627	0.27	0.113	0.336	0.204	0.555	0.702	0.151	0.172	-0.273	0.167	-0.431	0.039	-0.041	0.007	0.671	0.603	0.103	0.051	0.101	0.636	-0.172	0.153	0.263	-0.313	-0.224	-0.388
358	0.647	-0.38	0.308	0.43	0.53	-0.146	0.561	-0.458	0.454	0.234	0.17	-0.936	0.559	0.117	0.416	0.787	0.835	0.144	0.216	0.179	0.107	0.575	0.263	0.142	0.278	0.27	0.538	0.734	0.135	0.178	-0.188	0.113	-0.425	0.06	-0.041	-0.029	0.577	0.746	0.103	0.003	0.218	0.677	-0.239	0.123	0.201	-0.333	-0.23	-0.447
359	0.586	-0.485	0.171	0.434	0.593	-0.22	0.582	-0.465	0.441	0.241	0.138	-0.959	0.356	0.256	0.442	0.905	0.826	0.189	0.228	0.177	0.087	0.385	0.238	0.133	0.251	0.23	0.536	0.714	0.038	0.225	-0.265	0.117	-0.413	0.083	-0.042	-0.014	0.592	0.697	0.089	0.051	0.073	0.61	-0.211	0.051	0.188	-0.298	-0.224	-0.451
360	0.628	-0.416	0.218	0.504	0.613	-0.17	0.576	-0.45	0.416	0.356	0.127	-0.878	0.538	0.155	0.377	0.857	0.732	0.149	0.159	0.182	0.106	0.382	0.284	0.108	0.296	0.29	0.521	0.713	0.103	0.156	-0.308	0.076	-0.445	-0.045	-0.039	-0.027	0.623	0.779	0.13	0.096	0.11	0.585	-0.165	0.091	0.164	-0.387	-0.235	-0.462
361	0.596	-0.482	0.223	0.556	0.665	-0.208	0.559	-0.475	0.379	0.57	0.134	-0.756	0.394	0.018	0.437	0.765	0.925	0.143	0.269	0.161	0.095	0.506	0.276	0.183	0.119	0.296	0.513	0.747	0.046	0.2	-0.247	0.113	-0.446	0.047	-0.028	-0.012	0.542	0.722	0.085	0.052	0.108	0.604	-0.133	0.109	0.17	-0.32	-0.23	-0.386
362	0.674	-0.409	0.255	0.588	0.72	-0.07	0.593	-0.462	0.401	0.338	0.143	-0.805	0.411	0.273	0.451	0.733	0.793	0.192	0.216	0.159	0.085	0.549	0.271	0.138	0.304	0.265	0.522	0.762	-0.018	0.156	-0.2	0.134	-0.485	0.075	-0.018	-0.064	0.495	0.808	0.097	0.026	0.169	0.591	-0.253	0.117	0.1	-0.292	-0.226	-0.375
363	0.572	-0.38	0.156	0.486	0.581	-0.216	0.591	-0.446	0.434	0.312	0.138	-0.745	0.446	0.211	0.378	0.893	0.743	0.175	0.294	0.206	0.154	0.546	0.301	0.145	0.271	0.193	0.542	0.705	0.049	0.141	-0.244	0.166	-0.431	0.018	-0.008	-0.053	0.455	0.802	0.1	0.04	0.231	0.573	-0.135	0.093	0.111	-0.345	-0.228	-0.468
364	0.731	-0.488	0.246	0.599	0.682	-0.068	0.584	-0.401	0.407	0.273	0.162	-0.797	0.35	0.002	0.439	0.735	0.769	0.163	0.258	0.087	0.118	0.43	0.24	0.186	0.233	0.381	0.557	0.678	0.1	0.177	-0.238	0.153	-0.504	-0.029	-0.027	-0.095	0.503	0.816	0.093	-0.008	0.101	0.588	-0.149	0.109	0.174	-0.349	-0.237	-0.43
365	0.485	-0.396	0.239	0.536	0.703	-0.032	0.588	-0.408	0.395	0.259	0.162	-0.827	0.452	0.161	0.415	0.82	0.673	0.106	0.299	0.196	0.169	0.527	0.215	0.176	0.248	0.169	0.509	0.725	0.091	0.172	-0.239	0.167	-0.429	-0.051	-0.02	-0.099	0.485	0.913	0.142	0.042	0.185	0.529	-0.148	0.132	0.152	-0.332	-0.235	-0.51
366	0.583	-0.328	0.198	0.456	0.641	-0.212	0.596	-0.442	0.38	0.237	0.149	-0.861	0.441	0.074	0.413	0.73	0.813	0.194	0.229	0.217	0.12	0.625	0.14	0.191	0.344	0.311	0.508	0.692	0.089	0.173	-0.237	0.108	-0.383	-0.009	-0.006	-0.072	0.321	0.682	0.078	0.054	0.15	0.563	-0.249	0.108	0.101	-0.329	-0.234	-0.395
367	0.664	-0.268	0.239	0.568	0.595	-0.143	0.54	-0.507	0.329	0.344	0.146	-0.751	0.519	0.036	0.446	0.817	0.735	0.187	0.291	0.124	0.13	0.424	0.134	0.177	0.315	0.166	0.567	0.701	0.094	0.15	-0.229	0.14	-0.445	-0.081	-0.023	-0.056	0.578	0.837	0.088	0.008	0.139	0.547	-0.151	0.057	0.112	-0.352	-0.229	-0.462
368	0.68	-0.316	0.19	0.564	0.513	-0.075	0.618	-0.499	0.429	0.329	0.136	-0.867	0.429	0.347	0.409	0.77	0.752	0.194	0.313	0.139	0.139	0.439	0.141	0.198	0.137	0.153	0.517	0.765	0.16	0.163	-0.201	0.171	-0.473	0.179	-0.03	-0.085	0.429	0.622	0.099	0.034	0.13	0.489	-0.122	0.133	0.144	-0.328	-0.227	-0.437
369	0.585	-0.372	0.205	0.502	0.528	-0.034	0.591	-0.49	0.42	0.262	0.17	-1.018	0.413	0.086	0.475	0.781	0.769	0.159	0.227	0.183	0.171	0.401	0.209	0.191	0.216	0.338	0.559	0.721	0.131	0.17	-0.297	0.116	-0.396	0.064	-0.011	-0.097	0.35	0.691	0.117	0.051	0.163	0.515	-0.062	0.096	0.166	-0.37	-0.231	-0.491
370	0.571	-0.314	0.232	0.531	0.644	-0.15	0.605	-0.505	0.419	0.373	0.133	-0.902	0.465	0.011	0.397	0.842	0.711	0.238	0.255	0.106	0.124	0.424	0.195	0.16	0.185	0.321	0.546	0.728	0.118	0.159	-0.229	0.147	-0.47	0.043	-0.004	-0.102	0.607	0.732	0.102	0.018	0.115	0.497	-0.173	0.09	0.165	-0.336	-0.228	-0.309
371	0.591	-0.429	0.257	0.47	0.551	-0.09	0.646	-0.435	0.431	0.452	0.157	-0.851	0.411	0.114	0.452	0.876	0.765	0.241	0.252	0.107	0.1	0.62	0.177	0.232	0.322	0.305	0.529	0.722	0.085	0.179	-0.258	0.128	-0.462	0.08	-0.012	-0.114	0.669	0.796	0.101	0.039	0	0.538	-0.161	0.113	0.176	-0.376	-0.229	-0.338
372	0.678	-0.461	0.204	0.471	0.558	-0.142	0.587	-0.434	0.412	0.247	0.135	-0.757	0.417	-0.007	0.469	0.808	0.845	0.301	0.296	0.143	0.149	0.384	0.199	0.224	0.187	0.172	0.518	0.745	0.07	0.163	-0.272	0.104	-0.441	0.1	-0.023	-0.1	0.539	0.747	0.075	0.039	0.196	0.515	-0.015	0.116	0.174	-0.381	-0.226	-0.42
373	0.633	-0.301	0.226	0.5	0.675	-0.057	0.599	-0.491	0.41	0.207	0.158	-0.86	0.456	0.019	0.409	0.85	0.721	0.168	0.293	0.109	0.097	0.394	0.248	0.206	0.183	0.229	0.544	0.706	0.111	0.228	-0.285	0.09	-0.498	0.013	-0.03	-0.127	0.539	0.828	0.063	-0.038	0.088	0.497	-0.087	0.105	0.193	-0.388	-0.231	-0.41
374	0.678	-0.157	0.18	0.453	0.593	-0.073	0.641	-0.458	0.368	0.408	0.169	-0.848	0.434	0.094	0.442	0.857	0.785	0.143	0.31	0.101	0.141	0.48	0.22	0.179	0.18	0.323	0.53	0.763	0.047	0.203	-0.224	0.146	-0.455	0.085	-0.005	-0.129	0.487	0.757	0.116	0.049	0.288	0.475	-0.118	0.086	0.134	-0.376	-0.231	-0.43
375	0.651	-0.284	0.216	0.587	0.517	-0.072	0.648	-0.439	0.399	0.294	0.139	-0.837	0.452	0.095	0.404	0.893	0.621	0.029	0.269	0.219	0.149	0.314	0.225	0.21	0.198	0.356	0.543	0.686	0.157	0.194	-0.257	0.093	-0.508	0.025	-0.007	-0.164	0.545	0.913	0.118	0.045	0.178	0.52	-0.141	0.077	0.157	-0.389	-0.232	-0.325
376	0.699	-0.238	0.269	0.54	0.517	-0.178	0.648	-0.462	0.344	0.252	0.17	-0.815	0.447	-0.003	0.427	0.846	0.759	0.251	0.267	0.085	0.132	0.428	0.183	0.236	0.213	0.319	0.516	0.731	0.077	0.23	-0.246	0.115	-0.485	0.182	-0.02	-0.121	0.662	0.61	0.041	0.082	0.172	0.51	-0.082	0.12	0.152	-0.394	-0.233	-0.372
377	0.617	-0.341	0.174	0.457	0.647	-0.027	0.6	-0.459	0.328	0.304	0.187	-0.759	0.37	0.032	0.407	0.865	0.745	0.18	0.28	0.179	0.123	0.447	0.232	0.237	0.206	0.327	0.52	0.736	0.118	0.178	-0.203	0.16	-0.518	0.168	-0.016	-0.178	0.488	0.721	0.102	0.062	0.215	0.488	-0.126	0.119	0.113	-0.405	-0.228	-0.304
378	0.638	-0.254	0.227	0.526	0.552	-0.01	0.579	-0.483	0.265	0.355	0.154	-0.794	0.488	0.143	0.375	0.919	0.638	0.285	0.313	0.199	0.12	0.455	0.229	0.265	0.128	0.292	0.526	0.704	0.175	0.18	-0.195	0.129	-0.519	-0.05	-0.007	-0.196	0.536	0.923	0.077	-0.01	0.128	0.432	-0.09	0.058	0.114	-0.444	-0.237	-0.371
379	0.57	-0.393	0.227	0.539	0.63	-0.071	0.606	-0.482	0.328	0.356	0.186	-0.784	0.412	0.157	0.432	0.778	0.719	0.227	0.252	0.18	0.152	0.542	0.212	0.23	0.167	0.203	0.519	0.749	0.17	0.23	-0.321	0.101	-0.466	0.115	-0.006	-0.182	0.524	0.623	0.108	0.032	0.205	0.461	-0.081	0.048	0.136	-0.461	-0.232	-0.359
380	0.625	-0.196	0.236	0.46	0.57	-0.096	0.562	-0.458	0.323	0.234	0.163	-0.899	0.341	0.04	0.402	0.95	0.637	0.236	0.32	0.124	0.111	0.349	0.23	0.211	0.175	0.199	0.534	0.735	0.241	0.198	-0.174	0.147	-0.483	0.12	-0.009	-0.202	0.462	0.751	0.114	0.03	0.074	0.457	-0.074	0.102	0.2	-0.431	-0.229	-0.411
381	0.691	-0.333	0.197	0.534	0.578	-0.091	0.593	-0.435	0.304	0.392	0.156	-0.76	0.393	0.128	0.443	0.844	0.768	0.292	0.386	0.215	0.123	0.528	0.238	0.228	0.174	0.259	0.539	0.74	0.201	0.189	-0.189	0.157	-0.466	0.038	-0.001	-0.173	0.615	0.84	0.095	-0.021	0.186	0.508	-0.037	0.101	0.153	-0.393	-0.228	-0.372
382	0.741	-0.326	0.189	0.527	0.604	-0.044	0.598	-0.469	0.297	0.276	0.164	-0.811	0.408	0.024	0.386	0.914	0.821	0.252	0.258	0.114	0.192	0.514	0.203	0.229	0.199	0.175	0.516	0.687	0.133	0.234	-0.267	0.121	-0.524	0.113	0.002	-0.257	0.438	0.809	0.077	-0.005	0.17	0.457	-0.121	0.022	0.19	-0.449	-0.238	-0.323
383	0.568	-0.384	0.296	0.547	0.604	-0.159	0.668	-0.46	0.335	0.483	0.161	-0.845	0.468	0.067	0.402	0.828	0.763	0.21	0.298	0.1	0.176	0.301	0.263	0.273	0.254	0.319	0.519	0.747	0.053	0.206	-0.265	0.103	-0.477	0.116	0.012	-0.287	0.653	0.731	0.094	-0.005	0.128	0.48	-0.005	0.023	0.248	-0.436	-0.228	-0.383
384	0.647	-0.441	0.176	0.566	0.5	0.018	0.611	-0.469	0.32	0.317	0.167	-0.801	0.392	0.01	0.429	0.951	0.812	0.164	0.273	0.129	0.166	0.462	0.235	0.213	0.261	0.2	0.586	0.717	0.111	0.204	-0.226	0.124	-0.494	0.122	-0.006	-0.257	0.502	0.794	0.09	0.041	0.166	0.467	-0.104	0.043	0.281	-0.413	-0.232	-0.3
385	0.702	-0.521	0.254	0.467	0.541	-0.075	0.653	-0.445	0.378	0.192	0.202	-0.906	0.48	0.105	0.375	0.894	0.836	0.25	0.225	0.141	0.184	0.429	0.226	0.245	0.169	0.231	0.52	0.724	0.181	0.174	-0.257	0.066	-0.52	0.026	0.001	-0.265	0.293	0.888	0.045	0.046	0.195	0.449	-0.058	0.071	0.202	-0.433	-0.23	-0.351
386	0.691	-0.305	0.206	0.387	0.495	-0.115	0.568	-0.447	0.366	0.239	0.159	-0.978	0.374	0.034	0.379	1.16	0.75	0.187	0.369	0.114	0.159	0.302	0.251	0.26	0.179	0.376	0.548	0.712	0.141	0.186	-0.243	0.106	-0.54	0.034	-0.007	-0.251	0.462	0.891	0.055	-0.01	0.199	0.45	0.019	-0.015	0.224	-0.436	-0.222	-0.321
387	0.651	-0.299	0.24	0.432	0.496	-0.206	0.645	-0.457	0.357	0.335	0.165	-0.846	0.338	0.182	0.407	0.883	0.76	0.263	0.329	0.096	0.137	0.416	0.212	0.268	0.238	0.198	0.584	0.738	0.179	0.13	-0.214	0.139	-0.523	0.139	-0.003	-0.254	0.627	0.623	0.047	0.015	0.057	0.498	-0.001	-0.022	0.093	-0.456	-0.235	-0.324
388	0.664	-0.325	0.198	0.429	0.54	-0.125	0.585	-0.498	0.373	0.242	0.183	-0.833	0.444	0.053	0.412	0.955	0.789	0.249	0.358	0.075	0.166	0.345	0.279	0.265	0.184	0.158	0.557	0.707	0.144	0.175	-0.175	0.148	-0.505	0.048	-0.021	-0.203	0.475	0.831	0.022	0.019	0.221	0.477	-0.054	0.031	0.169	-0.429	-0.225	-0.286
389	0.67	-0.349	0.228	0.393	0.484	-0.139	0.578	-0.466	0.349	0.352	0.175	-0.743	0.399	0.051	0.379	1.111	0.774	0.212	0.322	0.112	0.166	0.405	0.287	0.263	0.176	0.246	0.549	0.725	0.133	0.247	-0.274	0.148	-0.502	0.058	0.004	-0.284	0.585	0.807	0.065	0.013	0.167	0.42	-0.052	0.069	0.19	-0.492	-0.231	-0.354
390	0.568	-0.441	0.23	0.452	0.511	-0.086	0.644	-0.446	0.359	0.301	0.153	-0.874	0.459	0	0.334	0.797	0.877	0.141	0.332	0.131	0.149	0.41	0.237	0.265	0.193	0.184	0.562	0.734	0.181	0.177	-0.236	0.108	-0.507	0.068	0.002	-0.268	0.491	0.697	0.115	-0.079	0.147	0.455	-0.003	0.023	0.225	-0.468	-0.226	-0.259
391	0.656	-0.25	0.261	0.493	0.58	-0.035	0.642	-0.436	0.319	0.36	0.187	-0.907	0.413	-0.056	0.425	0.953	0.843	0.231	0.278	0.188	0.143	0.441	0.294	0.236	0.204	0.293	0.541	0.707	0.08	0.148	-0.239	0.112	-0.548	0.115	-0.014	-0.271	0.535	0.552	0.094	0.059	0.203	0.41	-0.024	0.055	0.272	-0.479	-0.227	-0.312
392	0.622	-0.455	0.212	0.41	0.469	0.015	0.612	-0.482	0.268	0.329	0.174	-0.867	0.371	0.086	0.452	0.859	0.868	0.288	0.248	0.144	0.131	0.453	0.36	0.251	0.132	0.242	0.534	0.706	0.23	0.202	-0.241	0.035	-0.482	0.099	-0.028	-0.261	0.445	0.619	0.052	0.057	0.151	0.426	-0.107	-0.014	0.21	-0.45	-0.234	-0.436
393	0.672	-0.177	0.258	0.43	0.528	-0.068	0.615	-0.435	0.243	0.294	0.167	-0.814	0.33	0.043	0.398	0.88	0.76	0.291	0.35	0.26	0.102	0.513	0.288	0.316	0.142	0.053	0.538	0.702	0.17	0.154	-0.273	0.105	-0.536	0.167	-0.042	-0.247	0.556	0.675	0.088	0.042	0.091	0.424	0.088	0.078	0.18	-0.482	-0.221	-0.373
394	0.688	-0.137	0.236	0.444	0.566	-0.146	0.614	-0.487	0.265	0.362	0.183	-0.924	0.282	0.14	0.406	1.002	0.819	0.296	0.367	0.224	0.131	0.414	0.287	0.22	0.162	0.175	0.563	0.727	0.178	0.132	-0.203	0.146	-0.566	0.098	-0.011	-0.249	0.623	0.746	0.019	0.008	0.186	0.4	-0.009	0.095	0.264	-0.49	-0.229	-0.354
395	0.658	-0.203	0.23	0.5	0.583	-0.076	0.611	-0.454	0.263	0.415	0.206	-0.817	0.373	0.184	0.384	0.967	0.94	0.288	0.306	0.194	0.105	0.538	0.303	0.266	0.143	0.258	0.502	0.729	0.184	0.177	-0.252	0.117	-0.549	0.072	-0.014	-0.244	0.531	0.722	0.094	0.031	0.145	0.417	0.026	-0.004	0.281	-0.522	-0.232	-0.331
396	0.583	-0.186	0.237	0.425	0.545	-0.009	0.663	-0.442	0.264	0.392	0.183	-0.778	0.26	0.036	0.392	0.87	0.923	0.206	0.341	0.211	0.141	0.283	0.31	0.254	0.13	0.216	0.51	0.699	0.134	0.189	-0.185	0.138	-0.541	0.098	-0.021	-0.272	0.47	0.795	0.061	-0.002	0.192	0.396	0.046	-0.002	0.25	-0.521	-0.229	-0.333
397	0.577	-0.274	0.234	0.544	0.512	-0.021	0.583	-0.471	0.312	0.361	0.226	-0.777	0.407	0.027	0.353	1.019	0.742	0.294	0.287	0.136	0.127	0.274	0.28	0.244	0.215	0.255	0.534	0.726	0.172	0.177	-0.159	0.14	-0.528	0.151	-0.02	-0.261	0.501	0.541	0.047	-0.015	0.229	0.424	-0.009	0.003	0.221	-0.544	-0.227	-0.304
398	0.537	-0.327	0.207	0.508	0.606	-0.093	0.587	-0.471	0.23	0.23	0.198	-0.898	0.319	0.194	0.422	0.908	0.688	0.175	0.266	0.231	0.203	0.394	0.322	0.247	0.116	0.298	0.536	0.709	0.145	0.213	-0.214	0.161	-0.553	0.066	-0.042	-0.238	0.601	0.585	0.073	-0.009	0.117	0.407	0.002	-0.002	0.225	-0.527	-0.237	-0.329
399	0.634	-0.352	0.228	0.536	0.564	0.013	0.638	-0.475	0.28	0.351	0.21	-0.922	0.334	-0.01	0.406	0.931	0.635	0.27	0.31	0.18	0.178	0.442	0.356	0.292	0.198	0.275	0.511	0.74	0.115	0.192	-0.217	0.071	-0.505	0.057	-0.02	-0.277	0.672	0.643	0.072	0.008	0.22	0.439	0.078	0.004	0.229	-0.556	-0.233	-0.346
400	0.59	-0.382	0.298	0.496	0.548	0.028	0.601	-0.479	0.31	0.588	0.23	-0.883	0.344	0.1	0.425	0.947	0.773	0.201	0.335	0.167	0.103	0.413	0.317	0.243	0.271	0.34	0.521	0.71	0.184	0.182	-0.276	0.128	-0.554	0.102	-0.036	-0.253	0.582	0.59	0.102	-0.001	0.143	0.417	-0.049	0.065	0.229	-0.532	-0.232	-0.393
401	0.609	-0.148	0.258	0.454	0.6	-0.056	0.599	-0.458	0.313	0.377	0.201	-0.854	0.404	0.167	0.388	0.884	0.863	0.342	0.287	0.147	0.168	0.321	0.286	0.26	0.216	0.29	0.525	0.733	0.199	0.188	-0.232	0.183	-0.551	0.093	-0.018	-0.259	0.701	0.804	0.092	-0.003	0.134	0.393	0.033	-0.017	0.273	-0.524	-0.233	-0.375
402	0.552	-0.328	0.24	0.502	0.486	-0.029	0.6	-0.499	0.322	0.433	0.2	-0.863	0.281	-0.008	0.409	0.919	0.792	0.276	0.261	0.144	0.148	0.285	0.278	0.227	0.308	0.498	0.547	0.767	0.107	0.134	-0.258	0.173	-0.515	0.005	-0.035	-0.256	0.624	0.894	0.113	0.03	0.153	0.407	0.08	-0.013	0.297	-0.531	-0.235	-0.262
403	0.578	-0.121	0.169	0.452	0.484	-0.106	0.612	-0.497	0.308	0.226	0.225	-0.872	0.469	-0.141	0.384	1.057	0.772	0.283	0.33	0.114	0.186	0.378	0.284	0.204	0.238	0.246	0.479	0.72	0.112	0.177	-0.2	0.057	-0.511	0.163	-0.018	-0.306	0.399	0.829	0.096	0.023	0.08	0.41	0.071	-0.012	0.19	-0.494	-0.228	-0.338
404	0.549	-0.277	0.274	0.464	0.458	-0.025	0.617	-0.483	0.315	0.332	0.201	-0.78	0.388	0.043	0.401	1.057	0.811	0.338	0.245	0.199	0.193	0.422	0.315	0.272	0.262	0.229	0.499	0.727	0.098	0.217	-0.293	0.131	-0.548	0.081	-0.011	-0.273	0.625	0.679	0.071	0.044	0.189	0.44	0.031	0.039	0.288	-0.56	-0.234	-0.301
405	0.484	-0.142	0.19	0.489	0.541	-0.144	0.544	-0.473	0.276	0.388	0.207	-0.808	0.363	0.026	0.393	1.021	0.779	0.268	0.303	0.204	0.095	0.281	0.251	0.225	0.12	0.21	0.562	0.71	0.118	0.191	-0.29	0.113	-0.528	0.037	-0.014	-0.288	0.495	0.602	0.033	-0.006	0.111	0.415	0.061	-0.041	0.256	-0.57	-0.231	-0.253
406	0.611	-0.227	0.258	0.384	0.513	-0.038	0.684	-0.45	0.294	0.21	0.238	-0.851	0.348	-0.041	0.431	1.087	0.788	0.185	0.25	0.242	0.164	0.361	0.312	0.246	0.207	0.347	0.518	0.717	0.104	0.145	-0.25	0.124	-0.51	0.003	-0.04	-0.23	0.511	0.727	0.112	0.03	0.154	0.378	0.06	-0.033	0.26	-0.569	-0.23	-0.225
407	0.652	-0.265	0.258	0.375	0.486	-0.062	0.662	-0.466	0.294	0.471	0.213	-0.795	0.294	0.158	0.471	1.009	0.857	0.109	0.347	0.167	0.135	0.323	0.335	0.274	0.071	0.431	0.523	0.716	0.156	0.196	-0.267	0.115	-0.513	0.128	-0.029	-0.265	0.638	0.783	0.121	-0.025	0.219	0.392	0.114	0.03	0.171	-0.57	-0.228	-0.358
408	0.652	-0.167	0.212	0.449	0.563	-0.141	0.672	-0.467	0.264	0.328	0.212	-0.826	0.447	0.075	0.417	1.147	0.856	0.243	0.312	0.252	0.111	0.383	0.311	0.269	0.16	0.28	0.527	0.689	0.114	0.134	-0.289	0.08	-0.52	0.122	-0.015	-0.221	0.493	0.723	0.059	0.043	0.141	0.406	0.089	-0.011	0.239	-0.579	-0.237	-0.411
409	0.679	-0.158	0.242	0.386	0.478	-0.124	0.66	-0.415	0.285	0.178	0.232	-0.841	0.365	0.029	0.378	0.897	0.756	0.23	0.247	0.182	0.152	0.419	0.309	0.231	0.123	0.283	0.492	0.718	0.063	0.178	-0.317	0.094	-0.449	0.181	-0.03	-0.275	0.586	0.752	0.109	0.103	0.184	0.346	0.108	0.046	0.264	-0.578	-0.237	-0.259
410	0.599	-0.286	0.272	0.501	0.5	-0.091	0.623	-0.46	0.305	0.357	0.202	-0.926	0.366	0.11	0.384	1.055	0.752	0.194	0.267	0.139	0.173	0.303	0.281	0.275	0.152	0.288	0.539	0.728	0.103	0.264	-0.374	0.146	-0.5	0.18	-0.042	-0.281	0.597	0.705	0.088	-0.016	0.117	0.383	0.125	0.037	0.281	-0.602	-0.239	-0.368
411	0.648	-0.289	0.254	0.371	0.43	-0.034	0.668	-0.443	0.206	0.237	0.231	-0.694	0.36	-0.08	0.391	1.063	0.808	0.172	0.206	0.172	0.172	0.257	0.284	0.282	0.096	0.425	0.525	0.681	0.21	0.168	-0.28	0.171	-0.485	0.202	-0.047	-0.25	0.637	0.656	0.097	0.003	0.032	0.386	0.049	0.036	0.272	-0.585	-0.231	-0.338
412	0.627	-0.245	0.239	0.384	0.56	-0.007	0.614	-0.467	0.252	0.335	0.226	-0.721	0.412	0.106	0.412	1.007	0.942	0.252	0.284	0.191	0.151	0.407	0.312	0.225	0.226	0.442	0.51	0.742	0.121	0.138	-0.304	0.134	-0.492	0.023	-0.047	-0.236	0.663	0.846	0.083	0.064	0.2	0.386	0.031	-0.008	0.21	-0.595	-0.238	-0.29
413	0.705	-0.252	0.241	0.494	0.509	0.024	0.633	-0.47	0.258	0.203	0.239	-0.728	0.464	-0.018	0.429	0.934	0.904	0.175	0.175	0.171	0.137	0.431	0.346	0.254	0.137	0.138	0.548	0.709	0.151	0.132	-0.278	0.145	-0.484	0.03	-0.052	-0.291	0.58	0.672	0.051	-0.03	0.176	0.414	0.075	-0.003	0.31	-0.622	-0.237	-0.329
414	0.542	-0.077	0.24	0.441	0.592	-0.041	0.665	-0.491	0.276	0.299	0.219	-0.857	0.347	0.075	0.424	0.87	0.935	0.175	0.344	0.225	0.178	0.354	0.278	0.271	0.07	0.259	0.502	0.729	0.165	0.131	-0.414	0.165	-0.526	0.092	-0.051	-0.241	0.63	0.588	0.07	-0.028	0.205	0.408	0.012	0.056	0.248	-0.61	-0.239	-0.296
415	0.535	-0.303	0.244	0.411	0.59	-0.08	0.701	-0.474	0.277	0.32	0.228	-0.764	0.347	-0.083	0.354	0.886	0.857	0.132	0.26	0.218	0.132	0.41	0.328	0.263	0.148	0.291	0.537	0.721	0.146	0.206	-0.37	0.108	-0.513	0.171	-0.041	-0.249	0.718	0.667	0.103	0.007	0.137	0.395	0.106	0.019	0.231	-0.597	-0.241	-0.349
416	0.508	-0.215	0.268	0.371	0.518	-0.068	0.644	-0.44	0.295	0.264	0.238	-0.761	0.427	0.193	0.405	0.985	0.822	0.262	0.279	0.157	0.168	0.315	0.221	0.279	0.175	0.253	0.536	0.677	0.114	0.141	-0.368	0.114	-0.498	0.101	-0.048	-0.241	0.632	0.774	0.108	0.046	0.122	0.386	0.172	0.028	0.242	-0.594	-0.235	-0.339
417	0.483	0.138	0.3	0.458	0.566	-0.046	0.683	-0.482	0.275	0.289	0.216	-0.835	0.386	-0.154	0.42	0.983	0.805	0.249	0.271	0.129	0.157	0.505	0.284	0.253	0.174	0.213	0.473	0.762	0.155	0.113	-0.387	0.086	-0.562	0.079	-0.055	-0.268	0.616	0.659	0.092	-0.006	0.128	0.346	0.059	0.103	0.219	-0.611	-0.236	-0.282
418	0.443	-0.1	0.262	0.403	0.597	-0.047	0.644	-0.47	0.239	0.222	0.221	-0.742	0.365	0.019	0.443	1.001	0.804	0.135	0.307	0.244	0.111	0.245	0.288	0.168	0.243	0.366	0.49	0.721	0.12	0.168	-0.365	0.129	-0.491	0.155	-0.049	-0.223	0.599	0.626	0.065	0.049	0.118	0.39	0.148	0.04	0.272	-0.622	-0.238	-0.346
419	0.428	-0.159	0.269	0.434	0.459	-0.016	0.705	-0.467	0.298	0.286	0.254	-0.819	0.356	-0.059	0.404	1.175	0.752	0.191	0.168	0.229	0.135	0.367	0.26	0.263	0.185	0.23	0.489	0.709	0.079	0.238	-0.4	0.136	-0.455	0.006	-0.064	-0.24	0.621	0.736	0.056	0.042	0.098	0.324	0.059	0.067	0.254	-0.586	-0.24	-0.315
420	0.493	-0.258	0.27	0.436	0.511	-0.04	0.704	-0.492	0.249	0.353	0.227	-0.826	0.435	-0.01	0.355	0.998	0.767	0.215	0.177	0.148	0.14	0.365	0.274	0.279	0.151	0.393	0.517	0.715	0.152	0.208	-0.308	0.137	-0.499	0.129	-0.071	-0.196	0.36	0.786	0.097	-0.013	0.031	0.366	0.059	0.031	0.207	-0.629	-0.247	-0.206
421	0.581	-0.088	0.249	0.497	0.47	-0.125	0.657	-0.481	0.266	0.518	0.279	-0.786	0.419	-0.07	0.43	1.086	0.925	0.108	0.252	0.2	0.108	0.43	0.248	0.223	0.233	0.392	0.528	0.755	0.18	0.159	-0.314	0.11	-0.514	0.021	-0.043	-0.254	0.632	0.749	0.084	0.043	0.075	0.387	0.093	-0.006	0.272	-0.612	-0.249	-0.308
422	0.475	-0.357	0.249	0.317	0.547	-0.073	0.697	-0.486	0.272	0.379	0.234	-0.732	0.452	0.14	0.455	0.956	0.831	0.202	0.251	0.147	0.068	0.258	0.247	0.244	0.207	0.389	0.509	0.706	0.145	0.209	-0.331	0.107	-0.493	0.143	-0.083	-0.26	0.637	0.769	0.108	-0.021	0.128	0.357	0.024	0.004	0.258	-0.612	-0.238	-0.323
423	0.5	-0.31	0.233	0.411	0.438	-0.038	0.713	-0.467	0.246	0.423	0.227	-0.827	0.453	0.043	0.406	1.048	0.9	0.329	0.245	0.184	0.124	0.304	0.275	0.232	0.073	0.186	0.509	0.712	0.131	0.148	-0.381	0.113	-0.51	0.186	-0.076	-0.244	0.566	0.681	0.041	-0.007	0.076	0.375	-0.009	0.001	0.21	-0.609	-0.238	-0.395
424	0.452	-0.295	0.262	0.434	0.512	0.001	0.72	-0.477	0.21	0.281	0.257	-0.701	0.411	-0.023	0.404	1.118	0.877	0.188	0.33	0.22	0.116	0.179	0.255	0.24	0.069	0.426	0.488	0.702	0.207	0.19	-0.37	0.104	-0.54	0.175	-0.08	-0.241	0.571	0.445	0.068	0.008	0.105	0.402	0.174	0.049	0.245	-0.652	-0.243	-0.371
425	0.563	-0.12	0.217	0.47	0.472	-0.053	0.732	-0.49	0.24	0.425	0.264	-0.83	0.368	0.105	0.346	1.006	0.826	0.238	0.344	0.193	0.102	0.319	0.261	0.2	0.135	0.381	0.482	0.734	0.173	0.097	-0.381	0.132	-0.456	0.115	-0.068	-0.249	0.477	0.662	0.105	-0.028	0.149	0.333	0.109	0.088	0.286	-0.614	-0.244	-0.29
426	0.524	-0.176	0.242	0.431	0.529	-0.014	0.72	-0.511	0.249	0.394	0.237	-0.791	0.412	0.217	0.439	1.118	0.785	0.268	0.25	0.192	0.092	0.241	0.262	0.281	0.156	0.56	0.563	0.726	0.194	0.111	-0.419	0.108	-0.463	0.215	-0.086	-0.196	0.613	1.011	0.078	-0.039	0.162	0.387	0.091	0.034	0.182	-0.614	-0.25	-0.437
427	0.527	-0.273	0.292	0.461	0.546	0.033	0.665	-0.495	0.266	0.462	0.257	-0.806	0.435	0.058	0.395	1.094	0.767	0.168	0.221	0.201	0.112	0.326	0.249	0.186	0.183	0.426	0.494	0.708	0.188	0.235	-0.365	0.121	-0.505	0.109	-0.086	-0.168	0.519	0.55	0.063	0.07	0.01	0.388	0.003	-0.021	0.156	-0.629	-0.243	-0.301
428	0.545	-0.072	0.261	0.437	0.491	-0.06	0.629	-0.483	0.177	0.457	0.247	-0.792	0.377	-0.019	0.378	1.104	0.806	0.195	0.226	0.206	0.063	0.401	0.257	0.2	0.164	0.351	0.503	0.716	0.131	0.235	-0.403	0.155	-0.514	0.122	-0.085	-0.249	0.669	0.785	0.095	-0.024	0.052	0.346	0.088	0.087	0.245	-0.618	-0.248	-0.416
429	0.506	-0.168	0.267	0.45	0.556	-0.012	0.683	-0.48	0.219	0.582	0.26	-0.743	0.376	0.048	0.402	1.028	0.845	0.104	0.199	0.239	0.119	0.22	0.26	0.162	0.137	0.425	0.53	0.717	0.151	0.168	-0.411	0.178	-0.462	0.232	-0.087	-0.199	0.622	0.578	0.08	-0.032	0.147	0.393	0.104	-0.033	0.313	-0.633	-0.247	-0.319
430	0.429	-0.145	0.236	0.461	0.48	-0.137	0.735	-0.502	0.239	0.697	0.236	-0.771	0.365	0.256	0.377	1.06	0.718	0.265	0.208	0.142	0.166	0.507	0.223	0.191	0.132	0.551	0.494	0.693	0.182	0.185	-0.414	0.117	-0.515	0.236	-0.092	-0.217	0.552	0.913	0.097	0.087	0.073	0.383	0.015	-0.004	0.168	-0.635	-0.238	-0.36
431	0.541	-0.089	0.266	0.406	0.58	-0.104	0.682	-0.494	0.231	0.382	0.229	-0.833	0.37	0.057	0.398	0.887	0.869	0.267	0.271	0.146	0.127	0.206	0.234	0.192	0.067	0.448	0.499	0.751	0.192	0.203	-0.382	0.143	-0.499	0.158	-0.093	-0.211	0.652	0.71	0.1	0.034	0.062	0.387	0.044	0.027	0.211	-0.647	-0.248	-0.359
432	0.505	-0.155	0.248	0.464	0.567	0.037	0.644	-0.493	0.247	0.424	0.224	-0.766	0.421	-0.039	0.374	1.278	0.848	0.178	0.289	0.159	0.126	0.461	0.196	0.176	0.115	0.449	0.561	0.715	0.149	0.18	-0.452	0.115	-0.498	0.234	-0.084	-0.23	0.515	0.929	0.089	-0.023	0.087	0.339	0.126	0.016	0.277	-0.663	-0.243	-0.33
433	0.425	-0.261	0.253	0.433	0.548	-0.006	0.741	-0.469	0.254	0.426	0.28	-0.665	0.327	-0.016	0.391	1.028	0.798	0.244	0.236	0.192	0.079	0.362	0.231	0.221	0.159	0.518	0.525	0.735	0.188	0.258	-0.446	0.083	-0.48	0.197	-0.088	-0.165	0.576	0.692	0.044	-0.034	0.103	0.37	0.059	0.052	0.191	-0.644	-0.245	-0.277
434	0.499	-0.088	0.26	0.445	0.529	-0.08	0.624	-0.495	0.23	0.314	0.233	-0.765	0.344	-0.035	0.375	1.064	0.927	0.116	0.231	0.115	0.083	0.175	0.212	0.197	0.131	0.394	0.507	0.74	0.154	0.167	-0.455	0.15	-0.466	0.137	-0.092	-0.225	0.631	0.605	0.108	-0.003	0.08	0.373	0.08	0.026	0.2	-0.671	-0.243	-0.381
435	0.478	-0.152	0.257	0.52	0.511	-0.114	0.751	-0.54	0.273	0.439	0.223	-0.717	0.258	0.102	0.39	1.022	0.768	0.131	0.284	0.178	0.09	0.377	0.219	0.146	0.108	0.447	0.514	0.733	0.141	0.187	-0.436	0.131	-0.476	0.093	-0.085	-0.189	0.358	0.762	0.073	0.033	0.013	0.385	0.079	0.074	0.242	-0.655	-0.246	-0.429
436	0.351	-0.081	0.295	0.501	0.532	-0.054	0.698	-0.48	0.28	0.424	0.268	-0.726	0.397	0.088	0.371	1.118	0.944	0.252	0.296	0.146	0.103	0.315	0.277	0.208	0.196	0.373	0.496	0.702	0.223	0.197	-0.425	0.163	-0.471	0.064	-0.1	-0.205	0.753	0.589	0.09	0.013	0.017	0.332	0.122	0.017	0.197	-0.662	-0.252	-0.423
437	0.535	-0.202	0.27	0.436	0.455	-0.022	0.721	-0.539	0.228	0.5	0.27	-0.867	0.428	0.119	0.418	1.161	0.828	0.079	0.214	0.22	0.093	0.504	0.178	0.228	0.106	0.542	0.478	0.711	0.217	0.164	-0.483	0.147	-0.522	0.145	-0.113	-0.208	0.786	0.643	0.104	0.02	0.019	0.377	0.034	0.043	0.199	-0.63	-0.249	-0.38
438	0.451	-0.343	0.265	0.447	0.491	-0.051	0.626	-0.5	0.262	0.311	0.266	-0.732	0.346	-0.102	0.357	1.077	0.716	0.3	0.235	0.161	0.047	0.373	0.21	0.167	0.163	0.328	0.48	0.739	0.179	0.258	-0.494	0.141	-0.45	0.167	-0.117	-0.191	0.629	0.648	0.051	-0.022	0.081	0.348	0.151	0.056	0.225	-0.658	-0.245	-0.316
439	0.488	-0.006	0.291	0.425	0.453	-0.154	0.651	-0.485	0.316	0.783	0.217	-0.693	0.422	0.014	0.413	1.054	0.814	0.129	0.249	0.166	0.025	0.302	0.191	0.141	0.11	0.395	0.513	0.733	0.25	0.242	-0.442	0.112	-0.499	0.124	-0.103	-0.198	0.619	0.687	0.101	0.08	0.072	0.401	0.144	0.058	0.236	-0.668	-0.242	-0.42
440	0.459	-0.212	0.318	0.411	0.478	-0.1	0.648	-0.503	0.252	0.305	0.216	-0.793	0.376	0.027	0.352	1.091	0.789	0.174	0.216	0.261	0.043	0.26	0.213	0.099	0.221	0.342	0.514	0.727	0.235	0.239	-0.456	0.121	-0.498	0.16	-0.118	-0.218	0.579	0.68	0.114	0.025	0.084	0.369	0.069	0.033	0.218	-0.625	-0.238	-0.399
441	0.47	-0.075	0.305	0.409	0.447	0.016	0.685	-0.445	0.286	0.215	0.268	-0.829	0.416	0.062	0.325	0.993	0.959	0.201	0.165	0.229	0.088	0.379	0.227	0.114	0.15	0.562	0.504	0.7	0.242	0.223	-0.425	0.154	-0.461	0.126	-0.116	-0.242	0.559	0.571	0.058	0.061	-0.004	0.358	0.089	0.091	0.149	-0.692	-0.247	-0.413
442	0.413	-0.12	0.278	0.437	0.511	-0.063	0.688	-0.474	0.216	0.594	0.231	-0.684	0.364	0.052	0.394	1.037	0.779	0.156	0.134	0.154	0.077	0.369	0.221	0.164	0.084	0.392	0.49	0.726	0.168	0.221	-0.538	0.102	-0.501	0.025	-0.131	-0.15	0.571	0.822	0.087	0.011	0.073	0.397	0.104	-0.038	0.238	-0.676	-0.242	-0.426
443	0.415	-0.161	0.284	0.486	0.49	-0.164	0.716	-0.484	0.224	0.351	0.227	-0.682	0.466	0.176	0.387	1.209	0.968	0.219	0.215	0.188	0.053	0.314	0.224	0.12	0.266	0.451	0.469	0.713	0.299	0.2	-0.458	0.149	-0.493	0.128	-0.122	-0.227	0.617	0.645	0.091	0.022	0.057	0.369	0.077	0.029	0.257	-0.679	-0.248	-0.413
444	0.462	-0.164	0.243	0.372	0.481	-0.033	0.697	-0.49	0.22	0.501	0.225	-0.615	0.406	0.025	0.432	1.282	0.821	0.157	0.2	0.206	0.055	0.375	0.21	0.17	0.075	0.573	0.515	0.693	0.194	0.194	-0.496	0.081	-0.514	0.116	-0.131	-0.142	0.717	0.752	0.08	0.058	0.042	0.379	0.134	0	0.254	-0.643	-0.245	-0.396
445	0.429	-0.151	0.272	0.411	0.494	-0.056	0.686	-0.47	0.221	0.474	0.21	-0.722	0.472	0.122	0.33	1.083	0.882	0.121	0.268	0.197	0.072	0.232	0.174	0.12	0.187	0.635	0.528	0.723	0.296	0.202	-0.476	0.078	-0.51	0.075	-0.122	-0.208	0.684	0.525	0.058	0.014	-0.032	0.419	-0.015	0.041	0.203	-0.68	-0.232	-0.449
446	0.533	-0.052	0.265	0.333	0.541	-0.074	0.709	-0.515	0.231	0.778	0.224	-0.72	0.368	0.083	0.361	1.18	0.885	0.077	0.23	0.226	0.16	0.369	0.162	0.054	0.185	0.46	0.508	0.737	0.294	0.205	-0.446	0.108	-0.456	0.186	-0.111	-0.111	0.603	0.711	0.072	-0.01	0.083	0.393	0.168	0.084	0.204	-0.645	-0.24	-0.44
447	0.422	-0.109	0.274	0.431	0.565	-0.108	0.712	-0.519	0.239	0.454	0.271	-0.76	0.369	-0.051	0.39	1.094	0.65	0.15	0.157	0.197	0.058	0.456	0.208	0.176	0.177	0.39	0.511	0.725	0.254	0.215	-0.536	0.126	-0.494	0.145	-0.107	-0.153	0.588	0.793	0.074	-0.062	-0.049	0.398	0.043	-0.01	0.146	-0.661	-0.239	-0.412
448	0.466	-0.152	0.289	0.432	0.497	-0.133	0.663	-0.485	0.242	0.366	0.24	-0.695	0.321	0.076	0.331	1.088	0.875	0.121	0.182	0.198	0.124	0.451	0.175	0.128	0.047	0.481	0.491	0.747	0.215	0.256	-0.477	0.09	-0.491	0.144	-0.116	-0.139	0.55	0.673	0.132	0.035	0.078	0.352	0.118	0.091	0.235	-0.666	-0.245	-0.455
449	0.496	-0.124	0.307	0.463	0.486	-0.15	0.717	-0.492	0.277	0.736	0.253	-0.792	0.323	0.029	0.338	1.217	0.832	0.167	0.199	0.208	0.059	0.399	0.217	0.12	-0.041	0.52	0.538	0.708	0.227	0.24	-0.51	0.122	-0.449	0.173	-0.115	-0.163	0.69	0.4	0.1	-0.006	0.012	0.343	0.097	-0.02	0.214	-0.667	-0.247	-0.351
450	0.346	-0.15	0.331	0.457	0.528	-0.042	0.697	-0.513	0.263	0.691	0.272	-0.745	0.366	-0.12	0.35	1.162	0.814	0.178	0.153	0.167	0.094	0.256	0.198	0.049	0.122	0.472	0.523	0.738	0.227	0.212	-0.405	0.113	-0.503	0.258	-0.098	-0.111	0.538	0.751	0.088	0.006	0.059	0.36	0.002	-0.006	0.18	-0.699	-0.244	-0.426
451	0.333	-0.221	0.29	0.417	0.526	-0.138	0.656	-0.571	0.289	0.331	0.251	-0.822	0.333	-0.117	0.393	1.164	0.922	0.262	0.241	0.142	0.136	0.281	0.212	0.055	0.056	0.5	0.525	0.711	0.281	0.186	-0.483	0.101	-0.533	0.168	-0.107	-0.12	0.407	0.66	0.097	-0.003	0.001	0.396	0.059	0.03	0.169	-0.67	-0.248	-0.451
452	0.39	-0.235	0.331	0.386	0.497	-0.019	0.71	-0.482	0.291	0.498	0.253	-0.723	0.388	-0.091	0.347	1.15	0.768	0.087	0.204	0.22	0.097	0.467	0.163	0.138	0.133	0.521	0.487	0.718	0.202	0.265	-0.481	0.016	-0.471	0.11	-0.123	-0.134	0.587	0.698	0.078	0.072	0.13	0.379	0.082	0.059	0.215	-0.648	-0.253	-0.563
453	0.364	-0.214	0.266	0.375	0.516	-0.06	0.703	-0.563	0.308	0.452	0.247	-0.665	0.311	0.001	0.377	1.213	0.786	0.134	0.188	0.177	0.111	0.344	0.136	0.113	0.225	0.528	0.499	0.729	0.23	0.246	-0.55	0.112	-0.5	0.177	-0.108	-0.138	0.651	0.589	0.091	0.063	0.152	0.368	0.119	0.065	0.151	-0.665	-0.238	-0.34
454	0.25	-0.124	0.37	0.474	0.518	-0.117	0.699	-0.502	0.288	0.343	0.233	-0.683	0.363	0.017	0.401	1.309	0.729	0.11	0.194	0.124	0.075	0.583	0.212	0.108	0.059	0.383	0.443	0.713	0.27	0.226	-0.586	0.069	-0.524	0.104	-0.105	-0.071	0.613	0.455	0.027	0.114	0.097	0.368	0.086	0.043	0.194	-0.663	-0.235	-0.378
455	0.415	-0.294	0.307	0.403	0.477	-0.158	0.713	-0.541	0.256	0.227	0.264	-0.878	0.397	-0.027	0.348	1.177	0.762	0.094	0.101	0.216	0.116	0.499	0.227	0.107	0.228	0.629	0.483	0.741	0.206	0.264	-0.512	0.065	-0.508	0.19	-0.1	-0.057	0.627	0.735	0.098	0.017	0.027	0.368	0.094	0.017	0.173	-0.653	-0.243	-0.52
456	0.466	-0.181	0.38	0.391	0.441	-0.128	0.658	-0.516	0.259	0.534	0.253	-0.848	0.354	0.028	0.366	1.237	0.762	0.09	0.245	0.235	0.068	0.282	0.174	0.094	0.104	0.483	0.515	0.729	0.219	0.178	-0.508	0.054	-0.453	0.19	-0.105	-0.118	0.569	0.758	0.094	0.008	0.058	0.378	0.15	0.021	0.24	-0.645	-0.238	-0.431
457	0.441	-0.157	0.357	0.413	0.449	-0.208	0.649	-0.555	0.201	0.561	0.217	-0.726	0.297	0.108	0.383	1.233	0.779	0.193	0.204	0.207	0.073	0.431	0.163	0.028	0.193	0.618	0.493	0.737	0.281	0.222	-0.469	0.073	-0.544	0.209	-0.104	-0.106	0.585	0.591	0.089	0.079	0.02	0.371	0.117	0.048	0.116	-0.669	-0.231	-0.426
458	0.478	-0.24	0.327	0.449	0.467	-0.153	0.705	-0.508	0.218	0.623	0.257	-0.648	0.289	-0.13	0.353	1.146	0.807	0.19	0.199	0.151	0.056	0.351	0.176	0.115	0.102	0.425	0.542	0.708	0.285	0.232	-0.564	0.121	-0.495	0.175	-0.109	-0.069	0.605	0.698	0.123	-0.034	-0.037	0.321	0.129	0.052	0.195	-0.645	-0.238	-0.447
459	0.375	-0.214	0.319	0.363	0.496	-0.13	0.702	-0.517	0.234	0.324	0.246	-0.773	0.299	-0.029	0.347	1.171	0.759	0.153	0.248	0.15	0.052	0.497	0.172	0.06	0.14	0.607	0.487	0.7	0.247	0.232	-0.545	0.019	-0.53	0.036	-0.127	-0.117	0.634	0.585	0.097	0.028	0.041	0.358	0.03	-0.014	0.239	-0.687	-0.23	-0.474
460	0.526	-0.237	0.366	0.374	0.484	-0.164	0.668	-0.549	0.216	0.342	0.277	-0.709	0.325	-0.126	0.37	1.246	0.626	0.03	0.171	0.172	0.053	0.38	0.192	0.08	0.188	0.503	0.469	0.719	0.255	0.212	-0.601	0.043	-0.499	0.247	-0.126	-0.122	0.413	0.44	0.096	0.017	-0.019	0.368	0.09	-0.01	0.188	-0.656	-0.238	-0.462
461	0.453	-0.109	0.326	0.35	0.524	-0.047	0.678	-0.519	0.171	0.741	0.272	-0.741	0.281	0.082	0.385	1.13	0.803	0.1	0.217	0.205	0.063	0.48	0.213	0.101	0.142	0.499	0.505	0.684	0.214	0.187	-0.572	0.078	-0.503	-0.002	-0.106	-0.081	0.718	0.806	0.115	0.07	-0.043	0.389	0.08	0.026	0.201	-0.694	-0.235	-0.464
462	0.409	-0.24	0.342	0.409	0.526	-0.152	0.698	-0.576	0.191	0.45	0.241	-0.76	0.324	-0.002	0.348	1.135	0.824	0.069	0.203	0.193	0.074	0.405	0.185	-0.024	0.072	0.42	0.462	0.72	0.239	0.233	-0.509	0.054	-0.525	0.093	-0.114	0.003	0.635	0.677	0.09	0.077	0.055	0.35	0.099	-0.033	0.159	-0.672	-0.241	-0.47
463	0.357	-0.192	0.333	0.448	0.519	-0.111	0.724	-0.443	0.155	0.535	0.25	-0.703	0.267	-0.17	0.358	1.221	0.836	0.084	0.213	0.173	0.107	0.431	0.154	-0.036	0.031	0.231	0.51	0.709	0.297	0.212	-0.541	0.014	-0.483	0.184	-0.125	-0.014	0.718	0.467	0.135	0.036	0.061	0.345	0.095	0.035	0.232	-0.697	-0.232	-0.495
464	0.363	-0.252	0.375	0.414	0.57	-0.141	0.707	-0.502	0.208	0.691	0.241	-0.702	0.236	0.056	0.362	1.051	0.78	0.164	0.211	0.18	0.132	0.377	0.202	0.052	0.133	0.457	0.525	0.707	0.246	0.185	-0.604	0.074	-0.511	0.123	-0.118	-0.09	0.446	0.635	0.08	0.075	0.049	0.353	0.118	0.033	0.244	-0.691	-0.237	-0.52
465	0.33	-0.136	0.363	0.392	0.524	-0.096	0.645	-0.505	0.202	0.583	0.25	-0.716	0.355	-0.089	0.393	1.353	0.762	0.131	0.187	0.149	0.102	0.568	0.139	0.012	0.038	0.639	0.535	0.711	0.291	0.276	-0.598	0.047	-0.566	0.109	-0.126	-0.025	0.611	0.47	0.111	0.078	-0.036	0.391	0.069	0.024	0.157	-0.669	-0.242	-0.461
466	0.33	-0.277	0.367	0.52	0.498	-0.19	0.618	-0.529	0.227	0.398	0.241	-0.673	0.309	-0.076	0.357	1.188	0.792	0.161	0.184	0.154	0.092	0.382	0.184	0.072	0.104	0.498	0.467	0.718	0.22	0.263	-0.542	0.037	-0.555	0.087	-0.125	0.035	0.533	0.556	0.058	0.07	-0.038	0.374	0.14	0.003	0.15	-0.655	-0.235	-0.593
467	0.407	0.027	0.37	0.455	0.47	-0.111	0.657	-0.552	0.224	0.527	0.288	-0.636	0.315	0.021	0.323	1.215	0.737	0.202	0.245	0.202	0.089	0.493	0.186	0.036	0.056	0.488	0.502	0.72	0.273	0.237	-0.602	0.058	-0.508	0.125	-0.109	-0.034	0.603	0.597	0.112	0.036	0.04	0.358	0.209	-0.003	0.185	-0.679	-0.228	-0.45
468	0.32	-0.23	0.391	0.475	0.507	-0.198	0.621	-0.588	0.23	0.575	0.27	-0.847	0.346	-0.009	0.354	1	0.81	0.139	0.127	0.16	0.133	0.492	0.173	0.018	0.089	0.399	0.506	0.718	0.287	0.219	-0.574	-0.002	-0.541	0.123	-0.116	-0.087	0.572	0.65	0.05	0.06	-0.031	0.366	0.025	0.016	0.133	-0.693	-0.232	-0.435
469	0.312	-0.34	0.364	0.438	0.427	-0.164	0.689	-0.529	0.202	0.442	0.248	-0.658	0.344	-0.048	0.34	1.046	0.769	0.167	0.19	0.222	0.177	0.432	0.148	0.018	0.135	0.379	0.498	0.727	0.194	0.177	-0.523	0.023	-0.551	0.082	-0.134	-0.005	0.533	0.703	0.07	0.071	0.001	0.344	0.062	-0.012	0.156	-0.683	-0.243	-0.461
470	0.378	-0.192	0.375	0.415	0.437	-0.182	0.692	-0.529	0.224	0.471	0.244	-0.706	0.36	0.055	0.337	1.128	0.663	0.089	0.14	0.213	0.127	0.385	0.154	0.011	0.129	0.549	0.462	0.744	0.247	0.245	-0.528	0.057	-0.49	0.135	-0.126	-0.038	0.685	0.781	0.073	0.056	0.077	0.335	0.083	-0.005	0.247	-0.69	-0.229	-0.414
471	0.439	-0.105	0.365	0.442	0.445	-0.148	0.664	-0.547	0.259	0.516	0.264	-0.677	0.332	-0.081	0.327	1.19	0.681	0.163	0.243	0.136	0.152	0.376	0.152	-0.04	0.166	0.607	0.53	0.691	0.307	0.214	-0.572	-0.014	-0.539	0.152	-0.119	-0.021	0.41	0.82	0.035	0.082	-0.013	0.368	0.109	-0.012	0.162	-0.674	-0.233	-0.457
472	0.358	-0.194	0.422	0.347	0.433	-0.26	0.655	-0.544	0.212	0.511	0.279	-0.642	0.321	-0.009	0.408	1.086	0.679	0.061	0.177	0.206	0.101	0.411	0.2	0.002	0.17	0.402	0.508	0.734	0.272	0.231	-0.598	0.016	-0.516	0.18	-0.09	-0.039	0.61	0.876	0.076	0.082	0.049	0.353	0.09	-0.03	0.134	-0.701	-0.235	-0.465
473	0.435	-0.05	0.398	0.419	0.443	-0.141	0.645	-0.565	0.199	0.55	0.267	-0.635	0.392	-0.223	0.379	1.161	0.803	0.127	0.199	0.144	0.115	0.348	0.139	-0.003	0.132	0.489	0.474	0.698	0.223	0.232	-0.614	0.053	-0.515	0.121	-0.1	-0.034	0.728	0.777	0.12	0.017	0.007	0.323	0.156	-0.032	0.21	-0.687	-0.23	-0.489
474	0.266	-0.103	0.404	0.436	0.417	-0.291	0.644	-0.552	0.177	0.327	0.265	-0.676	0.353	-0.118	0.384	1.185	0.632	0.1	0.163	0.177	0.136	0.42	0.207	-0.023	0.147	0.622	0.478	0.722	0.246	0.189	-0.566	0.062	-0.511	0.141	-0.106	0.041	0.478	0.632	0.1	0.066	0.051	0.326	0.124	0.007	0.145	-0.7	-0.225	-0.51
475	0.387	-0.24	0.39	0.398	0.445	-0.227	0.686	-0.627	0.221	0.568	0.24	-0.724	0.337	0.107	0.382	1.097	0.873	0.119	0.15	0.174	0.109	0.379	0.123	-0.052	0.117	0.524	0.487	0.703	0.232	0.192	-0.594	0.035	-0.503	0.003	-0.067	-0.016	0.752	0.627	0.09	0.041	0.016	0.327	0.123	-0.038	0.125	-0.692	-0.232	-0.517
476	0.485	-0.243	0.426	0.484	0.466	-0.137	0.66	-0.528	0.199	0.262	0.265	-0.664	0.312	-0.076	0.365	1.018	0.798	0.095	0.163	0.191	0.069	0.398	0.148	-0.015	0.106	0.36	0.484	0.708	0.223	0.214	-0.601	0.074	-0.492	0.102	-0.087	0.019	0.594	0.526	0.076	0.072	0.062	0.373	0.092	-0.023	0.124	-0.686	-0.228	-0.571
477	0.411	-0.227	0.367	0.462	0.496	-0.183	0.701	-0.522	0.129	0.398	0.251	-0.686	0.304	-0.002	0.397	1.114	0.718	0.094	0.197	0.226	0.141	0.478	0.152	-0.005	0.134	0.427	0.47	0.734	0.233	0.195	-0.56	0.005	-0.547	0.088	-0.076	0.009	0.662	0.632	0.14	0.097	0.063	0.362	0.09	-0.008	0.165	-0.708	-0.22	-0.48
478	0.352	-0.086	0.434	0.363	0.453	-0.172	0.6	-0.557	0.147	0.431	0.259	-0.707	0.267	-0.148	0.367	1.078	0.752	0.098	0.156	0.174	0.092	0.435	0.14	-0.065	-0.022	0.344	0.519	0.696	0.281	0.243	-0.614	0.042	-0.526	0.098	-0.073	0.044	0.587	0.585	0.1	0.024	0.07	0.368	0.134	-0.029	0.199	-0.685	-0.222	-0.479
479	0.3	-0.114	0.406	0.367	0.467	-0.172	0.639	-0.575	0.149	0.411	0.286	-0.7	0.26	0.133	0.339	0.998	0.674	0.176	0.179	0.146	0.2	0.466	0.179	-0.071	0.169	0.437	0.472	0.697	0.304	0.176	-0.585	0.045	-0.521	0.112	-0.061	0.054	0.628	0.693	0.056	0.037	0.035	0.337	0.091	-0.043	0.165	-0.683	-0.219	-0.546
480	0.414	-0.214	0.411	0.414	0.488	-0.154	0.632	-0.584	0.241	0.672	0.265	-0.717	0.302	0.026	0.368	1.154	0.659	0.189	0.188	0.173	0.124	0.329	0.153	-0.064	0.036	0.391	0.485	0.711	0.276	0.211	-0.583	0.006	-0.49	0.178	-0.069	0.017	0.715	0.542	0.073	0.017	0.02	0.378	0.113	0.011	0.227	-0.674	-0.229	-0.477
481	0.371	-0.077	0.379	0.386	0.552	-0.146	0.644	-0.583	0.179	0.451	0.262	-0.679	0.297	0.164	0.343	1.076	0.771	0.072	0.144	0.16	0.168	0.319	0.137	0.057	0.179	0.54	0.448	0.741	0.284	0.25	-0.532	0.049	-0.5	0.117	-0.067	0.011	0.609	0.6	0.057	0.084	0.062	0.342	0.095	-0.012	0.167	-0.697	-0.214	-0.527
482	0.334	-0.15	0.419	0.327	0.434	-0.202	0.659	-0.543	0.197	0.546	0.214	-0.601	0.296	0.013	0.401	0.986	0.693	0.024	0.171	0.167	0.195	0.351	0.149	-0.069	0.118	0.519	0.476	0.733	0.289	0.236	-0.606	0.023	-0.519	0.19	-0.059	0.016	0.669	0.64	0.135	0.09	0.089	0.37	0.108	0.014	0.153	-0.702	-0.219	-0.464
483	0.33	-0.227	0.363	0.366	0.479	-0.122	0.653	-0.48	0.184	0.574	0.252	-0.777	0.234	-0.308	0.378	1.13	0.657	0.057	0.233	0.195	0.198	0.223	0.179	-0.13	0.133	0.369	0.511	0.709	0.235	0.199	-0.61	-0.017	-0.544	0.127	-0.053	0.084	0.651	0.597	0.144	0.135	-0.019	0.329	0.093	-0.032	0.132	-0.661	-0.224	-0.443
484	0.305	-0.348	0.402	0.437	0.47	-0.137	0.636	-0.603	0.183	0.393	0.235	-0.675	0.357	0.063	0.345	1.03	0.702	0.102	0.212	0.175	0.219	0.443	0.154	-0.069	0.184	0.516	0.476	0.753	0.201	0.205	-0.573	0.031	-0.511	0.154	-0.058	0.068	0.61	0.98	0.075	0.138	0.068	0.345	0.111	-0.034	0.155	-0.647	-0.226	-0.489
485	0.432	-0.084	0.469	0.42	0.404	-0.186	0.628	-0.526	0.219	0.282	0.246	-0.774	0.247	0.096	0.346	1.109	0.734	0.092	0.142	0.247	0.222	0.27	0.169	-0.048	0.241	0.348	0.485	0.727	0.3	0.168	-0.574	0	-0.51	-0.007	-0.054	0.09	0.59	0.819	0.122	0.037	-0.001	0.315	0.113	-0.034	0.153	-0.664	-0.212	-0.498
486	0.411	-0.278	0.447	0.415	0.435	-0.173	0.691	-0.539	0.203	0.223	0.277	-0.692	0.263	0.075	0.324	1.057	0.481	0.065	0.219	0.148	0.164	0.459	0.149	-0.093	0.041	0.323	0.49	0.719	0.305	0.238	-0.56	0.016	-0.485	0.088	-0.039	0.091	0.661	0.557	0.058	0.09	0.027	0.344	0.12	-0.057	0.137	-0.655	-0.222	-0.432
487	0.425	-0.126	0.454	0.336	0.408	-0.168	0.652	-0.546	0.178	0.335	0.236	-0.815	0.271	-0.136	0.347	1.09	0.579	0.139	0.113	0.231	0.175	0.227	0.127	-0.064	0.132	0.52	0.46	0.684	0.285	0.145	-0.567	0.014	-0.48	0.179	-0.036	0.071	0.534	0.589	0.107	0.133	0.102	0.379	0.103	0.011	0.09	-0.648	-0.223	-0.436
488	0.38	-0.217	0.396	0.335	0.401	-0.197	0.632	-0.511	0.179	0.26	0.221	-0.695	0.374	-0.125	0.33	1.044	0.659	0.102	0.215	0.206	0.149	0.449	0.173	-0.094	0.099	0.514	0.493	0.719	0.272	0.157	-0.634	0.04	-0.502	0.086	-0.049	0.066	0.662	0.543	0.081	0.059	0.037	0.334	0.071	-0.037	0.148	-0.644	-0.224	-0.444
489	0.443	-0.104	0.423	0.354	0.374	-0.195	0.624	-0.58	0.152	0.541	0.248	-0.725	0.292	0.127	0.331	1.134	0.676	-0.008	0.14	0.217	0.178	0.359	0.183	-0.111	0.144	0.38	0.483	0.681	0.243	0.203	-0.603	0.051	-0.499	0.227	-0.038	0.045	0.765	0.737	0.099	0.104	-0.008	0.35	0.125	-0.014	0.055	-0.65	-0.221	-0.455
490	0.42	-0.115	0.449	0.369	0.442	-0.205	0.603	-0.579	0.124	0.378	0.276	-0.668	0.303	0.107	0.332	1.107	0.758	0.102	0.137	0.15	0.203	0.375	0.155	-0.069	0.124	0.418	0.49	0.693	0.328	0.12	-0.577	-0.007	-0.487	0.094	-0.04	0.09	0.745	0.479	0.143	0.018	-0.017	0.327	0.101	-0.033	0.186	-0.66	-0.222	-0.466
491	0.457	-0.196	0.498	0.391	0.382	-0.156	0.608	-0.587	0.106	0.335	0.256	-0.674	0.256	-0.177	0.397	1.049	0.641	0.052	0.185	0.15	0.187	0.452	0.178	-0.098	0.067	0.465	0.479	0.681	0.235	0.163	-0.589	0.064	-0.542	0.223	-0.026	0.098	0.673	0.683	0.081	0.09	-0.034	0.367	0.141	-0.034	0.139	-0.636	-0.216	-0.559
492	0.443	-0.058	0.453	0.376	0.395	-0.202	0.607	-0.55	0.148	0.331	0.259	-0.75	0.291	-0.092	0.27	1.033	0.718	0.064	0.181	0.239	0.125	0.426	0.174	-0.121	0.15	0.576	0.463	0.709	0.283	0.165	-0.62	0.084	-0.561	-0.012	-0.043	0.15	0.647	0.621	0.157	0.098	0.055	0.354	0.167	-0.056	0.17	-0.621	-0.225	-0.489
493	0.456	-0.157	0.465	0.397	0.389	-0.114	0.583	-0.505	0.149	0.325	0.257	-0.718	0.353	-0.01	0.412	1.174	0.621	0.086	0.213	0.2	0.155	0.39	0.148	-0.115	0.093	0.416	0.507	0.678	0.321	0.152	-0.665	0.021	-0.505	0.094	-0.034	0.096	0.521	0.512	0.097	0.094	0.074	0.346	0.119	-0.044	0.121	-0.629	-0.221	-0.459
494	0.45	-0.148	0.427	0.366	0.467	-0.218	0.573	-0.582	0.172	0.253	0.22	-0.769	0.376	0.008	0.341	1.026	0.656	0.036	0.178	0.241	0.17	0.284	0.144	-0.102	0.068	0.442	0.48	0.682	0.285	0.172	-0.588	0	-0.503	0.158	-0.045	0.092	0.688	0.614	0.123	0.052	0.124	0.321	0.107	-0.037	0.088	-0.619	-0.222	-0.506
495	0.434	-0.12	0.448	0.358	0.431	-0.217	0.532	-0.531	0.134	0.275	0.235	-0.636	0.294	-0.065	0.377	1.057	0.625	0.166	0.189	0.249	0.168	0.29	0.109	-0.178	0.137	0.428	0.461	0.69	0.242	0.196	-0.616	0.02	-0.557	0.161	-0.043	0.149	0.658	0.675	0.123	0.075	0.062	0.403	0.147	-0.09	0.089	-0.604	-0.22	-0.401
496	0.443	-0.248	0.427	0.424	0.491	-0.166	0.632	-0.538	0.149	0.339	0.22	-0.813	0.321	-0.055	0.322	1.135	0.772	0.108	0.243	0.229	0.189	0.365	0.119	-0.124	0.129	0.448	0.47	0.703	0.315	0.134	-0.609	0.042	-0.498	-0.012	-0.047	0.103	0.538	0.781	0.09	0.123	0.116	0.357	0.172	0.003	0.164	-0.618	-0.227	-0.418
497	0.459	-0.089	0.491	0.393	0.412	-0.197	0.617	-0.515	0.174	0.21	0.222	-0.851	0.23	-0.056	0.332	1.121	0.75	0.076	0.176	0.178	0.196	0.429	0.119	-0.133	0.127	0.517	0.499	0.71	0.277	0.225	-0.649	0.046	-0.505	0.073	-0.019	0.119	0.578	0.699	0.089	0.101	0.128	0.353	0.178	-0.049	0.083	-0.594	-0.212	-0.434
498	0.433	-0.213	0.472	0.453	0.505	-0.127	0.623	-0.527	0.167	0.154	0.217	-0.666	0.452	0.095	0.334	1.004	0.604	0.058	0.207	0.206	0.259	0.33	0.174	-0.138	0.1	0.489	0.503	0.716	0.272	0.174	-0.601	0.066	-0.576	0.109	-0.031	0.07	0.561	0.668	0.106	0.07	0.066	0.307	0.139	-0.075	0.152	-0.597	-0.217	-0.442
499	0.43	-0.105	0.472	0.397	0.53	-0.188	0.622	-0.51	0.167	0.452	0.257	-0.669	0.312	-0.036	0.353	0.97	0.604	0.19	0.117	0.178	0.215	0.398	0.145	-0.087	0.08	0.329	0.5	0.691	0.26	0.09	-0.615	0.028	-0.519	0.113	-0.031	0.118	0.58	0.53	0.13	0.077	0.095	0.371	0.184	-0.04	0.071	-0.58	-0.222	-0.476
500	0.52	-0.075	0.479	0.385	0.487	-0.259	0.59	-0.575	0.119	0.494	0.265	-0.686	0.29	-0.039	0.347	1.123	0.706	0.147	0.196	0.231	0.213	0.32	0.095	-0.099	0.062	0.317	0.492	0.706	0.24	0.133	-0.645	0.056	-0.525	0.119	-0.017	0.143	0.522	0.714	0.104	0.046	0.068	0.331	0.137	-0.069	0.191	-0.578	-0.226	-0.479
501	0.416	-0.154	0.498	0.397	0.449	-0.231	0.593	-0.508	0.168	0.412	0.233	-0.769	0.345	-0.048	0.349	1.027	0.703	0.157	0.148	0.211	0.222	0.456	0.102	-0.101	0.083	0.568	0.51	0.721	0.263	0.141	-0.61	0.055	-0.52	0.174	-0.054	0.166	0.638	0.642	0.11	0.071	0.061	0.349	0.109	-0.032	0.086	-0.576	-0.218	-0.52
502	0.355	0.005	0.495	0.38	0.466	-0.193	0.585	-0.532	0.203	0.398	0.216	-0.639	0.228	-0.042	0.318	1.035	0.526	0.014	0.112	0.215	0.246	0.301	0.1	-0.106	0.177	0.29	0.484	0.698	0.312	0.186	-0.601	0.035	-0.535	0.07	-0.042	0.082	0.523	0.693	0.1	0.042	0.078	0.309	0.121	-0.072	0.109	-0.571	-0.213	-0.481
503	0.406	-0.153	0.447	0.323	0.464	-0.203	0.587	-0.557	0.173	0.325	0.255	-0.78	0.35	-0.128	0.329	1.017	0.635	-0.049	0.248	0.194	0.202	0.409	0.087	-0.137	0.086	0.487	0.524	0.701	0.266	0.188	-0.636	0.047	-0.538	0.168	-0.012	0.113	0.407	0.673	0.148	0.068	0.033	0.315	0.118	-0.115	0.105	-0.563	-0.218	-0.516
504	0.44	-0.098	0.527	0.346	0.428	-0.139	0.633	-0.603	0.194	0.334	0.226	-0.66	0.362	0	0.34	1.144	0.645	0.086	0.242	0.213	0.217	0.403	0.143	-0.068	0.04	0.379	0.503	0.679	0.294	0.137	-0.624	0.005	-0.508	-0.003	-0.017	0.157	0.527	0.518	0.115	0.072	0.042	0.344	0.126	-0.034	0.117	-0.534	-0.213	-0.551
505	0.342	-0.094	0.513	0.437	0.421	-0.224	0.679	-0.564	0.195	0.23	0.224	-0.697	0.34	-0.099	0.387	1.029	0.657	0.026	0.22	0.16	0.217	0.387	0.155	-0.114	0.062	0.527	0.52	0.718	0.256	0.138	-0.634	0.058	-0.501	0.101	-0.014	0.139	0.581	0.649	0.136	0.075	0.089	0.343	0.125	-0.066	0.06	-0.546	-0.218	-0.482
506	0.39	-0.167	0.511	0.292	0.431	-0.232	0.548	-0.529	0.196	0.366	0.193	-0.716	0.39	-0.132	0.295	1.067	0.6	0.013	0.21	0.21	0.209	0.487	0.087	-0.125	0.091	0.511	0.514	0.721	0.289	0.195	-0.659	0.049	-0.542	0.008	-0.025	0.139	0.532	0.703	0.156	0.09	0.066	0.309	0.141	-0.083	0.05	-0.539	-0.217	-0.591
507	0.415	-0.185	0.467	0.375	0.403	-0.221	0.612	-0.532	0.182	0.407	0.245	-0.618	0.347	0.022	0.388	1.03	0.627	-0.008	0.181	0.161	0.166	0.335	0.106	-0.2	0.063	0.477	0.461	0.691	0.263	0.187	-0.604	0.027	-0.536	0.131	-0.033	0.163	0.55	0.604	0.049	0.023	0.102	0.36	0.11	-0.035	0.154	-0.516	-0.217	-0.473
508	0.446	-0.071	0.48	0.397	0.484	-0.086	0.592	-0.548	0.197	0.476	0.202	-0.692	0.313	0.067	0.353	1.165	0.711	0.07	0.253	0.197	0.204	0.399	0.137	-0.157	0.091	0.416	0.479	0.695	0.296	0.093	-0.645	0.009	-0.523	0.128	-0.004	0.175	0.586	0.652	0.104	0.111	0.089	0.327	0.204	-0.072	0.127	-0.54	-0.221	-0.466
509	0.454	0.036	0.52	0.389	0.421	-0.195	0.64	-0.547	0.165	0.412	0.218	-0.692	0.347	0.091	0.316	1.005	0.573	0.04	0.233	0.165	0.156	0.407	0.109	-0.125	0.08	0.409	0.495	0.718	0.252	0.165	-0.594	0.031	-0.552	0.002	-0.017	0.165	0.521	0.65	0.137	0.09	0.065	0.315	0.152	-0.128	0.09	-0.518	-0.224	-0.493
510	0.554	-0.057	0.533	0.463	0.454	-0.252	0.618	-0.585	0.146	0.527	0.257	-0.673	0.294	0	0.362	1.036	0.666	-0.019	0.233	0.272	0.146	0.326	0.108	-0.075	0.183	0.372	0.497	0.675	0.295	0.101	-0.593	0.045	-0.564	0.07	-0.02	0.196	0.486	0.694	0.192	0.096	0.081	0.383	0.169	-0.116	0.093	-0.511	-0.222	-0.548
511	0.508	-0.084	0.512	0.315	0.399	-0.131	0.63	-0.579	0.216	0.277	0.224	-0.744	0.351	-0.042	0.355	1.067	0.625	0.04	0.206	0.241	0.146	0.365	0.117	-0.167	0.108	0.549	0.501	0.692	0.258	0.077	-0.57	0.069	-0.502	0.052	0.002	0.133	0.4	0.688	0.07	0.095	0.021	0.317	0.176	-0.065	0.027	-0.502	-0.223	-0.452
512	0.493	-0.075	0.52	0.426	0.424	-0.161	0.593	-0.575	0.158	0.305	0.219	-0.691	0.378	-0.058	0.329	1.076	0.618	-0.01	0.265	0.253	0.162	0.455	0.116	-0.239	0.098	0.577	0.489	0.687	0.244	0.126	-0.622	0.086	-0.537	0.071	-0.011	0.174	0.631	0.513	0.128	0.108	0.088	0.385	0.185	-0.129	0.061	-0.496	-0.214	-0.459
513	0.426	-0.155	0.519	0.421	0.481	-0.182	0.591	-0.557	0.138	0.422	0.175	-0.685	0.38	-0.028	0.39	1.052	0.586	-0.068	0.218	0.196	0.184	0.542	0.162	-0.155	0.104	0.434	0.463	0.709	0.302	0.135	-0.651	0.073	-0.608	0.071	-0.015	0.174	0.485	0.462	0.143	0.102	0.031	0.355	0.114	-0.143	0.076	-0.494	-0.217	-0.52
514	0.491	-0.117	0.523	0.297	0.483	-0.143	0.584	-0.542	0.148	0.258	0.202	-0.79	0.342	-0.011	0.337	1.048	0.595	-0.031	0.219	0.222	0.16	0.313	0.097	-0.187	0.082	0.424	0.528	0.702	0.363	0.128	-0.65	0.036	-0.548	0.054	-0.008	0.194	0.624	0.623	0.127	0.172	0.095	0.357	0.184	-0.088	0.081	-0.49	-0.22	-0.453
515	0.457	0.045	0.501	0.447	0.435	-0.213	0.601	-0.552	0.141	0.434	0.201	-0.547	0.417	0.021	0.309	1.091	0.634	0.03	0.264	0.2	0.202	0.33	0.123	-0.218	0.127	0.391	0.558	0.705	0.207	0.098	-0.581	0.069	-0.51	0.103	0.004	0.17	0.633	0.435	0.156	0.055	0.119	0.328	0.14	-0.163	0.067	-0.474	-0.213	-0.486
516	0.394	-0.147	0.534	0.372	0.481	-0.272	0.512	-0.565	0.181	0.428	0.186	-0.604	0.391	0.043	0.337	1.158	0.644	-0.095	0.186	0.173	0.2	0.37	0.097	-0.172	0.137	0.457	0.55	0.713	0.3	0.081	-0.577	0.094	-0.536	0.101	0.007	0.161	0.522	0.376	0.139	0.057	0.053	0.354	0.126	-0.085	0.066	-0.479	-0.216	-0.49
517	0.498	-0.092	0.512	0.455	0.488	-0.248	0.536	-0.552	0.157	0.322	0.205	-0.676	0.267	0.107	0.366	1.11	0.546	-0.059	0.244	0.218	0.199	0.467	0.133	-0.082	0.133	0.546	0.498	0.726	0.255	0.045	-0.604	0.104	-0.55	0.127	0.003	0.153	0.653	0.414	0.097	-0.017	0.039	0.393	0.117	-0.139	0.032	-0.47	-0.215	-0.453
518	0.399	-0.142	0.574	0.357	0.478	-0.237	0.543	-0.571	0.181	0.471	0.18	-0.659	0.269	-0.211	0.326	1.042	0.651	0.022	0.171	0.237	0.234	0.278	0.128	-0.111	0.03	0.433	0.513	0.712	0.313	0.073	-0.643	0.041	-0.533	0.154	-0.003	0.168	0.661	0.72	0.11	0.062	0.095	0.314	0.249	-0.211	0.097	-0.462	-0.223	-0.56
519	0.426	-0.162	0.547	0.425	0.466	-0.113	0.614	-0.575	0.18	0.143	0.209	-0.676	0.338	0.026	0.368	1.143	0.631	-0.121	0.201	0.175	0.19	0.287	0.115	-0.21	0.057	0.434	0.524	0.706	0.282	0.112	-0.558	0.073	-0.513	0.136	-0.004	0.157	0.573	0.58	0.163	0.103	0.072	0.338	0.095	-0.094	0.028	-0.467	-0.214	-0.372
520	0.448	-0.216	0.547	0.354	0.441	-0.248	0.489	-0.529	0.222	0.17	0.16	-0.679	0.371	0.036	0.329	1.076	0.568	-0.063	0.195	0.204	0.165	0.23	0.154	-0.097	0.128	0.556	0.555	0.731	0.257	0.121	-0.641	0.119	-0.51	0.073	0.004	0.16	0.537	0.786	0.129	0.072	0.043	0.39	0.184	-0.13	0.112	-0.447	-0.22	-0.488
521	0.491	0.052	0.569	0.412	0.395	-0.137	0.61	-0.598	0.183	0.415	0.209	-0.69	0.284	0.057	0.351	1.074	0.741	-0.111	0.22	0.169	0.122	0.271	0.117	-0.083	0.073	0.507	0.516	0.749	0.26	0.084	-0.602	0.078	-0.532	0.093	0.003	0.176	0.607	0.675	0.13	0.051	0.049	0.347	0.208	-0.158	0.02	-0.449	-0.212	-0.471
522	0.37	-0.197	0.516	0.391	0.386	-0.255	0.573	-0.587	0.188	0.156	0.155	-0.667	0.371	-0.143	0.301	1.084	0.623	-0.116	0.188	0.18	0.201	0.235	0.13	-0.13	0.072	0.618	0.54	0.671	0.29	0.043	-0.61	0.06	-0.501	0.119	0.019	0.18	0.521	0.643	0.118	0.063	0.009	0.376	0.132	-0.08	0.093	-0.446	-0.214	-0.432
523	0.409	-0.075	0.525	0.487	0.428	-0.235	0.573	-0.566	0.256	0.202	0.21	-0.708	0.386	0.136	0.323	1.159	0.589	-0.058	0.185	0.222	0.144	0.237	0.129	-0.203	0.049	0.31	0.531	0.712	0.329	0.137	-0.663	0.052	-0.474	0.058	0.047	0.188	0.557	0.73	0.128	0.082	0.026	0.311	0.152	-0.094	0.125	-0.443	-0.22	-0.432
524	0.376	-0.185	0.585	0.417	0.437	-0.234	0.593	-0.592	0.181	0.159	0.193	-0.721	0.284	0.011	0.353	1.188	0.584	0	0.156	0.244	0.139	0.408	0.095	-0.111	0.116	0.445	0.541	0.716	0.297	0.087	-0.648	0.154	-0.481	0.126	0.021	0.165	0.563	0.503	0.128	0.128	0.137	0.34	0.17	-0.156	0.072	-0.446	-0.211	-0.484
525	0.556	0.054	0.539	0.395	0.474	-0.276	0.574	-0.562	0.147	0.38	0.172	-0.681	0.392	-0.073	0.335	1.062	0.65	-0.141	0.217	0.221	0.153	0.459	0.153	-0.143	0.1	0.502	0.524	0.729	0.268	0.062	-0.605	0.102	-0.534	0.051	0.022	0.164	0.546	0.582	0.124	0.132	0.033	0.337	0.196	-0.14	0.121	-0.431	-0.21	-0.424
526	0.449	-0.027	0.551	0.467	0.45	-0.187	0.532	-0.586	0.158	0.321	0.135	-0.748	0.33	-0.13	0.329	1.136	0.592	-0.051	0.162	0.162	0.188	0.271	0.146	-0.15	0.153	0.418	0.502	0.718	0.285	0.088	-0.699	0.11	-0.481	0.128	0.029	0.12	0.627	0.594	0.143	0.118	0.081	0.33	0.147	-0.184	0.036	-0.437	-0.219	-0.483
527	0.55	-0.069	0.557	0.493	0.409	-0.206	0.534	-0.581	0.208	0.157	0.162	-0.688	0.341	-0.055	0.343	1.053	0.673	0.013	0.185	0.22	0.157	0.279	0.145	-0.174	0.093	0.36	0.547	0.704	0.318	0.103	-0.642	0.117	-0.521	0.033	0.055	0.1	0.683	0.579	0.084	0.056	0.126	0.303	0.179	-0.123	0.068	-0.421	-0.211	-0.464
528	0.417	-0.045	0.546	0.441	0.439	-0.185	0.532	-0.58	0.195	0.329	0.154	-0.549	0.326	-0.115	0.35	1.115	0.617	-0.02	0.191	0.265	0.163	0.281	0.15	-0.173	0.178	0.44	0.536	0.7	0.202	0.073	-0.582	0.099	-0.482	-0.026	0.04	0.133	0.6	0.638	0.177	0.077	0.089	0.346	0.077	-0.113	0.022	-0.422	-0.217	-0.423
529	0.449	-0.176	0.579	0.452	0.441	-0.197	0.569	-0.553	0.159	0.397	0.178	-0.638	0.364	0.043	0.343	1.015	0.595	-0.092	0.221	0.172	0.173	0.2	0.119	-0.231	0.147	0.348	0.541	0.696	0.287	0.088	-0.629	0.114	-0.501	0.066	0.047	0.167	0.581	0.548	0.153	0.147	0.027	0.344	0.244	-0.15	0.033	-0.425	-0.217	-0.415
530	0.592	-0.045	0.575	0.391	0.528	-0.091	0.579	-0.539	0.227	0.291	0.171	-0.769	0.373	-0.101	0.335	1.123	0.624	0.015	0.191	0.139	0.166	0.22	0.135	-0.233	0.012	0.286	0.538	0.724	0.303	0.039	-0.615	0.066	-0.454	0.12	0.047	0.214	0.594	0.639	0.111	0.088	0.096	0.343	0.14	-0.123	0.099	-0.424	-0.215	-0.355
531	0.526	-0.088	0.521	0.517	0.395	-0.24	0.538	-0.58	0.182	0.527	0.18	-0.667	0.303	-0.137	0.304	1.165	0.653	0.019	0.245	0.21	0.165	0.205	0.112	-0.195	0.029	0.571	0.56	0.709	0.181	0.079	-0.684	0.116	-0.479	0.065	0.064	0.142	0.61	0.502	0.165	0.06	0.123	0.394	0.262	-0.212	0.018	-0.425	-0.221	-0.448
532	0.356	-0.231	0.571	0.516	0.415	-0.153	0.577	-0.628	0.234	0.267	0.149	-0.616	0.378	-0.168	0.297	1.168	0.675	-0.023	0.182	0.219	0.182	0.254	0.165	-0.227	0.336	0.46	0.561	0.726	0.294	0.11	-0.639	0.143	-0.461	-0.027	0.069	0.163	0.695	0.653	0.143	0.116	0.088	0.376	0.18	-0.156	0.116	-0.424	-0.211	-0.358
533	0.454	-0.087	0.593	0.459	0.453	-0.233	0.521	-0.553	0.233	0.484	0.165	-0.694	0.315	0.101	0.283	1.032	0.538	-0.04	0.149	0.21	0.228	0.294	0.135	-0.234	0.12	0.397	0.543	0.694	0.259	0.068	-0.603	0.126	-0.48	0.073	0.065	0.148	0.568	0.626	0.123	0.035	0.047	0.349	0.137	-0.135	0.071	-0.41	-0.214	-0.416
534	0.364	-0.089	0.585	0.445	0.461	-0.206	0.572	-0.562	0.222	0.442	0.178	-0.649	0.37	0.057	0.269	1.172	0.666	-0.049	0.168	0.182	0.176	0.272	0.122	-0.269	0.156	0.274	0.523	0.712	0.319	0.097	-0.631	0.103	-0.515	0.101	0.06	0.129	0.704	0.548	0.154	0.077	0.06	0.359	0.254	-0.157	0.068	-0.407	-0.213	-0.46
535	0.483	-0.007	0.561	0.382	0.449	-0.219	0.546	-0.58	0.206	0.273	0.155	-0.633	0.422	0.034	0.312	1.13	0.824	-0.047	0.25	0.239	0.142	0.16	0.159	-0.286	0.195	0.341	0.549	0.702	0.319	0.128	-0.643	0.099	-0.461	0.069	0.084	0.168	0.571	0.694	0.157	0.077	0.081	0.378	0.222	-0.171	0.03	-0.407	-0.22	-0.387
536	0.328	-0.274	0.567	0.538	0.445	-0.293	0.592	-0.583	0.24	0.357	0.177	-0.722	0.415	-0.021	0.357	1.077	0.68	-0.145	0.15	0.217	0.172	0.48	0.157	-0.159	0.188	0.291	0.574	0.689	0.274	0.104	-0.706	0.086	-0.446	0.04	0.059	0.16	0.534	0.585	0.07	0.032	0.042	0.343	0.224	-0.145	0.089	-0.4	-0.208	-0.473
537	0.298	-0.034	0.564	0.452	0.379	-0.238	0.57	-0.58	0.224	0.258	0.135	-0.745	0.444	-0.084	0.267	1.098	0.65	-0.189	0.309	0.202	0.119	0.221	0.163	-0.252	0.087	0.367	0.504	0.67	0.254	0.095	-0.68	0.137	-0.441	0.089	0.092	0.12	0.691	0.681	0.106	0.128	-0.022	0.331	0.16	-0.147	0.029	-0.39	-0.218	-0.5
538	0.446	-0.142	0.595	0.4	0.401	-0.318	0.539	-0.568	0.281	0.342	0.142	-0.632	0.388	-0.112	0.304	1.194	0.626	-0.051	0.235	0.173	0.142	0.431	0.155	-0.302	0.141	0.346	0.577	0.693	0.266	0.099	-0.657	0.097	-0.464	0.032	0.062	0.133	0.746	0.622	0.174	0.055	0.027	0.375	0.149	-0.121	0.076	-0.405	-0.205	-0.47
539	0.386	0.017	0.574	0.518	0.37	-0.259	0.557	-0.607	0.234	0.289	0.141	-0.661	0.355	-0.039	0.298	1.192	0.693	-0.152	0.145	0.212	0.118	0.35	0.193	-0.225	0.111	0.438	0.616	0.723	0.295	0.101	-0.639	0.17	-0.472	0.018	0.067	0.207	0.668	0.612	0.18	0.037	0.099	0.367	0.187	-0.169	0.092	-0.386	-0.219	-0.396
540	0.418	-0.03	0.56	0.46	0.387	-0.282	0.579	-0.576	0.256	0.396	0.138	-0.649	0.375	-0.088	0.327	1.113	0.72	-0.096	0.172	0.175	0.117	0.437	0.131	-0.224	0.066	0.476	0.552	0.684	0.291	0.083	-0.678	0.091	-0.458	0.005	0.073	0.139	0.564	0.439	0.22	0.055	0.087	0.362	0.21	-0.138	0.132	-0.371	-0.211	-0.433
541	0.44	-0.032	0.553	0.452	0.344	-0.27	0.554	-0.551	0.21	0.527	0.111	-0.724	0.336	-0.148	0.325	1.12	0.695	-0.092	0.201	0.164	0.124	0.239	0.135	-0.218	0.13	0.425	0.564	0.69	0.267	0.149	-0.607	0.108	-0.432	0.11	0.081	0.114	0.514	0.702	0.153	0.096	0.028	0.366	0.153	-0.173	0.043	-0.386	-0.206	-0.433
542	0.459	-0.008	0.538	0.487	0.375	-0.186	0.589	-0.607	0.2	0.161	0.158	-0.719	0.406	-0.118	0.366	1.143	0.628	-0.045	0.222	0.187	0.156	0.243	0.155	-0.273	0.144	0.413	0.6	0.715	0.283	0.124	-0.575	0.093	-0.414	0.015	0.082	0.122	0.692	0.65	0.163	0.037	0.089	0.325	0.165	-0.167	0.038	-0.375	-0.214	-0.353
543	0.403	-0.154	0.548	0.463	0.416	-0.195	0.563	-0.608	0.213	0.367	0.123	-0.63	0.445	-0.126	0.357	1.203	0.695	-0.071	0.201	0.211	0.141	0.123	0.139	-0.229	0.134	0.462	0.528	0.701	0.259	0.123	-0.613	0.105	-0.453	0.058	0.085	0.151	0.714	0.644	0.187	0.089	0.11	0.38	0.278	-0.161	0.119	-0.391	-0.204	-0.396
544	0.315	-0.15	0.598	0.458	0.434	-0.254	0.604	-0.57	0.23	0.545	0.135	-0.699	0.428	-0.118	0.307	1.193	0.741	-0.084	0.187	0.212	0.136	0.38	0.152	-0.178	0.008	0.476	0.594	0.693	0.235	0.137	-0.608	0.105	-0.435	-0.013	0.097	0.162	0.731	0.501	0.167	0.035	0.074	0.368	0.207	-0.103	0.058	-0.376	-0.214	-0.444
545	0.361	-0.077	0.538	0.478	0.493	-0.137	0.505	-0.613	0.185	0.378	0.19	-0.623	0.403	-0.213	0.319	1.154	0.611	-0.119	0.177	0.221	0.132	0.301	0.156	-0.238	0.086	0.5	0.614	0.717	0.276	0.176	-0.608	0.103	-0.452	0.042	0.098	0.141	0.734	0.746	0.181	0.068	0.094	0.391	0.158	-0.154	0.036	-0.396	-0.208	-0.373
546	0.35	-0.047	0.566	0.454	0.463	-0.22	0.525	-0.573	0.215	0.556	0.111	-0.773	0.438	0.087	0.296	1.148	0.739	-0.073	0.299	0.214	0.169	0.414	0.151	-0.243	0.214	0.532	0.554	0.691	0.303	0.173	-0.615	0.116	-0.431	0.051	0.104	0.157	0.559	0.548	0.145	0.029	0.025	0.346	0.175	-0.107	0.034	-0.375	-0.207	-0.45
547	0.369	-0.135	0.59	0.583	0.446	-0.214	0.561	-0.594	0.282	0.398	0.14	-0.703	0.374	-0.099	0.329	1.117	0.713	-0.098	0.189	0.14	0.174	0.207	0.136	-0.301	0.147	0.472	0.57	0.71	0.274	0.152	-0.607	0.161	-0.426	-0.024	0.126	0.152	0.675	0.596	0.173	0.024	0.02	0.357	0.2	-0.147	0.069	-0.388	-0.205	-0.49
548	0.4	-0.017	0.591	0.482	0.441	-0.23	0.545	-0.608	0.239	0.343	0.127	-0.717	0.34	-0.139	0.296	1.065	0.665	0.007	0.252	0.174	0.132	0.253	0.132	-0.337	0.128	0.471	0.624	0.704	0.288	0.138	-0.578	0.109	-0.425	0.011	0.132	0.142	0.793	0.488	0.159	0.042	0.077	0.358	0.133	-0.197	0.048	-0.376	-0.196	-0.327
549	0.338	-0.13	0.569	0.523	0.423	-0.141	0.548	-0.623	0.23	0.347	0.157	-0.678	0.386	0.019	0.266	1.131	0.631	-0.01	0.241	0.202	0.144	0.447	0.177	-0.303	0.184	0.52	0.601	0.713	0.346	0.138	-0.601	0.134	-0.412	0.057	0.122	0.111	0.795	0.49	0.183	0.109	0.077	0.366	0.239	-0.184	0.079	-0.369	-0.209	-0.371
550	0.394	-0.126	0.591	0.527	0.38	-0.164	0.555	-0.549	0.227	0.489	0.118	-0.711	0.354	-0.139	0.31	1.327	0.683	-0.015	0.26	0.173	0.126	0.329	0.105	-0.263	0.103	0.534	0.578	0.697	0.266	0.097	-0.58	0.098	-0.408	-0.003	0.119	0.127	0.561	0.506	0.136	0.019	0.054	0.393	0.201	-0.139	0.06	-0.365	-0.198	-0.403
551	0.314	-0.205	0.581	0.568	0.364	-0.23	0.508	-0.618	0.251	0.471	0.142	-0.702	0.369	0.07	0.302	1.141	0.665	-0.122	0.304	0.198	0.16	0.136	0.175	-0.283	0.098	0.464	0.57	0.706	0.28	0.134	-0.632	0.125	-0.392	0.066	0.127	0.128	0.745	0.704	0.177	0.018	0.067	0.351	0.248	-0.11	0.089	-0.371	-0.197	-0.428
552	0.228	-0.108	0.583	0.495	0.383	-0.245	0.486	-0.581	0.294	0.365	0.127	-0.69	0.401	0.064	0.271	1.277	0.646	-0.091	0.251	0.206	0.157	0.264	0.144	-0.305	0.135	0.568	0.576	0.7	0.298	0.141	-0.611	0.094	-0.379	-0.007	0.142	0.139	0.584	0.624	0.177	0.024	-0.022	0.303	0.134	-0.142	0.04	-0.372	-0.203	-0.359
553	0.396	0.021	0.602	0.449	0.39	-0.246	0.523	-0.565	0.264	0.452	0.122	-0.644	0.432	-0.244	0.327	1.123	0.627	-0.093	0.256	0.181	0.113	0.236	0.127	-0.217	0.071	0.37	0.626	0.704	0.33	0.136	-0.616	0.104	-0.376	0.02	0.153	0.159	0.732	0.633	0.123	0.052	0.101	0.328	0.208	-0.113	0.102	-0.372	-0.204	-0.363
554	0.354	0.024	0.599	0.526	0.419	-0.141	0.553	-0.601	0.255	0.392	0.134	-0.654	0.373	-0.155	0.291	1.262	0.828	-0.076	0.225	0.207	0.125	0.212	0.11	-0.335	0.053	0.277	0.58	0.694	0.323	0.159	-0.598	0.141	-0.375	0.043	0.159	0.142	0.634	0.538	0.158	0.052	0.077	0.347	0.215	-0.236	0.08	-0.375	-0.212	-0.413
555	0.298	-0.004	0.594	0.504	0.374	-0.213	0.518	-0.615	0.258	0.328	0.128	-0.684	0.419	-0.158	0.309	1.161	0.691	-0.121	0.162	0.203	0.099	0.347	0.171	-0.332	0.121	0.363	0.619	0.715	0.276	0.092	-0.591	0.12	-0.388	-0.017	0.141	0.116	0.855	0.526	0.138	0.019	0.043	0.376	0.198	-0.168	0.048	-0.383	-0.208	-0.312
556	0.339	-0.027	0.569	0.524	0.412	-0.225	0.527	-0.583	0.26	0.399	0.134	-0.745	0.359	-0.221	0.27	1.132	0.744	-0.054	0.242	0.214	0.097	0.375	0.175	-0.337	0.138	0.36	0.625	0.699	0.228	0.139	-0.576	0.16	-0.367	0.06	0.167	0.133	0.699	0.548	0.103	0.045	0.071	0.383	0.169	-0.141	0.024	-0.371	-0.2	-0.413
557	0.328	-0.037	0.543	0.443	0.452	-0.216	0.531	-0.601	0.294	0.453	0.099	-0.637	0.439	-0.104	0.272	1.201	0.734	-0.097	0.234	0.201	0.071	0.111	0.117	-0.335	0.13	0.447	0.6	0.714	0.332	0.122	-0.618	0.146	-0.362	-0.016	0.16	0.156	0.674	0.622	0.151	0.07	0.067	0.334	0.175	-0.22	0.079	-0.361	-0.202	-0.433
558	0.385	-0.105	0.58	0.544	0.392	-0.26	0.488	-0.574	0.25	0.323	0.14	-0.637	0.426	-0.041	0.265	1.25	0.758	-0.038	0.146	0.214	0.102	0.255	0.127	-0.356	0.116	0.376	0.613	0.687	0.329	0.186	-0.606	0.147	-0.394	0.018	0.167	0.155	0.699	0.487	0.161	0.051	0.081	0.359	0.277	-0.16	0.118	-0.373	-0.205	-0.398
559	0.446	-0.036	0.568	0.497	0.426	-0.217	0.502	-0.576	0.216	0.367	0.131	-0.707	0.317	-0.029	0.289	1.084	0.666	-0.073	0.24	0.192	0.056	0.416	0.138	-0.312	0.158	0.375	0.646	0.702	0.323	0.107	-0.611	0.15	-0.365	-0.02	0.17	0.156	0.71	0.544	0.173	0.009	0.07	0.349	0.147	-0.168	0.006	-0.372	-0.202	-0.291
560	0.322	0.058	0.578	0.546	0.446	-0.287	0.493	-0.558	0.218	0.199	0.104	-0.678	0.366	0.127	0.347	1.091	0.584	-0.138	0.143	0.197	0.115	0.302	0.18	-0.323	0.13	0.344	0.618	0.699	0.301	0.158	-0.629	0.069	-0.373	0.056	0.187	0.134	0.711	0.655	0.151	0.083	0.1	0.367	0.108	-0.195	0.06	-0.382	-0.197	-0.392
561	0.418	0.119	0.596	0.501	0.444	-0.159	0.525	-0.582	0.221	0.477	0.099	-0.723	0.467	-0.038	0.32	1.087	0.68	-0.108	0.204	0.172	0.137	0.282	0.148	-0.295	0.113	0.404	0.631	0.709	0.337	0.139	-0.567	0.139	-0.349	-0.023	0.185	0.171	0.748	0.564	0.178	0.024	-0.028	0.367	0.181	-0.15	0.095	-0.37	-0.197	-0.401
562	0.316	0.113	0.582	0.579	0.522	-0.203	0.55	-0.546	0.282	0.446	0.114	-0.694	0.53	-0.066	0.307	1.041	0.616	-0.027	0.246	0.226	0.099	0.404	0.161	-0.294	0.118	0.472	0.64	0.691	0.284	0.136	-0.571	0.114	-0.35	0.029	0.191	0.143	0.666	0.712	0.206	0.061	0.047	0.341	0.184	-0.189	0.058	-0.363	-0.202	-0.378
563	0.356	-0.074	0.606	0.509	0.447	-0.246	0.514	-0.576	0.231	0.432	0.111	-0.733	0.376	0.007	0.316	1.086	0.569	-0.063	0.273	0.168	0.11	0.303	0.157	-0.338	0.073	0.619	0.63	0.697	0.302	0.122	-0.592	0.152	-0.339	0.077	0.191	0.209	0.705	0.516	0.133	0.054	-0.007	0.36	0.193	-0.154	0.012	-0.375	-0.209	-0.352
564	0.263	-0.056	0.56	0.598	0.42	-0.277	0.585	-0.618	0.264	0.257	0.122	-0.75	0.382	-0.125	0.3	1.175	0.73	-0.107	0.219	0.189	0.11	0.261	0.128	-0.305	0.147	0.263	0.605	0.697	0.287	0.14	-0.537	0.127	-0.339	0.031	0.184	0.135	0.737	0.579	0.181	0.022	0.03	0.362	0.203	-0.167	0.074	-0.4	-0.201	-0.329
565	0.313	0.15	0.617	0.573	0.412	-0.217	0.521	-0.577	0.251	0.186	0.089	-0.707	0.365	-0.11	0.258	1.318	0.656	-0.06	0.222	0.25	0.148	0.386	0.135	-0.354	0.131	0.277	0.587	0.695	0.305	0.137	-0.526	0.168	-0.36	-0.128	0.214	0.141	0.823	0.745	0.102	0.025	0.011	0.406	0.17	-0.193	0.013	-0.374	-0.205	-0.407
566	0.399	-0.095	0.568	0.544	0.451	-0.14	0.536	-0.598	0.27	0.351	0.078	-0.691	0.356	-0.018	0.261	1.234	0.642	-0.068	0.236	0.223	0.15	0.279	0.17	-0.393	0.11	0.491	0.627	0.672	0.322	0.091	-0.581	0.146	-0.378	0.027	0.196	0.104	0.55	0.518	0.134	0.024	0.054	0.374	0.14	-0.164	0.034	-0.383	-0.204	-0.402
567	0.462	0.087	0.604	0.554	0.386	-0.249	0.53	-0.547	0.246	0.416	0.081	-0.657	0.307	-0.158	0.32	1.182	0.679	-0.096	0.188	0.186	0.156	0.288	0.155	-0.423	0.235	0.424	0.612	0.686	0.336	0.159	-0.568	0.115	-0.338	-0.016	0.201	0.154	0.787	0.466	0.142	0.025	0.103	0.354	0.223	-0.216	0.111	-0.386	-0.205	-0.361
568	0.245	-0.087	0.588	0.646	0.441	-0.18	0.506	-0.567	0.274	0.562	0.107	-0.65	0.285	-0.045	0.273	1.153	0.574	-0.134	0.196	0.196	0.141	0.397	0.145	-0.37	0.181	0.281	0.608	0.709	0.341	0.128	-0.483	0.183	-0.313	0.023	0.188	0.101	0.709	0.527	0.148	0.085	0.09	0.351	0.122	-0.219	0.062	-0.377	-0.203	-0.281
569	0.303	0.041	0.624	0.628	0.437	-0.192	0.561	-0.567	0.274	0.265	0.108	-0.634	0.313	-0.037	0.314	1.17	0.672	-0.034	0.193	0.15	0.112	0.122	0.164	-0.413	0.25	0.418	0.594	0.719	0.337	0.125	-0.575	0.119	-0.341	0.024	0.206	0.155	0.905	0.603	0.116	0.029	0.106	0.373	0.183	-0.172	0.013	-0.383	-0.199	-0.393
570	0.419	-0.076	0.582	0.487	0.453	-0.27	0.51	-0.564	0.238	0.355	0.071	-0.631	0.374	-0.046	0.275	1.151	0.559	-0.071	0.228	0.227	0.139	0.298	0.142	-0.382	0.152	0.432	0.591	0.699	0.261	0.162	-0.535	0.134	-0.343	-0.036	0.192	0.17	0.617	0.511	0.19	-0.003	0.004	0.357	0.246	-0.173	0.029	-0.396	-0.202	-0.361
571	0.333	0.051	0.615	0.565	0.415	-0.161	0.499	-0.555	0.252	0.394	0.096	-0.734	0.308	0.035	0.295	1.195	0.612	0.006	0.198	0.226	0.116	0.346	0.139	-0.423	0.114	0.436	0.602	0.691	0.304	0.139	-0.503	0.11	-0.347	0.045	0.209	0.157	0.667	0.642	0.142	0.052	0.123	0.347	0.234	-0.196	0.078	-0.382	-0.189	-0.331
572	0.39	-0.031	0.588	0.547	0.378	-0.18	0.511	-0.58	0.26	0.43	0.065	-0.669	0.411	-0.088	0.316	1.218	0.671	-0.138	0.243	0.175	0.086	0.355	0.149	-0.436	0.136	0.395	0.604	0.677	0.347	0.169	-0.504	0.156	-0.306	0.011	0.222	0.158	0.798	0.563	0.139	0.033	-0.004	0.386	0.15	-0.183	0.047	-0.383	-0.199	-0.381
573	0.286	-0.039	0.608	0.586	0.406	-0.148	0.534	-0.591	0.216	0.433	0.093	-0.708	0.407	-0.122	0.287	1.175	0.702	-0.119	0.245	0.203	0.123	0.338	0.148	-0.456	0.207	0.299	0.591	0.695	0.401	0.185	-0.575	0.198	-0.352	-0.06	0.237	0.17	0.786	0.48	0.145	0.032	0.131	0.403	0.173	-0.205	0.018	-0.387	-0.201	-0.321
574	0.326	-0.064	0.607	0.548	0.375	-0.176	0.518	-0.569	0.242	0.465	0.118	-0.67	0.341	-0.049	0.297	1.221	0.579	-0.08	0.24	0.225	0.109	0.251	0.156	-0.463	0.19	0.269	0.592	0.676	0.355	0.139	-0.486	0.179	-0.357	-0.011	0.229	0.181	0.7	0.545	0.158	0.112	0.061	0.354	0.276	-0.221	0.019	-0.394	-0.202	-0.341
575	0.322	-0.01	0.617	0.564	0.434	-0.199	0.523	-0.564	0.189	0.547	0.071	-0.707	0.341	-0.175	0.259	1.094	0.572	-0.041	0.258	0.224	0.095	0.26	0.162	-0.407	0.182	0.429	0.577	0.696	0.311	0.183	-0.558	0.139	-0.363	-0.085	0.241	0.123	0.924	0.663	0.179	-0.031	0.118	0.368	0.215	-0.194	0.059	-0.394	-0.19	-0.4
576	0.452	0	0.604	0.555	0.425	-0.163	0.502	-0.535	0.285	0.448	0.058	-0.634	0.385	0.019	0.262	1.194	0.691	-0.069	0.163	0.212	0.082	0.353	0.152	-0.427	0.076	0.334	0.606	0.678	0.359	0.089	-0.523	0.181	-0.349	-0.155	0.234	0.197	0.673	0.651	0.159	0.051	0.083	0.375	0.156	-0.199	0.055	-0.388	-0.2	-0.352
577	0.261	-0.05	0.589	0.564	0.416	-0.227	0.499	-0.547	0.204	0.567	0.066	-0.685	0.268	-0.076	0.273	1.153	0.6	-0.103	0.276	0.18	0.075	0.177	0.166	-0.54	0.199	0.548	0.625	0.685	0.342	0.108	-0.483	0.14	-0.35	0.011	0.237	0.132	0.588	0.831	0.159	0.062	0.012	0.347	0.302	-0.204	0.05	-0.402	-0.201	-0.311
578	0.243	-0.279	0.624	0.626	0.4	-0.186	0.482	-0.568	0.238	0.307	0.068	-0.717	0.3	-0.044	0.281	1.222	0.63	-0.131	0.297	0.277	0.097	0.229	0.132	-0.436	0.097	0.544	0.625	0.688	0.339	0.151	-0.514	0.127	-0.325	0.049	0.239	0.129	0.748	0.585	0.151	0.028	0.01	0.346	0.233	-0.195	-0.012	-0.387	-0.2	-0.345
579	0.321	0.112	0.602	0.515	0.468	-0.211	0.512	-0.518	0.22	0.412	0.062	-0.649	0.344	-0.058	0.288	1.232	0.581	-0.091	0.185	0.202	0.142	0.409	0.187	-0.463	0.148	0.275	0.644	0.673	0.361	0.095	-0.553	0.178	-0.346	-0.031	0.242	0.15	0.584	0.537	0.107	0.034	-0.015	0.379	0.205	-0.161	0.027	-0.385	-0.193	-0.421
580	0.342	-0.187	0.652	0.662	0.453	-0.197	0.48	-0.554	0.197	0.385	0.043	-0.716	0.304	-0.1	0.298	1.184	0.69	-0.043	0.238	0.194	0.093	0.348	0.153	-0.513	0.121	0.484	0.627	0.72	0.443	0.145	-0.471	0.16	-0.381	-0.006	0.254	0.19	0.717	0.611	0.172	0.017	0.023	0.308	0.206	-0.22	-0.007	-0.401	-0.203	-0.293
581	0.346	-0.015	0.63	0.562	0.484	-0.175	0.528	-0.569	0.219	0.247	0.089	-0.672	0.313	-0.274	0.328	1.214	0.576	-0.115	0.313	0.186	0.163	0.28	0.163	-0.46	0.093	0.362	0.607	0.7	0.339	0.148	-0.46	0.145	-0.359	-0.03	0.264	0.158	0.735	0.55	0.146	-0.01	0.068	0.364	0.203	-0.182	0.046	-0.397	-0.199	-0.391
582	0.305	-0.077	0.65	0.64	0.424	-0.197	0.458	-0.548	0.206	0.382	0.059	-0.674	0.275	0.054	0.31	1.325	0.644	-0.144	0.254	0.269	0.15	0.318	0.142	-0.5	0.127	0.385	0.617	0.703	0.342	0.141	-0.436	0.146	-0.355	-0.043	0.256	0.142	0.565	0.577	0.157	0.086	0.021	0.335	0.147	-0.209	0.042	-0.386	-0.204	-0.321
583	0.311	0.091	0.601	0.517	0.425	-0.242	0.502	-0.548	0.238	0.563	0.078	-0.676	0.313	-0.11	0.276	1.154	0.514	-0.114	0.281	0.204	0.141	0.192	0.179	-0.491	0.147	0.475	0.587	0.694	0.344	0.077	-0.505	0.106	-0.335	-0.101	0.255	0.199	0.651	0.498	0.12	0.042	0.073	0.311	0.124	-0.204	0.059	-0.386	-0.212	-0.342
584	0.313	-0.101	0.602	0.589	0.448	-0.194	0.514	-0.554	0.247	0.302	0.054	-0.649	0.351	-0.011	0.309	1.307	0.571	-0.052	0.222	0.173	0.16	0.317	0.179	-0.408	0.106	0.403	0.613	0.704	0.349	0.185	-0.572	0.141	-0.339	0.015	0.268	0.243	0.688	0.539	0.154	0.062	-0.007	0.352	0.165	-0.228	0.011	-0.399	-0.187	-0.33
585	0.276	-0.001	0.615	0.523	0.37	-0.18	0.469	-0.555	0.268	0.535	0.089	-0.671	0.29	-0.011	0.33	1.259	0.693	-0.147	0.27	0.234	0.148	0.181	0.16	-0.402	0.161	0.38	0.593	0.709	0.319	0.094	-0.502	0.098	-0.328	-0.065	0.284	0.184	0.646	0.46	0.165	0.023	0.026	0.371	0.212	-0.189	0.019	-0.392	-0.201	-0.3
586	0.367	0.006	0.656	0.529	0.431	-0.2	0.462	-0.58	0.258	0.4	0.048	-0.707	0.309	-0.153	0.299	1.324	0.646	-0.092	0.236	0.241	0.157	0.2	0.157	-0.501	0.166	0.312	0.6	0.685	0.336	0.163	-0.474	0.143	-0.342	0.018	0.27	0.192	0.902	0.545	0.095	0.1	0.045	0.314	0.183	-0.148	0.049	-0.402	-0.205	-0.295
587	0.358	-0.032	0.616	0.546	0.388	-0.142	0.47	-0.559	0.237	0.374	0.082	-0.694	0.325	-0.062	0.271	1.3	0.499	-0.141	0.322	0.174	0.125	0.204	0.163	-0.524	0.117	0.402	0.626	0.677	0.363	0.19	-0.468	0.164	-0.358	-0.08	0.285	0.224	0.57	0.509	0.197	0.018	-0.014	0.293	0.224	-0.171	0.033	-0.414	-0.196	-0.359
588	0.294	0.007	0.624	0.534	0.372	-0.141	0.453	-0.541	0.213	0.494	0.058	-0.689	0.345	0.041	0.264	1.213	0.732	-0.203	0.271	0.172	0.193	0.242	0.163	-0.53	0.202	0.413	0.636	0.694	0.326	0.195	-0.47	0.132	-0.365	-0.028	0.263	0.211	0.482	0.63	0.17	0.088	0.037	0.339	0.247	-0.173	-0.005	-0.396	-0.201	-0.311
589	0.291	-0.026	0.616	0.529	0.386	-0.176	0.513	-0.634	0.255	0.386	0.036	-0.641	0.311	-0.066	0.282	1.161	0.564	-0.15	0.339	0.268	0.172	0.314	0.153	-0.491	0.124	0.285	0.624	0.7	0.355	0.196	-0.462	0.163	-0.318	-0.018	0.269	0.212	0.783	0.361	0.143	0.039	0.025	0.318	0.13	-0.192	0.046	-0.403	-0.201	-0.366
590	0.371	0.007	0.602	0.544	0.411	-0.222	0.446	-0.578	0.219	0.279	0.039	-0.661	0.314	-0.082	0.263	1.191	0.657	-0.066	0.245	0.232	0.172	0.274	0.205	-0.521	0.17	0.243	0.624	0.698	0.359	0.158	-0.494	0.164	-0.311	-0.123	0.292	0.214	0.661	0.454	0.15	0.057	-0.059	0.354	0.227	-0.22	0.06	-0.396	-0.209	-0.312
591	0.386	-0.044	0.619	0.576	0.314	-0.179	0.446	-0.586	0.204	0.314	0.05	-0.668	0.26	-0.114	0.278	1.1	0.514	-0.116	0.31	0.257	0.176	0.335	0.152	-0.545	0.132	0.28	0.635	0.683	0.352	0.195	-0.414	0.16	-0.345	-0.099	0.283	0.252	0.624	0.654	0.134	0.037	-0.042	0.365	0.265	-0.213	0.013	-0.414	-0.2	-0.389
592	0.347	0.071	0.632	0.561	0.338	-0.228	0.543	-0.568	0.191	0.288	0.025	-0.712	0.391	-0.123	0.32	1.118	0.647	-0.166	0.285	0.212	0.12	0.31	0.181	-0.491	0.175	0.222	0.625	0.681	0.366	0.132	-0.437	0.149	-0.347	-0.06	0.287	0.176	0.556	0.663	0.145	0.055	0.031	0.35	0.17	-0.199	0.092	-0.406	-0.196	-0.32
593	0.36	-0.079	0.631	0.553	0.367	-0.161	0.515	-0.584	0.203	0.399	0.042	-0.553	0.206	0.059	0.344	1.146	0.691	-0.125	0.237	0.187	0.131	0.308	0.147	-0.508	0.16	0.205	0.648	0.68	0.349	0.161	-0.495	0.172	-0.312	-0.011	0.292	0.223	0.701	0.5	0.157	0.039	-0.002	0.301	0.236	-0.169	0.052	-0.409	-0.199	-0.341
594	0.369	-0.049	0.563	0.554	0.44	-0.173	0.476	-0.567	0.149	0.42	0.048	-0.662	0.295	-0.036	0.281	1.086	0.802	-0.122	0.274	0.191	0.141	0.115	0.135	-0.534	0.11	0.326	0.625	0.694	0.371	0.19	-0.401	0.135	-0.379	-0.095	0.272	0.218	0.782	0.592	0.143	0.014	-0.001	0.312	0.208	-0.189	0.027	-0.402	-0.2	-0.347
595	0.438	-0.047	0.635	0.556	0.42	-0.188	0.489	-0.546	0.209	0.446	0.03	-0.647	0.273	-0.019	0.281	1.084	0.69	-0.055	0.323	0.234	0.136	0.29	0.173	-0.55	0.198	0.48	0.622	0.705	0.374	0.121	-0.414	0.19	-0.35	-0.074	0.289	0.238	0.614	0.559	0.141	0.004	-0.015	0.301	0.272	-0.228	0.023	-0.404	-0.193	-0.363
596	0.345	-0.141	0.618	0.587	0.426	-0.171	0.52	-0.58	0.227	0.392	0.004	-0.674	0.293	-0.038	0.284	1.238	0.658	-0.086	0.261	0.197	0.179	0.358	0.216	-0.502	0.218	0.192	0.608	0.698	0.368	0.16	-0.518	0.179	-0.313	-0.073	0.29	0.193	0.775	0.6	0.152	0.012	0.051	0.291	0.152	-0.211	0.12	-0.416	-0.2	-0.414
597	0.305	-0.008	0.632	0.621	0.449	-0.118	0.497	-0.579	0.186	0.331	0.011	-0.689	0.312	-0.158	0.325	1.067	0.609	-0.122	0.31	0.191	0.155	0.105	0.135	-0.532	0.11	0.25	0.636	0.698	0.349	0.191	-0.408	0.131	-0.333	-0.038	0.299	0.244	0.784	0.658	0.161	0.105	0.036	0.282	0.257	-0.254	0.078	-0.42	-0.198	-0.341
598	0.389	-0.096	0.652	0.64	0.42	-0.27	0.475	-0.608	0.186	0.233	0.048	-0.595	0.284	0.022	0.25	1.109	0.613	-0.109	0.313	0.244	0.131	0.148	0.139	-0.532	0.204	0.466	0.618	0.703	0.328	0.148	-0.494	0.163	-0.315	-0.097	0.291	0.175	0.759	0.563	0.126	-0.023	-0.066	0.314	0.18	-0.274	0.007	-0.429	-0.206	-0.315
599	0.287	-0.07	0.623	0.693	0.485	-0.168	0.455	-0.571	0.183	0.253	0.027	-0.587	0.331	0.037	0.262	1.042	0.684	-0.064	0.361	0.208	0.157	0.191	0.141	-0.523	0.196	0.384	0.585	0.682	0.371	0.162	-0.427	0.184	-0.312	-0.014	0.285	0.24	0.769	0.681	0.158	0.068	0.037	0.304	0.253	-0.198	0.056	-0.411	-0.204	-0.335
600	0.349	0.124	0.631	0.617	0.339	-0.145	0.504	-0.571	0.154	0.369	-0.015	-0.718	0.33	-0.135	0.284	1.184	0.569	-0.18	0.311	0.177	0.158	0.308	0.18	-0.577	0.225	0.113	0.617	0.701	0.388	0.146	-0.38	0.143	-0.351	-0.08	0.306	0.237	0.557	0.653	0.125	0.083	-0.022	0.331	0.2	-0.196	0.087	-0.411	-0.207	-0.373
601	0.359	-0.134	0.623	0.578	0.401	-0.133	0.476	-0.575	0.168	0.421	-0.018	-0.705	0.275	-0.119	0.316	1.161	0.527	-0.144	0.406	0.256	0.151	0.3	0.176	-0.568	0.046	0.333	0.633	0.675	0.36	0.18	-0.403	0.192	-0.341	-0.07	0.31	0.22	0.685	0.617	0.14	0.064	0.034	0.294	0.254	-0.182	0.036	-0.41	-0.197	-0.31
602	0.403	-0.012	0.592	0.626	0.375	-0.148	0.449	-0.573	0.214	0.432	-0.047	-0.647	0.198	-0.053	0.284	1.196	0.732	-0.134	0.37	0.23	0.182	0.382	0.142	-0.543	0.255	0.224	0.649	0.673	0.336	0.111	-0.409	0.152	-0.339	-0.152	0.309	0.239	0.699	0.455	0.134	0.072	0.035	0.323	0.26	-0.199	0.039	-0.415	-0.195	-0.339
603	0.303	-0.202	0.633	0.594	0.361	-0.247	0.498	-0.579	0.245	0.261	0.032	-0.573	0.218	-0.216	0.307	1.106	0.602	-0.077	0.31	0.225	0.147	0.187	0.15	-0.565	0.151	0.37	0.651	0.692	0.378	0.231	-0.463	0.174	-0.359	-0.046	0.299	0.192	0.646	0.542	0.147	0.028	0.003	0.303	0.182	-0.186	0.045	-0.42	-0.203	-0.383
604	0.348	0.049	0.638	0.608	0.334	-0.174	0.544	-0.609	0.204	0.434	-0.005	-0.573	0.275	-0.107	0.299	1.113	0.459	-0.115	0.325	0.214	0.158	0.176	0.16	-0.477	0.249	0.478	0.635	0.699	0.324	0.168	-0.418	0.161	-0.311	-0.059	0.297	0.24	0.702	0.515	0.137	0.073	0.065	0.31	0.185	-0.201	-0.007	-0.437	-0.2	-0.327
605	0.306	0.025	0.597	0.599	0.368	-0.127	0.454	-0.549	0.118	0.39	-0.034	-0.536	0.221	-0.02	0.278	1.199	0.64	-0.125	0.386	0.255	0.169	0.316	0.12	-0.591	0.078	0.171	0.578	0.696	0.32	0.173	-0.394	0.221	-0.331	0.01	0.306	0.206	0.699	0.686	0.135	0.07	0.004	0.311	0.244	-0.165	0.082	-0.433	-0.202	-0.287
606	0.388	-0.026	0.629	0.607	0.404	-0.162	0.486	-0.571	0.2	0.328	-0.027	-0.537	0.329	-0.067	0.276	1.068	0.681	-0.134	0.365	0.216	0.13	0.26	0.178	-0.58	0.132	0.224	0.621	0.686	0.358	0.201	-0.33	0.196	-0.347	-0.164	0.303	0.216	0.565	0.643	0.15	0.038	-0.027	0.328	0.238	-0.208	0.011	-0.423	-0.206	-0.278
607	0.357	0.022	0.63	0.564	0.399	-0.14	0.454	-0.551	0.171	0.264	0.006	-0.588	0.216	-0.147	0.303	1.072	0.546	-0.156	0.307	0.265	0.148	0.167	0.184	-0.515	0.148	0.285	0.612	0.692	0.334	0.166	-0.464	0.16	-0.313	-0.111	0.3	0.269	0.656	0.717	0.156	0.096	0.037	0.274	0.28	-0.213	0.045	-0.429	-0.201	-0.363
608	0.417	-0.046	0.63	0.594	0.423	-0.156	0.396	-0.567	0.151	0.423	-0.024	-0.583	0.323	0.03	0.274	1.102	0.681	-0.19	0.291	0.238	0.075	0.25	0.163	-0.546	0.139	0.161	0.635	0.705	0.392	0.149	-0.382	0.192	-0.394	-0.103	0.309	0.195	0.676	0.51	0.168	0.069	0.043	0.302	0.311	-0.198	0.007	-0.44	-0.207	-0.311
609	0.363	-0.234	0.593	0.609	0.36	-0.131	0.438	-0.563	0.123	0.285	-0.017	-0.529	0.206	-0.192	0.235	1.05	0.669	-0.191	0.421	0.303	0.087	0.07	0.184	-0.581	0.05	0.14	0.616	0.712	0.42	0.182	-0.37	0.24	-0.325	-0.065	0.316	0.224	0.768	0.461	0.164	0.02	0.019	0.324	0.262	-0.245	0.084	-0.438	-0.203	-0.302
610	0.445	-0.091	0.572	0.595	0.387	-0.195	0.508	-0.607	0.104	0.333	-0.016	-0.523	0.305	-0.003	0.315	1.005	0.755	-0.16	0.4	0.258	0.158	0.268	0.18	-0.588	0.149	0.362	0.573	0.678	0.363	0.22	-0.367	0.187	-0.328	-0.13	0.319	0.268	0.808	0.568	0.102	0.069	-0.043	0.317	0.262	-0.234	0.019	-0.438	-0.193	-0.35
611	0.349	0.002	0.604	0.56	0.361	-0.188	0.413	-0.553	0.099	0.377	-0.038	-0.62	0.29	0.064	0.273	1.032	0.691	-0.248	0.389	0.263	0.156	0.192	0.171	-0.543	0.198	0.246	0.579	0.677	0.332	0.156	-0.364	0.155	-0.341	-0.044	0.317	0.237	0.633	0.48	0.101	0.061	0.041	0.323	0.208	-0.235	0.034	-0.447	-0.202	-0.353
612	0.388	-0.053	0.627	0.655	0.459	-0.054	0.481	-0.563	0.136	0.251	-0.064	-0.559	0.278	-0.015	0.24	1.084	0.735	-0.173	0.376	0.289	0.136	0.199	0.201	-0.54	0.175	0.323	0.618	0.687	0.362	0.195	-0.415	0.166	-0.353	-0.09	0.317	0.245	0.791	0.512	0.154	0.051	-0.003	0.26	0.276	-0.223	0.083	-0.444	-0.203	-0.28
613	0.382	0.067	0.618	0.662	0.435	-0.215	0.459	-0.533	0.157	0.276	-0.016	-0.504	0.275	-0.071	0.277	1.024	0.682	-0.079	0.358	0.283	0.129	0.192	0.176	-0.549	0.145	0.274	0.644	0.694	0.308	0.234	-0.419	0.169	-0.358	-0.129	0.316	0.252	0.826	0.638	0.137	0.048	0.038	0.281	0.194	-0.225	0.047	-0.447	-0.201	-0.369
614	0.308	-0.159	0.595	0.688	0.429	-0.195	0.461	-0.611	0.159	0.33	-0.063	-0.578	0.29	-0.113	0.286	0.974	0.719	-0.081	0.401	0.256	0.126	0.221	0.164	-0.587	0.112	0.443	0.638	0.7	0.345	0.182	-0.4	0.195	-0.401	-0.14	0.309	0.234	0.837	0.64	0.13	0.016	-0.005	0.289	0.27	-0.299	0.097	-0.45	-0.198	-0.348
615	0.396	-0.038	0.629	0.596	0.419	-0.135	0.473	-0.56	0.134	0.298	-0.089	-0.643	0.224	-0.02	0.267	0.904	0.551	-0.111	0.366	0.217	0.156	0.184	0.181	-0.609	0.187	0.42	0.608	0.696	0.372	0.145	-0.366	0.192	-0.347	-0.116	0.32	0.208	0.717	0.654	0.12	0.05	0.121	0.334	0.237	-0.217	0.059	-0.457	-0.205	-0.36
616	0.433	-0.158	0.61	0.658	0.42	-0.187	0.457	-0.578	0.127	0.376	-0.06	-0.577	0.243	-0.099	0.304	1.117	0.686	-0.126	0.43	0.233	0.125	0.175	0.216	-0.535	0.152	0.3	0.623	0.679	0.304	0.194	-0.376	0.17	-0.348	-0.08	0.304	0.245	0.669	0.573	0.149	0.08	-0.04	0.277	0.185	-0.237	0.022	-0.433	-0.192	-0.324
617	0.451	0.054	0.639	0.603	0.4	-0.186	0.451	-0.548	0.13	0.343	-0.066	-0.528	0.308	-0.094	0.301	1.012	0.697	-0.186	0.408	0.28	0.168	0.033	0.165	-0.64	0.133	0.309	0.628	0.696	0.396	0.185	-0.344	0.182	-0.355	-0.104	0.322	0.167	0.774	0.662	0.136	0.041	-0.028	0.313	0.262	-0.242	0.05	-0.437	-0.202	-0.265
618	0.349	-0.056	0.609	0.691	0.396	-0.164	0.466	-0.569	0.125	0.404	-0.068	-0.553	0.228	0.017	0.265	1.121	0.601	-0.153	0.425	0.262	0.192	0.171	0.169	-0.661	0.112	0.265	0.61	0.684	0.33	0.099	-0.385	0.22	-0.362	-0.107	0.319	0.262	0.746	0.608	0.129	0.061	0.05	0.257	0.217	-0.244	0.027	-0.457	-0.198	-0.331
619	0.386	0.031	0.596	0.659	0.335	-0.177	0.454	-0.582	0.172	0.273	-0.073	-0.495	0.249	-0.04	0.266	1.043	0.802	-0.146	0.378	0.229	0.156	0.094	0.153	-0.628	0.211	0.347	0.625	0.682	0.379	0.193	-0.342	0.223	-0.34	-0.089	0.325	0.265	0.69	0.547	0.101	0.095	-0.015	0.297	0.23	-0.248	0.061	-0.464	-0.204	-0.354
620	0.402	-0.002	0.602	0.544	0.378	-0.166	0.47	-0.508	0.143	0.274	-0.069	-0.485	0.238	-0.038	0.297	0.907	0.686	-0.147	0.405	0.294	0.125	0.101	0.187	-0.649	0.138	0.2	0.62	0.703	0.355	0.14	-0.352	0.186	-0.371	-0.056	0.345	0.262	0.783	0.566	0.128	0.029	-0.002	0.237	0.277	-0.222	0.017	-0.464	-0.199	-0.366
621	0.415	-0.173	0.634	0.55	0.339	-0.121	0.428	-0.541	0.149	0.336	-0.093	-0.58	0.25	-0.234	0.299	1.057	0.641	-0.165	0.408	0.248	0.095	0.197	0.158	-0.634	0.216	0.264	0.595	0.68	0.296	0.192	-0.305	0.188	-0.343	-0.057	0.325	0.201	0.785	0.69	0.118	0.051	-0.007	0.264	0.314	-0.225	0.086	-0.462	-0.206	-0.37
622	0.475	0.092	0.62	0.569	0.329	-0.13	0.459	-0.558	0.12	0.36	-0.052	-0.496	0.203	-0.094	0.247	1.06	0.722	-0.113	0.387	0.291	0.099	0.21	0.173	-0.645	0.252	0.254	0.644	0.666	0.329	0.147	-0.331	0.194	-0.335	-0.024	0.343	0.219	0.777	0.581	0.115	0.081	0.022	0.279	0.245	-0.26	0.098	-0.452	-0.204	-0.32
623	0.455	-0.103	0.613	0.59	0.347	-0.164	0.437	-0.561	0.099	0.33	-0.063	-0.505	0.225	-0.086	0.264	1.058	0.699	-0.211	0.401	0.275	0.11	0.052	0.193	-0.607	0.206	0.235	0.609	0.681	0.33	0.175	-0.34	0.186	-0.343	-0.092	0.32	0.221	0.739	0.521	0.067	0.057	0.003	0.275	0.222	-0.232	0.112	-0.454	-0.195	-0.334
624	0.309	-0.032	0.602	0.551	0.328	-0.097	0.454	-0.549	0.082	0.168	-0.086	-0.59	0.272	-0.08	0.273	0.996	0.647	-0.141	0.358	0.278	0.102	0.126	0.208	-0.671	0.149	0.31	0.615	0.694	0.334	0.186	-0.326	0.118	-0.349	-0.102	0.335	0.248	0.687	0.507	0.098	0.056	0.101	0.238	0.237	-0.254	0.076	-0.464	-0.2	-0.306
625	0.543	-0.128	0.616	0.581	0.384	-0.111	0.474	-0.524	0.096	0.407	-0.087	-0.552	0.283	-0.018	0.271	1.069	0.822	-0.137	0.447	0.314	0.096	0.053	0.19	-0.67	0.125	0.358	0.591	0.678	0.339	0.135	-0.374	0.194	-0.347	-0.091	0.325	0.24	0.785	0.622	0.165	0.089	0.042	0.262	0.252	-0.23	0.013	-0.459	-0.206	-0.252
626	0.481	-0.115	0.608	0.586	0.355	-0.153	0.479	-0.539	0.115	0.416	-0.096	-0.661	0.257	-0.006	0.287	0.985	0.702	-0.146	0.424	0.309	0.12	0.037	0.164	-0.666	0.101	0.24	0.636	0.694	0.38	0.145	-0.365	0.159	-0.319	-0.059	0.336	0.273	0.665	0.563	0.139	0.116	0.003	0.259	0.258	-0.242	0.059	-0.451	-0.202	-0.282
627	0.499	-0.093	0.601	0.61	0.334	-0.159	0.417	-0.557	0.087	0.146	-0.077	-0.542	0.215	-0.021	0.319	1.026	0.724	-0.171	0.473	0.269	0.138	0.09	0.196	-0.624	0.15	0.252	0.618	0.697	0.327	0.178	-0.346	0.171	-0.324	-0.111	0.335	0.277	0.683	0.658	0.081	0.058	0.049	0.225	0.29	-0.258	0.031	-0.452	-0.207	-0.269
628	0.497	0.145	0.626	0.635	0.37	-0.134	0.465	-0.566	0.093	0.256	-0.116	-0.561	0.322	-0.051	0.298	1.016	0.694	-0.186	0.346	0.251	0.106	0.212	0.207	-0.648	0.237	0.173	0.626	0.7	0.331	0.149	-0.334	0.2	-0.378	-0.033	0.339	0.245	0.676	0.629	0.127	0.011	-0.01	0.251	0.259	-0.267	0.075	-0.448	-0.204	-0.328
629	0.447	-0.013	0.57	0.598	0.377	-0.088	0.436	-0.547	0.055	0.369	-0.101	-0.581	0.254	0.122	0.286	0.961	0.696	-0.204	0.48	0.29	0.083	-0.026	0.196	-0.669	0.17	0.294	0.616	0.685	0.332	0.155	-0.314	0.201	-0.355	-0.102	0.367	0.243	0.862	0.509	0.115	0.064	-0.053	0.258	0.271	-0.208	0.084	-0.446	-0.205	-0.257
630	0.517	-0.036	0.617	0.645	0.439	-0.117	0.432	-0.547	0.033	0.357	-0.085	-0.502	0.287	-0.137	0.272	0.989	0.804	-0.181	0.435	0.249	0.112	0.075	0.207	-0.703	0.114	0.367	0.596	0.684	0.378	0.185	-0.374	0.184	-0.367	-0.095	0.371	0.266	0.76	0.65	0.067	0.037	0.115	0.22	0.249	-0.232	0.08	-0.441	-0.21	-0.319
631	0.376	0.043	0.598	0.589	0.386	-0.082	0.487	-0.557	0.124	0.219	-0.085	-0.556	0.378	-0.105	0.31	0.897	0.733	-0.216	0.481	0.307	0.087	0.051	0.21	-0.7	0.166	0.446	0.606	0.701	0.332	0.132	-0.299	0.144	-0.338	-0.092	0.368	0.261	0.605	0.513	0.134	0.108	-0.044	0.249	0.19	-0.212	0.057	-0.455	-0.215	-0.282
632	0.401	0.19	0.608	0.64	0.375	-0.103	0.485	-0.5	0.078	0.381	-0.095	-0.61	0.301	-0.141	0.306	0.996	0.808	-0.159	0.489	0.25	0.124	0.18	0.218	-0.65	0.13	0.201	0.594	0.695	0.328	0.148	-0.288	0.188	-0.362	-0.133	0.371	0.233	0.7	0.689	0.081	0.052	0.035	0.203	0.302	-0.229	0.085	-0.443	-0.195	-0.235
633	0.44	-0.146	0.597	0.588	0.358	-0.113	0.484	-0.502	0.128	0.47	-0.071	-0.503	0.263	0.04	0.307	0.866	0.739	-0.173	0.455	0.238	0.13	0.082	0.155	-0.687	0.256	0.097	0.613	0.68	0.343	0.162	-0.265	0.155	-0.354	-0.082	0.4	0.253	0.721	0.559	0.124	0.055	0.016	0.212	0.296	-0.289	0.105	-0.451	-0.205	-0.265
634	0.525	0.105	0.615	0.607	0.389	-0.113	0.449	-0.473	0.109	0.502	-0.07	-0.515	0.283	0.039	0.233	1.005	0.734	-0.193	0.529	0.3	0.129	0.17	0.154	-0.647	0.148	0.308	0.63	0.677	0.36	0.168	-0.272	0.198	-0.353	-0.064	0.406	0.232	0.664	0.581	0.074	0.034	0.127	0.212	0.221	-0.233	0.093	-0.44	-0.203	-0.256
635	0.459	-0.095	0.578	0.559	0.355	-0.075	0.424	-0.475	0.067	0.465	-0.083	-0.503	0.376	0.03	0.261	0.996	0.833	-0.109	0.471	0.302	0.13	0.138	0.17	-0.628	0.205	0.268	0.629	0.677	0.319	0.204	-0.311	0.178	-0.339	-0.042	0.425	0.29	0.593	0.677	0.103	0.039	0.009	0.216	0.178	-0.229	0.091	-0.452	-0.204	-0.196
636	0.365	-0.018	0.61	0.607	0.376	-0.113	0.449	-0.543	0.079	0.378	-0.091	-0.51	0.248	-0.016	0.31	0.991	0.761	-0.156	0.462	0.271	0.121	-0.03	0.21	-0.744	0.185	0.29	0.613	0.7	0.372	0.137	-0.271	0.19	-0.349	-0.131	0.433	0.263	0.675	0.623	0.067	0.022	-0.01	0.207	0.156	-0.233	0.151	-0.437	-0.2	-0.19
637	0.411	0.019	0.628	0.539	0.34	-0.048	0.494	-0.502	0.159	0.377	-0.066	-0.507	0.321	0.067	0.314	0.895	0.638	-0.186	0.46	0.266	0.136	-0.034	0.237	-0.64	0.117	0.178	0.61	0.686	0.432	0.173	-0.257	0.178	-0.344	-0.118	0.435	0.235	0.531	0.735	0.116	0.045	0.041	0.224	0.189	-0.249	0.109	-0.429	-0.203	-0.195
638	0.491	-0.101	0.614	0.572	0.344	-0.128	0.407	-0.518	0.108	0.421	-0.094	-0.517	0.333	-0.095	0.322	0.939	0.862	-0.217	0.53	0.309	0.086	0.081	0.204	-0.688	0.182	0.248	0.597	0.685	0.339	0.171	-0.257	0.149	-0.346	-0.102	0.446	0.231	0.735	0.559	0.098	0.057	0.044	0.195	0.188	-0.258	0.087	-0.438	-0.209	-0.156
639	0.412	-0.042	0.641	0.622	0.315	-0.139	0.491	-0.514	0.116	0.494	-0.106	-0.517	0.295	0.056	0.309	0.962	0.748	-0.222	0.562	0.25	0.114	0.04	0.217	-0.796	0.238	0.119	0.594	0.691	0.268	0.201	-0.245	0.153	-0.374	-0.144	0.465	0.245	0.702	0.588	0.141	0.029	0.054	0.172	0.225	-0.219	0.082	-0.419	-0.195	-0.2
640	0.571	-0.032	0.611	0.598	0.317	-0.078	0.425	-0.511	0.107	0.271	-0.113	-0.563	0.248	-0.11	0.346	0.912	0.73	-0.243	0.472	0.317	0.068	-0.032	0.171	-0.695	0.157	0.198	0.602	0.686	0.322	0.192	-0.254	0.148	-0.326	-0.063	0.481	0.281	0.609	0.589	0.125	0.092	0.042	0.179	0.194	-0.216	0.13	-0.44	-0.204	-0.119
641	0.379	0.047	0.593	0.631	0.345	-0.121	0.496	-0.5	0.143	0.245	-0.085	-0.483	0.356	-0.121	0.343	0.989	0.806	-0.111	0.509	0.27	0.117	0.119	0.203	-0.712	0.198	0.037	0.603	0.691	0.326	0.139	-0.261	0.17	-0.37	-0.118	0.505	0.281	0.624	0.788	0.156	0.061	0.044	0.156	0.174	-0.197	0.164	-0.444	-0.199	-0.221
642	0.402	0.082	0.575	0.572	0.282	-0.066	0.451	-0.542	0.114	0.282	-0.062	-0.583	0.372	-0.07	0.296	0.974	0.687	-0.138	0.519	0.273	0.102	0.112	0.17	-0.723	0.204	0.266	0.613	0.686	0.333	0.135	-0.208	0.231	-0.367	-0.09	0.517	0.259	0.821	0.635	0.121	0.063	0.06	0.139	0.182	-0.176	0.134	-0.437	-0.21	-0.06
643	0.507	0.062	0.586	0.578	0.322	-0.131	0.37	-0.498	0.112	0.345	-0.106	-0.58	0.37	-0.001	0.319	0.893	0.748	-0.12	0.557	0.276	0.064	0.097	0.19	-0.693	0.127	0.135	0.632	0.69	0.293	0.131	-0.223	0.161	-0.323	-0.125	0.53	0.277	0.599	0.73	0.138	0.077	0.056	0.158	0.171	-0.245	0.128	-0.425	-0.207	-0.121
644	0.522	-0.097	0.624	0.528	0.372	-0.052	0.435	-0.512	0.083	0.395	-0.111	-0.533	0.371	-0.138	0.307	0.845	0.785	-0.123	0.579	0.258	0.084	0.037	0.141	-0.716	0.213	0.178	0.582	0.691	0.345	0.157	-0.22	0.199	-0.326	-0.055	0.546	0.3	0.671	0.629	0.117	0.003	0.107	0.15	0.231	-0.198	0.123	-0.428	-0.215	0.012
645	0.427	-0.006	0.595	0.621	0.401	-0.058	0.47	-0.508	0.105	0.341	-0.085	-0.526	0.31	0.113	0.339	0.96	0.809	-0.198	0.597	0.291	0.093	0.122	0.204	-0.766	0.225	0.131	0.626	0.69	0.374	0.137	-0.269	0.147	-0.307	-0.127	0.561	0.283	0.697	0.543	0.109	0.039	0.036	0.162	0.093	-0.241	0.136	-0.417	-0.202	-0.044
646	0.401	-0.055	0.587	0.632	0.416	-0.07	0.494	-0.476	0.093	0.372	-0.079	-0.552	0.358	0.109	0.323	0.878	0.76	-0.164	0.507	0.292	0.095	-0.006	0.184	-0.708	0.161	0.096	0.615	0.687	0.346	0.14	-0.196	0.182	-0.328	-0.133	0.579	0.292	0.648	0.61	0.072	0.032	0.032	0.16	0.231	-0.247	0.119	-0.436	-0.207	-0.03
647	0.398	-0.025	0.621	0.655	0.429	-0.046	0.446	-0.486	0.115	0.304	-0.089	-0.565	0.358	-0.147	0.317	0.8	0.719	-0.151	0.521	0.321	0.085	0.097	0.167	-0.775	0.237	0.139	0.64	0.693	0.339	0.156	-0.284	0.146	-0.318	-0.17	0.581	0.28	0.669	0.662	0.081	0.027	-0.028	0.135	0.195	-0.226	0.152	-0.421	-0.226	-0.06
648	0.502	-0.118	0.579	0.635	0.377	-0.059	0.416	-0.44	0.101	0.41	-0.07	-0.571	0.338	-0.036	0.316	0.948	0.827	-0.124	0.511	0.262	0.067	0.078	0.209	-0.776	0.22	0.062	0.65	0.709	0.277	0.219	-0.221	0.176	-0.321	-0.057	0.589	0.269	0.559	0.432	0.093	0.038	0.026	0.158	0.195	-0.2	0.152	-0.424	-0.21	-0.015
649	0.424	0.032	0.601	0.621	0.381	0.008	0.462	-0.482	0.148	0.391	-0.086	-0.495	0.425	-0.075	0.366	0.919	0.65	-0.182	0.54	0.258	0.167	0.061	0.177	-0.779	0.193	0.158	0.62	0.693	0.313	0.119	-0.247	0.19	-0.343	-0.094	0.619	0.313	0.718	0.549	0.082	0.042	0.013	0.139	0.249	-0.222	0.181	-0.419	-0.202	-0.016
650	0.45	-0.005	0.594	0.606	0.309	-0.048	0.435	-0.467	0.116	0.338	-0.073	-0.513	0.352	0.02	0.326	0.871	0.67	-0.159	0.491	0.298	0.082	0.083	0.183	-0.721	0.187	0.017	0.597	0.694	0.345	0.143	-0.185	0.179	-0.317	-0.125	0.64	0.277	0.692	0.694	0.1	0.032	0.039	0.111	0.193	-0.199	0.168	-0.418	-0.212	0.044
651	0.352	-0.037	0.587	0.598	0.371	0.018	0.471	-0.482	0.125	0.31	-0.1	-0.537	0.375	0.118	0.315	0.91	0.799	-0.099	0.581	0.267	0.095	0.018	0.184	-0.782	0.191	0.03	0.606	0.696	0.293	0.153	-0.188	0.173	-0.329	-0.087	0.658	0.298	0.64	0.467	0.046	0.016	0.053	0.144	0.143	-0.188	0.125	-0.429	-0.215	0.032
652	0.378	-0.047	0.622	0.585	0.363	-0.014	0.459	-0.465	0.102	0.265	-0.109	-0.471	0.351	0.101	0.327	0.85	0.722	-0.101	0.495	0.219	0.113	0.075	0.193	-0.713	0.182	0.045	0.593	0.71	0.315	0.138	-0.137	0.193	-0.353	-0.145	0.665	0.308	0.511	0.569	0.088	0.034	0.037	0.11	0.208	-0.23	0.152	-0.409	-0.216	0.147
653	0.497	0.061	0.574	0.578	0.344	-0.044	0.455	-0.456	0.109	0.362	-0.086	-0.541	0.314	-0.033	0.35	0.893	0.836	-0.141	0.552	0.283	0.066	0.04	0.193	-0.776	0.215	0.045	0.61	0.691	0.347	0.145	-0.166	0.188	-0.324	-0.071	0.697	0.293	0.649	0.608	0.062	0.008	0.059	0.123	0.249	-0.177	0.15	-0.406	-0.205	-0.029
654	0.409	-0.078	0.597	0.582	0.368	-0.007	0.483	-0.459	0.096	0.552	-0.141	-0.563	0.395	0.047	0.35	0.927	0.767	-0.109	0.522	0.265	0.109	-0.004	0.193	-0.733	0.261	0.008	0.59	0.687	0.341	0.161	-0.193	0.197	-0.326	-0.091	0.695	0.305	0.629	0.616	0.112	0.027	0.086	0.097	0.252	-0.21	0.115	-0.4	-0.216	0.094
655	0.489	-0.019	0.566	0.589	0.346	-0.008	0.427	-0.525	0.119	0.388	-0.093	-0.548	0.348	-0.062	0.36	0.961	0.809	-0.137	0.622	0.277	0.116	0.039	0.183	-0.734	0.159	0.079	0.612	0.699	0.31	0.162	-0.157	0.137	-0.305	-0.077	0.722	0.284	0.708	0.608	0.071	0.045	0.133	0.097	0.286	-0.198	0.179	-0.402	-0.218	0.038
656	0.492	-0.034	0.597	0.568	0.307	-0.001	0.503	-0.455	0.089	0.307	-0.057	-0.515	0.387	-0.046	0.317	0.934	0.717	-0.205	0.555	0.257	0.117	0.087	0.17	-0.744	0.218	0.129	0.608	0.692	0.283	0.157	-0.172	0.143	-0.313	-0.091	0.748	0.311	0.624	0.566	0.051	0.018	-0.028	0.098	0.172	-0.215	0.101	-0.407	-0.22	0.081
657	0.564	0.051	0.582	0.55	0.307	0.011	0.446	-0.454	0.16	0.417	-0.08	-0.575	0.335	0.049	0.359	0.912	0.73	-0.102	0.536	0.255	0.046	0.113	0.18	-0.747	0.146	0.088	0.636	0.671	0.367	0.146	-0.203	0.176	-0.293	-0.107	0.76	0.335	0.437	0.484	0.116	0.05	0.008	0.091	0.159	-0.181	0.133	-0.415	-0.197	0.059
658	0.466	-0.074	0.598	0.575	0.295	0.046	0.462	-0.449	0.166	0.423	-0.08	-0.543	0.331	-0.055	0.332	0.858	0.77	-0.132	0.499	0.288	0.069	0.172	0.2	-0.749	0.256	0.005	0.613	0.686	0.331	0.157	-0.225	0.155	-0.326	-0.078	0.799	0.272	0.51	0.331	0.069	0.02	0.069	0.087	0.237	-0.226	0.141	-0.413	-0.212	0.028
659	0.47	0.105	0.627	0.611	0.334	0.053	0.455	-0.455	0.13	0.431	-0.075	-0.517	0.365	-0.014	0.386	0.857	0.579	-0.127	0.572	0.277	0.082	0.144	0.21	-0.796	0.13	0.011	0.611	0.667	0.291	0.145	-0.177	0.165	-0.33	-0.123	0.81	0.28	0.738	0.575	0.095	0.048	-0.027	0.081	0.273	-0.179	0.13	-0.398	-0.217	-0.002
660	0.47	0.132	0.631	0.626	0.411	0.025	0.41	-0.482	0.192	0.412	-0.053	-0.514	0.378	-0.013	0.358	0.885	0.672	-0.096	0.562	0.18	0.101	0.018	0.158	-0.734	0.302	-0.104	0.611	0.682	0.357	0.18	-0.264	0.189	-0.305	-0.072	0.819	0.291	0.656	0.496	0.073	0.065	0.065	0.086	0.209	-0.198	0.132	-0.398	-0.218	-0.013
661	0.516	0.028	0.594	0.608	0.308	0.051	0.412	-0.473	0.121	0.313	-0.072	-0.592	0.463	-0.062	0.361	0.8	0.684	-0.183	0.571	0.237	0.09	0.144	0.183	-0.74	0.169	0.023	0.612	0.686	0.295	0.151	-0.226	0.183	-0.298	-0.085	0.831	0.266	0.48	0.59	0.071	0.037	-0.04	0.082	0.228	-0.221	0.139	-0.402	-0.216	0.017
662	0.486	0.025	0.615	0.604	0.481	-0.023	0.521	-0.444	0.13	0.281	-0.087	-0.554	0.401	0.107	0.387	0.961	0.773	-0.12	0.552	0.23	0.05	0.026	0.164	-0.742	0.241	-0.106	0.599	0.702	0.319	0.149	-0.119	0.197	-0.304	-0.097	0.868	0.3	0.504	0.553	0.084	0.045	0.082	0.055	0.198	-0.235	0.109	-0.392	-0.212	-0.037
663	0.515	0.227	0.595	0.564	0.364	0.041	0.456	-0.482	0.158	0.412	-0.086	-0.512	0.373	0.093	0.367	0.798	0.657	-0.035	0.535	0.283	0.084	0.093	0.151	-0.746	0.204	-0.044	0.599	0.698	0.302	0.134	-0.18	0.173	-0.289	-0.126	0.887	0.291	0.551	0.567	0.109	0.104	0.066	0.034	0.2	-0.259	0.131	-0.376	-0.215	-0.035
664	0.449	-0.07	0.579	0.6	0.373	0.063	0.439	-0.466	0.179	0.493	-0.081	-0.515	0.432	0.057	0.341	0.824	0.668	-0.128	0.573	0.259	0.112	-0.003	0.129	-0.708	0.157	-0.051	0.627	0.676	0.282	0.19	-0.217	0.153	-0.287	-0.084	0.902	0.277	0.565	0.471	0.093	0.04	0.072	0.065	0.191	-0.206	0.184	-0.397	-0.212	-0.04
665	0.545	0.058	0.604	0.547	0.338	0.108	0.46	-0.457	0.182	0.474	-0.071	-0.507	0.355	-0.045	0.369	0.843	0.84	-0.109	0.575	0.296	0.101	0.011	0.165	-0.776	0.35	0.004	0.631	0.715	0.299	0.179	-0.207	0.183	-0.295	-0.041	0.906	0.269	0.631	0.449	0.091	0.044	0.102	0.026	0.068	-0.23	0.139	-0.387	-0.22	-0.069
666	0.539	0.075	0.593	0.585	0.352	0.125	0.464	-0.391	0.178	0.37	-0.065	-0.572	0.415	0.123	0.373	0.856	0.86	-0.015	0.618	0.292	0.121	0.082	0.177	-0.734	0.249	-0.056	0.596	0.68	0.328	0.169	-0.213	0.198	-0.3	-0.068	0.946	0.256	0.442	0.538	0.048	0.037	-0.008	0.033	0.088	-0.189	0.16	-0.398	-0.205	-0.04
667	0.492	0.128	0.641	0.615	0.324	0.145	0.397	-0.467	0.2	0.36	-0.033	-0.579	0.3	0.013	0.338	0.779	0.788	-0.104	0.52	0.224	0.15	0.079	0.143	-0.719	0.144	-0.077	0.631	0.695	0.379	0.152	-0.157	0.177	-0.31	-0.091	0.962	0.303	0.461	0.563	0.08	0.049	0.03	0.036	0.226	-0.141	0.138	-0.381	-0.216	-0.081
668	0.407	-0.059	0.577	0.608	0.329	0.101	0.388	-0.452	0.157	0.513	-0.096	-0.522	0.398	-0.017	0.36	0.825	0.783	-0.034	0.499	0.215	0.152	0.013	0.145	-0.763	0.173	-0.036	0.625	0.698	0.312	0.182	-0.137	0.17	-0.285	-0.055	0.965	0.314	0.503	0.426	0.067	0.048	0.031	0.039	0.169	-0.186	0.176	-0.382	-0.211	-0.123
669	0.436	0.098	0.569	0.547	0.341	0.131	0.465	-0.469	0.18	0.484	-0.04	-0.566	0.311	-0.043	0.402	0.854	0.765	-0.068	0.508	0.219	0.103	0.086	0.138	-0.745	0.228	-0.194	0.605	0.69	0.272	0.164	-0.206	0.178	-0.274	-0.108	1.001	0.284	0.572	0.585	0.052	0.037	0.064	0.057	0.105	-0.182	0.138	-0.378	-0.212	-0.12
670	0.489	0.077	0.606	0.562	0.302	0.132	0.445	-0.457	0.197	0.364	-0.082	-0.563	0.418	-0.081	0.343	0.805	0.798	-0.08	0.665	0.266	0.137	0.125	0.144	-0.739	0.293	-0.113	0.628	0.669	0.331	0.189	-0.201	0.158	-0.263	-0.104	0.997	0.316	0.547	0.581	0.114	0.011	0.146	0.018	0.226	-0.148	0.162	-0.389	-0.205	-0.164
671	0.45	0.041	0.606	0.598	0.311	0.158	0.476	-0.463	0.2	0.545	-0.054	-0.56	0.455	-0.026	0.37	0.758	0.741	-0.068	0.665	0.308	0.105	0.045	0.121	-0.735	0.159	-0.149	0.609	0.708	0.335	0.193	-0.218	0.214	-0.32	-0.035	1.01	0.271	0.509	0.494	0.077	0.028	0.01	0.023	0.278	-0.182	0.145	-0.385	-0.212	-0.177
672	0.534	0.109	0.597	0.574	0.289	0.167	0.434	-0.44	0.177	0.434	-0.035	-0.534	0.437	-0.039	0.393	0.866	0.761	-0.154	0.577	0.26	0.121	0.075	0.133	-0.715	0.237	-0.12	0.606	0.697	0.322	0.145	-0.172	0.141	-0.285	-0.165	1.031	0.277	0.6	0.603	0.059	0.026	0.084	-0.006	0.201	-0.165	0.173	-0.379	-0.21	-0.177
673	0.405	0.076	0.626	0.577	0.311	0.174	0.435	-0.413	0.236	0.326	-0.086	-0.464	0.363	-0.031	0.373	0.811	0.801	-0.091	0.562	0.277	0.159	-0.006	0.095	-0.739	0.172	-0.076	0.641	0.712	0.326	0.159	-0.166	0.148	-0.288	-0.011	1.05	0.266	0.59	0.555	0.098	0.056	0.029	0.004	0.232	-0.17	0.117	-0.365	-0.203	-0.218
674	0.53	-0.021	0.605	0.589	0.294	0.193	0.445	-0.465	0.206	0.289	-0.049	-0.554	0.389	-0.028	0.379	0.818	0.711	-0.125	0.555	0.276	0.129	0.134	0.12	-0.755	0.308	-0.102	0.626	0.686	0.325	0.202	-0.202	0.143	-0.258	-0.078	1.076	0.303	0.558	0.539	0.054	0.035	0.037	0.011	0.197	-0.161	0.177	-0.376	-0.214	-0.241
675	0.536	0.037	0.58	0.53	0.371	0.161	0.421	-0.426	0.203	0.467	-0.043	-0.466	0.4	-0.049	0.395	0.836	0.708	-0.145	0.622	0.238	0.106	0.245	0.132	-0.729	0.153	-0.182	0.631	0.698	0.35	0.164	-0.151	0.178	-0.285	-0.103	1.074	0.283	0.635	0.62	0.062	0.076	0.078	0.006	0.197	-0.149	0.188	-0.364	-0.204	-0.251
676	0.593	0.152	0.586	0.556	0.342	0.21	0.43	-0.434	0.217	0.477	-0.052	-0.615	0.413	-0.1	0.381	0.911	0.843	-0.064	0.612	0.27	0.093	0.258	0.086	-0.741	0.13	-0.199	0.626	0.693	0.35	0.192	-0.137	0.167	-0.308	-0.12	1.09	0.293	0.542	0.483	0.067	0.043	0.061	-0.014	0.177	-0.243	0.193	-0.361	-0.202	-0.253
677	0.548	0.143	0.602	0.542	0.318	0.194	0.428	-0.405	0.161	0.354	-0.056	-0.46	0.407	-0.092	0.368	0.861	0.726	-0.136	0.638	0.242	0.148	0.108	0.074	-0.762	0.244	-0.111	0.606	0.691	0.267	0.184	-0.166	0.16	-0.27	-0.104	1.117	0.319	0.53	0.443	0.077	0.029	0.214	0.006	0.241	-0.235	0.176	-0.378	-0.203	-0.269
678	0.502	0.099	0.603	0.524	0.356	0.216	0.488	-0.398	0.263	0.467	-0.095	-0.461	0.468	-0.194	0.398	0.831	0.767	-0.045	0.656	0.275	0.147	0.154	0.123	-0.704	0.197	-0.067	0.636	0.686	0.294	0.218	-0.143	0.182	-0.296	-0.063	1.129	0.264	0.568	0.503	0.069	0.047	0.123	0.002	0.176	-0.239	0.198	-0.373	-0.196	-0.35
679	0.556	0.234	0.567	0.519	0.369	0.218	0.45	-0.429	0.251	0.421	-0.017	-0.519	0.392	-0.132	0.379	0.833	0.793	-0.088	0.665	0.259	0.143	0.141	0.099	-0.806	0.235	-0.133	0.635	0.698	0.345	0.191	-0.17	0.153	-0.284	-0.136	1.136	0.235	0.461	0.359	0.074	0.053	0.147	0.007	0.201	-0.195	0.193	-0.368	-0.205	-0.365
680	0.521	0.341	0.613	0.537	0.393	0.246	0.44	-0.432	0.216	0.424	-0.046	-0.48	0.427	-0.07	0.393	0.744	0.79	-0.102	0.636	0.21	0.152	0.082	0.124	-0.759	0.18	-0.15	0.651	0.688	0.312	0.151	-0.209	0.202	-0.26	-0.087	1.154	0.296	0.478	0.634	0.087	0.036	0.076	-0.009	0.132	-0.153	0.154	-0.355	-0.205	-0.367
681	0.509	0.047	0.564	0.582	0.355	0.249	0.462	-0.408	0.206	0.459	-0.074	-0.543	0.449	0.039	0.39	0.775	0.738	-0.024	0.496	0.263	0.161	0.232	0.102	-0.726	0.252	-0.068	0.63	0.678	0.338	0.195	-0.216	0.195	-0.275	-0.102	1.136	0.313	0.425	0.624	0.06	0.01	0.188	0.016	0.169	-0.231	0.176	-0.358	-0.204	-0.433
682	0.474	0	0.569	0.635	0.319	0.319	0.46	-0.369	0.268	0.338	-0.046	-0.524	0.413	-0.069	0.438	0.832	0.796	-0.116	0.628	0.269	0.172	0.039	0.071	-0.768	0.33	-0.138	0.623	0.701	0.319	0.173	-0.163	0.196	-0.261	-0.082	1.181	0.318	0.568	0.658	0.083	0.004	0.112	-0.02	0.228	-0.259	0.148	-0.349	-0.197	-0.424
683	0.472	0.251	0.582	0.554	0.333	0.303	0.417	-0.36	0.278	0.499	-0.058	-0.596	0.347	-0.163	0.409	0.774	0.796	-0.052	0.549	0.282	0.17	0.059	0.038	-0.776	0.346	-0.156	0.617	0.684	0.307	0.209	-0.114	0.173	-0.309	-0.07	1.187	0.304	0.573	0.56	0.061	0.021	0.126	-0.027	0.161	-0.152	0.189	-0.348	-0.213	-0.463
684	0.474	0.096	0.58	0.571	0.308	0.36	0.41	-0.356	0.287	0.493	-0.054	-0.511	0.446	-0.011	0.398	0.842	0.73	-0.058	0.648	0.287	0.22	-0.036	0.07	-0.755	0.203	-0.118	0.685	0.682	0.318	0.231	-0.176	0.17	-0.265	-0.083	1.188	0.281	0.402	0.615	0.08	0.026	0.158	-0.027	0.095	-0.191	0.183	-0.352	-0.189	-0.442
685	0.54	0.216	0.593	0.577	0.291	0.356	0.367	-0.379	0.265	0.481	-0.059	-0.507	0.355	-0.17	0.382	0.824	0.793	-0.059	0.712	0.261	0.212	0.063	0.087	-0.721	0.144	-0.125	0.617	0.687	0.307	0.122	-0.156	0.152	-0.261	-0.041	1.197	0.298	0.492	0.477	0.053	0.04	0.032	-0.014	0.112	-0.248	0.171	-0.355	-0.205	-0.492
686	0.493	0.264	0.603	0.569	0.263	0.36	0.434	-0.411	0.254	0.435	-0.042	-0.504	0.456	-0.053	0.407	0.721	0.894	-0.133	0.53	0.283	0.212	0.14	0.015	-0.783	0.342	-0.147	0.665	0.694	0.338	0.227	-0.118	0.134	-0.27	-0.069	1.209	0.315	0.476	0.388	0.062	0.051	0.006	-0.032	0.177	-0.213	0.184	-0.356	-0.184	-0.511
687	0.486	0.308	0.603	0.561	0.268	0.379	0.47	-0.352	0.305	0.462	-0.061	-0.483	0.483	0.007	0.404	0.837	0.775	-0.127	0.612	0.239	0.173	0.133	0.03	-0.751	0.227	-0.198	0.641	0.669	0.36	0.201	-0.092	0.132	-0.258	-0.056	1.245	0.319	0.562	0.538	0.045	0.075	0.022	-0.033	0.122	-0.181	0.224	-0.352	-0.194	-0.499
688	0.573	0.266	0.601	0.602	0.247	0.426	0.391	-0.367	0.261	0.651	-0.04	-0.531	0.346	0.108	0.41	0.765	1.045	-0.053	0.607	0.271	0.203	0.056	0.054	-0.74	0.289	-0.22	0.641	0.689	0.343	0.192	-0.085	0.159	-0.256	-0.112	1.221	0.327	0.494	0.473	0.032	-0.006	0.151	-0.04	0.107	-0.229	0.211	-0.334	-0.194	-0.502
689	0.482	0.327	0.592	0.584	0.238	0.467	0.466	-0.39	0.249	0.456	-0.06	-0.474	0.449	-0.023	0.397	0.746	0.763	-0.047	0.619	0.283	0.212	0.042	0.014	-0.73	0.247	-0.13	0.639	0.708	0.27	0.197	-0.108	0.137	-0.263	-0.034	1.243	0.312	0.379	0.427	0.08	0.038	0.035	-0.025	0.167	-0.203	0.206	-0.326	-0.186	-0.505
690	0.515	0.224	0.559	0.594	0.361	0.461	0.436	-0.356	0.254	0.433	-0.053	-0.466	0.42	-0.174	0.384	0.784	0.875	-0.064	0.645	0.281	0.168	0.018	-0.004	-0.725	0.224	-0.182	0.647	0.678	0.283	0.229	-0.099	0.197	-0.264	-0.097	1.227	0.312	0.455	0.435	0.029	0.042	0.033	-0.057	0.032	-0.238	0.208	-0.342	-0.186	-0.52
691	0.502	0.061	0.586	0.529	0.294	0.499	0.424	-0.396	0.259	0.305	-0.038	-0.513	0.372	-0.06	0.398	0.768	0.813	-0.075	0.522	0.229	0.192	0.117	-0.008	-0.73	0.234	-0.104	0.673	0.683	0.297	0.164	-0.079	0.156	-0.263	-0.1	1.266	0.307	0.397	0.478	0.043	-0.003	0.09	-0.052	0.157	-0.143	0.192	-0.332	-0.185	-0.534
692	0.44	0.15	0.606	0.601	0.342	0.505	0.482	-0.326	0.315	0.439	-0.03	-0.456	0.465	0.14	0.372	0.778	0.702	-0.135	0.569	0.345	0.245	0.087	-0.012	-0.681	0.248	-0.21	0.681	0.702	0.287	0.177	-0.085	0.152	-0.284	-0.08	1.252	0.33	0.568	0.558	0.055	0.026	0.063	-0.068	0.197	-0.232	0.164	-0.33	-0.185	-0.561
693	0.477	0.402	0.545	0.573	0.342	0.474	0.425	-0.284	0.28	0.383	-0.044	-0.478	0.345	0.128	0.395	0.765	0.747	-0.048	0.59	0.272	0.237	-0.05	-0.015	-0.714	0.228	-0.18	0.665	0.706	0.349	0.18	-0.155	0.167	-0.265	-0.072	1.269	0.331	0.353	0.483	0.043	0.003	0.115	-0.055	0.04	-0.145	0.184	-0.332	-0.186	-0.56
694	0.455	0.17	0.566	0.584	0.336	0.497	0.483	-0.279	0.265	0.468	-0.045	-0.542	0.474	0.087	0.42	0.778	0.783	-0.081	0.553	0.266	0.234	0.191	-0.019	-0.701	0.202	-0.179	0.659	0.67	0.282	0.223	-0.138	0.17	-0.284	-0.096	1.269	0.329	0.517	0.414	0.005	0.031	0.114	-0.076	0.173	-0.225	0.199	-0.332	-0.174	-0.558
695	0.578	0.26	0.556	0.575	0.31	0.537	0.482	-0.27	0.313	0.539	-0.063	-0.506	0.44	0.005	0.452	0.734	0.713	-0.096	0.66	0.265	0.182	0.198	-0.044	-0.708	0.18	-0.252	0.676	0.682	0.324	0.227	-0.043	0.202	-0.278	-0.015	1.278	0.307	0.497	0.6	0.024	0.019	0.047	-0.071	0.222	-0.254	0.191	-0.331	-0.183	-0.54
696	0.494	0.256	0.571	0.56	0.346	0.522	0.454	-0.266	0.281	0.344	-0.049	-0.55	0.426	0.03	0.44	0.728	0.749	0.006	0.585	0.307	0.218	0.147	-0.03	-0.694	0.268	-0.152	0.664	0.707	0.274	0.191	-0.082	0.167	-0.233	-0.023	1.282	0.293	0.522	0.403	0.04	0.024	0.168	-0.086	0.078	-0.197	0.212	-0.33	-0.178	-0.573
697	0.516	0.228	0.621	0.612	0.279	0.561	0.453	-0.237	0.267	0.373	-0.056	-0.51	0.395	-0.158	0.395	0.74	0.633	-0.096	0.425	0.322	0.281	0.178	-0.043	-0.706	0.241	-0.147	0.652	0.684	0.312	0.207	-0.048	0.159	-0.238	-0.072	1.295	0.359	0.545	0.511	0.036	0.051	0.113	-0.097	0.026	-0.203	0.243	-0.333	-0.178	-0.624
698	0.447	0.354	0.553	0.546	0.384	0.553	0.393	-0.293	0.316	0.442	-0.061	-0.428	0.397	0.104	0.437	0.756	0.636	-0.071	0.675	0.293	0.313	0.183	-0.033	-0.685	0.286	-0.206	0.65	0.664	0.323	0.187	-0.044	0.162	-0.282	-0.037	1.296	0.252	0.481	0.356	0.024	0	0.055	-0.084	0.072	-0.241	0.247	-0.32	-0.179	-0.664
699	0.43	0.227	0.578	0.592	0.367	0.556	0.455	-0.319	0.304	0.509	-0.065	-0.597	0.413	0.005	0.452	0.747	0.739	-0.027	0.695	0.296	0.258	0.206	-0.048	-0.713	0.176	-0.239	0.623	0.696	0.241	0.227	-0.124	0.164	-0.244	-0.101	1.299	0.313	0.536	0.503	0.047	-0.035	0.055	-0.111	0.094	-0.188	0.212	-0.315	-0.178	-0.657
700	0.473	0.468	0.589	0.594	0.316	0.582	0.442	-0.329	0.28	0.502	-0.041	-0.48	0.399	-0.051	0.425	0.737	0.731	-0.054	0.703	0.293	0.295	-0.004	-0.066	-0.645	0.254	-0.165	0.676	0.689	0.306	0.194	-0.068	0.147	-0.255	-0.15	1.308	0.316	0.469	0.413	0.042	0.041	0.051	-0.1	0.064	-0.223	0.195	-0.326	-0.168	-0.66
701	0.583	0.344	0.608	0.607	0.266	0.594	0.405	-0.311	0.326	0.504	-0.04	-0.523	0.372	-0.026	0.4	0.76	0.755	-0.098	0.573	0.28	0.349	-0.016	-0.093	-0.71	0.22	-0.18	0.615	0.715	0.311	0.234	-0.07	0.167	-0.231	-0.071	1.297	0.301	0.401	0.404	0.046	0.019	0.207	-0.106	0.066	-0.203	0.218	-0.32	-0.178	-0.693
702	0.447	0.285	0.574	0.555	0.325	0.603	0.443	-0.318	0.303	0.585	-0.068	-0.528	0.399	0.128	0.427	0.813	0.71	-0.076	0.628	0.269	0.336	0.019	-0.05	-0.706	0.246	-0.156	0.666	0.696	0.352	0.212	-0.071	0.181	-0.26	-0.028	1.306	0.311	0.537	0.459	0.012	0.038	0.076	-0.098	0.123	-0.216	0.217	-0.313	-0.182	-0.704
703	0.476	0.372	0.6	0.589	0.348	0.601	0.478	-0.25	0.284	0.403	-0.029	-0.464	0.457	-0.005	0.428	0.765	0.824	-0.117	0.648	0.261	0.358	0.092	-0.087	-0.712	0.287	-0.279	0.662	0.672	0.319	0.222	-0.03	0.17	-0.242	0	1.313	0.299	0.469	0.396	0.056	0.013	0.149	-0.119	0.142	-0.203	0.209	-0.307	-0.165	-0.73
704	0.442	0.278	0.535	0.604	0.283	0.6	0.46	-0.263	0.306	0.468	-0.084	-0.514	0.304	0.121	0.42	0.728	0.82	-0.013	0.65	0.292	0.329	0.06	-0.085	-0.752	0.219	-0.206	0.628	0.677	0.26	0.196	-0.1	0.208	-0.274	-0.051	1.322	0.304	0.404	0.495	0.037	0.063	0.166	-0.123	0.077	-0.18	0.191	-0.307	-0.165	-0.725
705	0.419	0.46	0.606	0.581	0.331	0.574	0.483	-0.275	0.317	0.596	-0.04	-0.473	0.42	-0.004	0.434	0.721	0.736	-0.024	0.664	0.328	0.34	0.043	-0.062	-0.692	0.233	-0.169	0.645	0.67	0.324	0.223	-0.069	0.188	-0.251	0.023	1.321	0.303	0.544	0.479	0.064	0.033	0.135	-0.11	0.152	-0.233	0.212	-0.312	-0.17	-0.738
706	0.496	0.447	0.606	0.547	0.291	0.614	0.477	-0.263	0.33	0.335	-0.017	-0.546	0.421	0.023	0.44	0.791	0.791	-0.031	0.637	0.333	0.358	0.07	-0.067	-0.676	0.269	-0.139	0.681	0.669	0.305	0.212	-0.054	0.19	-0.25	0.019	1.328	0.322	0.396	0.493	0.044	0.02	0.115	-0.132	0.032	-0.244	0.206	-0.289	-0.168	-0.748
707	0.53	0.494	0.622	0.571	0.309	0.623	0.495	-0.234	0.289	0.287	-0.048	-0.416	0.507	-0.03	0.422	0.794	0.702	0.017	0.655	0.373	0.336	0.017	-0.091	-0.717	0.15	-0.134	0.646	0.669	0.325	0.233	-0.082	0.191	-0.267	-0.022	1.326	0.318	0.494	0.469	0.037	0.059	0.167	-0.123	0.081	-0.207	0.248	-0.309	-0.172	-0.748
708	0.465	0.434	0.612	0.586	0.243	0.633	0.511	-0.262	0.289	0.379	-0.042	-0.43	0.454	-0.005	0.457	0.767	0.723	-0.062	0.699	0.289	0.333	0.222	-0.094	-0.7	0.278	-0.204	0.677	0.671	0.267	0.202	-0.041	0.194	-0.241	0.015	1.314	0.29	0.42	0.363	0.011	0.008	0.107	-0.153	0.153	-0.223	0.209	-0.295	-0.169	-0.778
709	0.553	0.436	0.562	0.588	0.352	0.621	0.429	-0.251	0.302	0.5	-0.017	-0.505	0.394	-0.09	0.452	0.766	0.684	-0.086	0.675	0.285	0.32	0.114	-0.099	-0.693	0.147	-0.14	0.615	0.687	0.35	0.209	0.03	0.18	-0.269	-0.057	1.321	0.349	0.467	0.519	0.064	0.054	0.108	-0.139	0.184	-0.236	0.208	-0.292	-0.168	-0.779
710	0.616	0.499	0.625	0.584	0.375	0.645	0.458	-0.289	0.289	0.45	-0.037	-0.458	0.464	0.012	0.427	0.731	0.557	-0.115	0.674	0.277	0.348	0.111	-0.104	-0.692	0.145	-0.234	0.651	0.66	0.293	0.229	0.032	0.187	-0.245	0.008	1.325	0.285	0.401	0.451	0.055	0.036	0.132	-0.15	0.061	-0.203	0.243	-0.285	-0.153	-0.778
711	0.533	0.534	0.579	0.598	0.324	0.618	0.492	-0.264	0.249	0.377	-0.063	-0.5	0.46	0.125	0.434	0.756	0.661	-0.064	0.608	0.279	0.306	0.129	-0.071	-0.657	0.253	-0.103	0.645	0.678	0.317	0.264	0.018	0.147	-0.257	-0.002	1.321	0.302	0.473	0.398	0.033	0.028	0.12	-0.147	0.086	-0.19	0.254	-0.282	-0.141	-0.792
712	0.538	0.632	0.624	0.585	0.322	0.621	0.471	-0.259	0.261	0.516	-0.035	-0.435	0.401	-0.021	0.427	0.727	0.702	-0.084	0.679	0.324	0.399	0.153	-0.089	-0.697	0.179	-0.243	0.647	0.68	0.343	0.218	-0.038	0.173	-0.259	0.004	1.321	0.33	0.438	0.511	0.059	0.008	0.08	-0.148	0.088	-0.208	0.206	-0.279	-0.143	-0.789
713	0.574	0.52	0.578	0.585	0.342	0.656	0.532	-0.269	0.271	0.413	-0.033	-0.38	0.402	-0.033	0.436	0.774	0.634	-0.022	0.721	0.332	0.288	-0.016	-0.088	-0.674	0.198	-0.104	0.649	0.671	0.304	0.24	0.014	0.198	-0.242	0.061	1.331	0.328	0.439	0.38	0.022	0.013	0.066	-0.152	0.093	-0.228	0.198	-0.283	-0.144	-0.781
714	0.473	0.579	0.574	0.62	0.327	0.655	0.493	-0.219	0.283	0.303	-0.046	-0.6	0.374	0.027	0.484	0.819	0.774	-0.014	0.581	0.322	0.362	0.315	-0.054	-0.702	0.225	-0.202	0.626	0.69	0.286	0.206	0.054	0.187	-0.222	0.017	1.312	0.313	0.481	0.411	0.039	0.05	0.141	-0.146	0.044	-0.195	0.242	-0.28	-0.144	-0.773
715	0.472	0.585	0.603	0.572	0.307	0.657	0.51	-0.235	0.275	0.405	-0.047	-0.468	0.487	0.086	0.471	0.74	0.584	-0.025	0.664	0.273	0.386	0.107	-0.04	-0.689	0.15	-0.146	0.627	0.69	0.327	0.25	0.029	0.213	-0.227	0.017	1.306	0.35	0.405	0.416	0.033	-0.002	0.169	-0.162	0.166	-0.201	0.216	-0.278	-0.143	-0.797
716	0.512	0.568	0.6	0.644	0.381	0.675	0.454	-0.233	0.28	0.378	-0.069	-0.512	0.517	0.066	0.402	0.718	0.668	-0.103	0.583	0.271	0.367	0.133	-0.028	-0.714	0.268	-0.166	0.67	0.675	0.322	0.276	0.048	0.141	-0.252	0.04	1.307	0.301	0.531	0.386	0.04	0.021	0.218	-0.154	0.087	-0.164	0.291	-0.271	-0.138	-0.795
717	0.512	0.64	0.606	0.608	0.356	0.661	0.552	-0.228	0.296	0.402	-0.064	-0.5	0.402	-0.008	0.459	0.798	0.588	-0.019	0.562	0.283	0.382	0.17	-0.028	-0.671	0.246	-0.187	0.641	0.673	0.31	0.289	0.054	0.176	-0.204	0.031	1.309	0.329	0.376	0.33	0.04	0.048	0.152	-0.174	0.067	-0.175	0.256	-0.282	-0.129	-0.795
718	0.512	0.594	0.612	0.582	0.364	0.664	0.505	-0.217	0.278	0.308	-0.05	-0.485	0.396	0.067	0.435	0.688	0.615	-0.025	0.712	0.301	0.379	0.166	0.018	-0.686	0.204	-0.181	0.644	0.67	0.272	0.231	0.031	0.202	-0.247	0.049	1.307	0.345	0.548	0.43	0.058	0.007	0.199	-0.172	0.102	-0.194	0.288	-0.284	-0.134	-0.798
719	0.418	0.665	0.605	0.587	0.354	0.655	0.465	-0.245	0.294	0.434	-0.039	-0.504	0.414	-0.038	0.459	0.681	0.607	-0.106	0.703	0.337	0.394	0.168	0.002	-0.672	0.258	-0.125	0.636	0.691	0.315	0.231	0.068	0.172	-0.189	0.104	1.287	0.377	0.602	0.309	0.025	0.051	0.067	-0.181	0.124	-0.183	0.269	-0.275	-0.121	-0.795
720	0.496	0.695	0.623	0.581	0.321	0.677	0.399	-0.226	0.31	0.44	-0.013	-0.447	0.509	0.039	0.472	0.714	0.682	-0.096	0.693	0.263	0.405	0.068	0.014	-0.704	0.125	-0.152	0.631	0.67	0.368	0.231	0.136	0.171	-0.251	0.104	1.314	0.324	0.588	0.355	0.03	0.061	0.072	-0.171	0.093	-0.21	0.241	-0.272	-0.123	-0.814
721	0.627	0.691	0.624	0.619	0.366	0.677	0.467	-0.277	0.302	0.439	-0.034	-0.424	0.43	0.108	0.435	0.772	0.647	-0.029	0.651	0.322	0.398	0.136	-0.012	-0.66	0.231	-0.131	0.65	0.683	0.337	0.252	0.067	0.192	-0.251	0.064	1.287	0.367	0.594	0.285	0.045	0.009	0.134	-0.197	0.059	-0.219	0.31	-0.268	-0.115	-0.795
722	0.503	0.534	0.597	0.569	0.348	0.691	0.554	-0.26	0.269	0.435	-0.017	-0.447	0.379	0.087	0.457	0.724	0.652	0.005	0.662	0.318	0.388	0.167	-0.034	-0.67	0.149	-0.162	0.638	0.678	0.281	0.228	0.087	0.189	-0.198	0.097	1.283	0.356	0.44	0.353	0.078	0.034	0.068	-0.194	0.109	-0.225	0.25	-0.274	-0.117	-0.812
723	0.491	0.74	0.571	0.558	0.273	0.66	0.498	-0.206	0.307	0.415	-0.033	-0.434	0.488	0.158	0.473	0.767	0.585	-0.06	0.634	0.313	0.426	0.101	-0.017	-0.707	0.18	-0.143	0.654	0.664	0.322	0.264	0.128	0.203	-0.24	0.029	1.278	0.378	0.482	0.35	0.052	-0.029	0.126	-0.183	0.105	-0.218	0.266	-0.275	-0.121	-0.795
724	0.508	0.687	0.6	0.604	0.312	0.665	0.503	-0.207	0.288	0.463	-0.015	-0.447	0.477	0.036	0.466	0.78	0.616	-0.023	0.717	0.316	0.385	0.093	-0.027	-0.667	0.19	-0.12	0.631	0.693	0.31	0.253	0.13	0.197	-0.239	0.067	1.293	0.45	0.448	0.343	0.058	0.014	0.162	-0.212	0.083	-0.203	0.254	-0.271	-0.113	-0.821
725	0.544	0.653	0.596	0.575	0.361	0.681	0.484	-0.232	0.279	0.374	-0.026	-0.405	0.403	0.061	0.433	0.699	0.735	-0.081	0.685	0.341	0.41	0.135	-0.031	-0.693	0.281	-0.072	0.626	0.677	0.281	0.252	0.114	0.171	-0.215	0.1	1.285	0.392	0.564	0.344	0.063	0.044	0.179	-0.209	0.011	-0.182	0.301	-0.266	-0.121	-0.816
726	0.58	0.718	0.624	0.558	0.34	0.683	0.538	-0.236	0.274	0.386	-0.014	-0.455	0.464	0.195	0.474	0.768	0.589	-0.031	0.707	0.304	0.412	0.083	-0.027	-0.669	0.185	-0.123	0.649	0.668	0.29	0.267	0.137	0.186	-0.229	0.143	1.279	0.464	0.554	0.315	0.038	0.03	0.177	-0.227	0.192	-0.174	0.244	-0.258	-0.123	-0.79
727	0.492	0.721	0.592	0.587	0.385	0.675	0.475	-0.204	0.265	0.449	0.015	-0.38	0.4	0.083	0.439	0.735	0.568	-0.043	0.719	0.299	0.384	0.142	-0.03	-0.663	0.344	-0.052	0.646	0.674	0.313	0.279	0.208	0.172	-0.227	0.124	1.269	0.487	0.636	0.231	0.042	0.007	0.084	-0.241	0.046	-0.208	0.286	-0.256	-0.117	-0.81
728	0.559	0.595	0.608	0.637	0.342	0.683	0.53	-0.239	0.298	0.45	0.014	-0.438	0.431	0.097	0.443	0.743	0.543	0.036	0.763	0.321	0.38	0.165	-0.047	-0.65	0.211	-0.162	0.649	0.678	0.34	0.264	0.158	0.181	-0.188	0.137	1.278	0.514	0.571	0.281	0.027	0.018	0.083	-0.226	0.085	-0.216	0.269	-0.252	-0.104	-0.819
729	0.458	0.667	0.594	0.595	0.336	0.683	0.493	-0.225	0.288	0.401	-0.018	-0.462	0.41	0.244	0.434	0.72	0.545	-0.022	0.784	0.345	0.387	0.234	-0.019	-0.667	0.245	-0.095	0.66	0.679	0.331	0.23	0.199	0.191	-0.182	0.11	1.255	0.509	0.422	0.342	0.04	0.009	0.116	-0.229	0.04	-0.193	0.252	-0.243	-0.102	-0.8
730	0.518	0.699	0.616	0.611	0.361	0.675	0.525	-0.24	0.298	0.433	-0.011	-0.414	0.413	0.167	0.448	0.66	0.532	-0.049	0.72	0.294	0.401	0.119	-0.024	-0.716	0.192	-0.068	0.647	0.672	0.325	0.255	0.148	0.176	-0.178	0.136	1.259	0.56	0.584	0.245	0.027	0.039	0.196	-0.213	-0.048	-0.22	0.245	-0.254	-0.1	-0.806
731	0.512	0.704	0.635	0.597	0.376	0.675	0.527	-0.216	0.289	0.467	0.042	-0.454	0.428	0.113	0.435	0.729	0.483	-0.016	0.767	0.348	0.39	0.174	-0.03	-0.68	0.203	-0.024	0.64	0.677	0.308	0.272	0.17	0.176	-0.203	0.149	1.25	0.583	0.547	0.277	0.06	0.016	0.22	-0.244	0.1	-0.174	0.263	-0.259	-0.087	-0.814
732	0.52	0.766	0.646	0.591	0.393	0.664	0.541	-0.232	0.296	0.359	0.018	-0.431	0.45	0.163	0.457	0.7	0.457	0.057	0.825	0.324	0.414	0.153	-0.037	-0.693	0.252	-0.083	0.627	0.68	0.327	0.263	0.257	0.162	-0.17	0.187	1.25	0.571	0.629	0.245	0.04	0.04	0.123	-0.238	0.008	-0.187	0.275	-0.256	-0.091	-0.819
733	0.539	0.72	0.657	0.627	0.339	0.682	0.48	-0.212	0.287	0.397	-0.001	-0.425	0.428	0.258	0.431	0.726	0.445	-0.033	0.782	0.308	0.334	0.07	-0.03	-0.641	0.142	0.001	0.623	0.665	0.369	0.212	0.219	0.158	-0.202	0.111	1.253	0.593	0.514	0.351	0.009	-0.05	0.103	-0.231	0.038	-0.213	0.239	-0.239	-0.093	-0.818
734	0.567	0.735	0.652	0.587	0.314	0.693	0.502	-0.189	0.29	0.547	0.032	-0.374	0.423	0.253	0.462	0.781	0.507	-0.061	0.737	0.32	0.388	0.082	-0.016	-0.695	0.261	-0.096	0.635	0.679	0.274	0.244	0.235	0.145	-0.179	0.192	1.239	0.613	0.513	0.328	0.052	0.002	0.127	-0.256	0.022	-0.222	0.222	-0.238	-0.089	-0.806
735	0.526	0.742	0.582	0.629	0.338	0.691	0.573	-0.21	0.302	0.408	0.069	-0.397	0.449	0.215	0.455	0.766	0.547	-0.027	0.752	0.343	0.371	0.039	-0.033	-0.662	0.31	-0.058	0.649	0.68	0.374	0.228	0.303	0.187	-0.194	0.212	1.23	0.631	0.48	0.26	0.04	0.04	0.146	-0.268	0.116	-0.194	0.239	-0.251	-0.091	-0.78
736	0.446	0.721	0.663	0.611	0.359	0.697	0.544	-0.226	0.324	0.341	0.031	-0.437	0.437	0.247	0.443	0.703	0.571	-0.027	0.751	0.321	0.378	0.104	-0.012	-0.682	0.167	-0.033	0.628	0.666	0.282	0.29	0.244	0.132	-0.187	0.137	1.239	0.634	0.474	0.306	0.022	0.006	0.142	-0.26	0.105	-0.154	0.241	-0.225	-0.082	-0.758
737	0.484	0.736	0.641	0.551	0.322	0.693	0.55	-0.205	0.308	0.418	0.059	-0.384	0.46	0.121	0.443	0.815	0.672	-0.019	0.769	0.332	0.402	0.045	-0.003	-0.648	0.25	-0.021	0.659	0.678	0.294	0.27	0.304	0.16	-0.195	0.189	1.23	0.644	0.49	0.307	0.018	0.034	0.137	-0.263	0.105	-0.213	0.187	-0.236	-0.087	-0.761
738	0.542	0.682	0.648	0.544	0.303	0.711	0.507	-0.207	0.329	0.401	0.054	-0.384	0.445	0.162	0.459	0.76	0.463	-0.017	0.706	0.358	0.371	0.17	-0.003	-0.621	0.214	-0.014	0.622	0.67	0.354	0.314	0.301	0.16	-0.168	0.155	1.232	0.616	0.53	0.273	0	0.001	0.062	-0.269	0.106	-0.254	0.234	-0.241	-0.071	-0.714
739	0.475	0.693	0.666	0.589	0.261	0.709	0.583	-0.242	0.298	0.43	0.078	-0.42	0.377	0.293	0.446	0.74	0.592	-0.052	0.69	0.308	0.359	0.028	-0.019	-0.615	0.19	-0.004	0.638	0.669	0.339	0.254	0.262	0.157	-0.172	0.214	1.23	0.637	0.534	0.313	0.027	0.007	0.083	-0.295	-0.037	-0.151	0.218	-0.228	-0.07	-0.725
740	0.574	0.738	0.615	0.589	0.358	0.703	0.574	-0.204	0.325	0.387	0.12	-0.404	0.477	0.278	0.47	0.793	0.493	-0.056	0.764	0.336	0.351	0.057	-0.016	-0.629	0.282	0.055	0.651	0.683	0.29	0.238	0.328	0.154	-0.154	0.169	1.222	0.652	0.417	0.276	0.048	0.035	0.1	-0.259	-0.002	-0.185	0.188	-0.226	-0.069	-0.668
741	0.504	0.74	0.665	0.613	0.285	0.711	0.521	-0.216	0.327	0.444	0.088	-0.412	0.347	0.156	0.469	0.734	0.401	0.021	0.697	0.308	0.359	0.161	-0.011	-0.642	0.086	0.046	0.621	0.672	0.328	0.253	0.333	0.171	-0.147	0.223	1.214	0.617	0.495	0.221	0.071	0.017	0.086	-0.265	0.02	-0.188	0.188	-0.233	-0.069	-0.657
742	0.576	0.744	0.662	0.606	0.266	0.702	0.597	-0.182	0.357	0.458	0.118	-0.436	0.384	0.231	0.448	0.824	0.51	0.062	0.82	0.314	0.357	0.035	-0.002	-0.618	0.333	0.006	0.637	0.699	0.351	0.257	0.307	0.162	-0.146	0.234	1.212	0.635	0.605	0.301	0.016	0.011	0.146	-0.275	0.139	-0.183	0.213	-0.224	-0.072	-0.635
743	0.564	0.694	0.655	0.589	0.328	0.708	0.591	-0.221	0.348	0.495	0.075	-0.417	0.438	0.249	0.474	0.757	0.464	0.008	0.845	0.331	0.376	0.076	-0.02	-0.633	0.244	0.097	0.614	0.678	0.274	0.258	0.363	0.192	-0.154	0.182	1.21	0.614	0.489	0.246	0.024	-0.025	0.098	-0.269	0.069	-0.171	0.183	-0.219	-0.062	-0.608
744	0.514	0.666	0.665	0.585	0.305	0.69	0.565	-0.22	0.334	0.505	0.09	-0.346	0.34	0.276	0.461	0.825	0.469	0.027	0.816	0.38	0.353	0.142	-0.015	-0.59	0.278	0.032	0.608	0.663	0.305	0.22	0.347	0.167	-0.121	0.224	1.204	0.592	0.539	0.257	0.038	-0.004	0.098	-0.277	0.092	-0.214	0.129	-0.235	-0.062	-0.574
745	0.627	0.764	0.66	0.617	0.312	0.691	0.57	-0.208	0.312	0.412	0.095	-0.452	0.445	0.321	0.469	0.778	0.398	-0.014	0.852	0.383	0.365	0.057	0.001	-0.609	0.198	0.108	0.645	0.665	0.311	0.189	0.392	0.153	-0.199	0.223	1.203	0.594	0.503	0.307	0.038	0.012	0.077	-0.292	0.098	-0.172	0.2	-0.226	-0.064	-0.559
746	0.547	0.732	0.674	0.605	0.376	0.708	0.57	-0.182	0.291	0.43	0.1	-0.409	0.296	0.266	0.459	0.757	0.364	-0.012	0.824	0.374	0.365	0.052	-0.009	-0.604	0.258	0.094	0.633	0.69	0.329	0.268	0.365	0.141	-0.167	0.197	1.199	0.621	0.556	0.275	0.051	-0.018	0.069	-0.287	0.065	-0.131	0.109	-0.213	-0.058	-0.525
747	0.601	0.716	0.7	0.598	0.362	0.707	0.61	-0.201	0.329	0.37	0.134	-0.451	0.456	0.215	0.487	0.721	0.388	0.105	0.904	0.366	0.366	0.103	-0.008	-0.578	0.169	0.115	0.658	0.681	0.286	0.27	0.419	0.174	-0.145	0.217	1.189	0.616	0.496	0.23	0.084	0.045	0.063	-0.292	0.061	-0.207	0.145	-0.22	-0.059	-0.482
748	0.668	0.749	0.714	0.582	0.368	0.712	0.613	-0.191	0.322	0.335	0.141	-0.385	0.425	0.21	0.465	0.814	0.337	0.045	0.839	0.342	0.363	0.072	0.002	-0.56	0.168	0.088	0.631	0.676	0.345	0.271	0.391	0.162	-0.145	0.227	1.198	0.614	0.544	0.302	0.05	-0.018	0.093	-0.301	0.112	-0.162	0.101	-0.207	-0.037	-0.45
749	0.64	0.743	0.69	0.61	0.321	0.719	0.635	-0.185	0.348	0.502	0.136	-0.355	0.327	0.236	0.466	0.705	0.338	0.043	0.829	0.295	0.335	0.17	-0.002	-0.554	0.33	0.151	0.642	0.699	0.325	0.278	0.434	0.143	-0.154	0.241	1.181	0.599	0.419	0.233	0.08	-0.017	0.022	-0.32	0.093	-0.198	0.075	-0.218	-0.058	-0.426
750	0.577	0.766	0.743	0.604	0.288	0.71	0.62	-0.179	0.337	0.405	0.145	-0.293	0.435	0.22	0.467	0.777	0.327	0.043	0.844	0.364	0.334	0.069	0.003	-0.559	0.179	0.13	0.624	0.682	0.305	0.257	0.406	0.159	-0.161	0.208	1.174	0.613	0.744	0.266	0.041	0.018	0.074	-0.31	0.154	-0.187	0.106	-0.206	-0.048	-0.397
751	0.658	0.77	0.717	0.595	0.347	0.736	0.592	-0.191	0.364	0.472	0.166	-0.362	0.328	0.15	0.474	0.776	0.312	0.034	0.79	0.3	0.318	0.086	0.007	-0.551	0.289	0.225	0.639	0.697	0.305	0.271	0.396	0.196	-0.119	0.216	1.182	0.609	0.444	0.241	0.062	-0.034	0.033	-0.32	0.062	-0.22	0.11	-0.197	-0.047	-0.355
752	0.601	0.724	0.722	0.606	0.309	0.726	0.58	-0.21	0.381	0.443	0.17	-0.376	0.338	0.274	0.488	0.803	0.4	-0.004	0.874	0.36	0.342	0.085	-0.019	-0.548	0.286	0.194	0.669	0.665	0.309	0.266	0.419	0.159	-0.149	0.23	1.176	0.611	0.468	0.25	0.049	-0.039	-0.044	-0.324	-0.017	-0.169	0.076	-0.197	-0.043	-0.328
753	0.615	0.732	0.711	0.606	0.363	0.726	0.576	-0.193	0.348	0.398	0.16	-0.213	0.36	0.257	0.504	0.756	0.356	0.019	0.871	0.343	0.343	0.071	0.006	-0.57	0.259	0.182	0.646	0.684	0.313	0.285	0.417	0.133	-0.13	0.258	1.155	0.63	0.426	0.284	0.063	0.012	-0.021	-0.318	0.035	-0.179	0.095	-0.207	-0.041	-0.304
754	0.643	0.708	0.737	0.593	0.281	0.715	0.577	-0.2	0.343	0.456	0.164	-0.275	0.355	0.238	0.438	0.746	0.393	0.023	0.837	0.324	0.339	0.021	-0.001	-0.522	0.175	0.24	0.642	0.666	0.299	0.319	0.463	0.147	-0.096	0.26	1.172	0.629	0.484	0.264	0.082	0.009	0.007	-0.33	0.093	-0.193	0.068	-0.209	-0.032	-0.296
755	0.686	0.781	0.716	0.565	0.327	0.735	0.548	-0.189	0.382	0.389	0.184	-0.275	0.459	0.301	0.458	0.872	0.314	0.059	0.87	0.339	0.337	0.13	-0.007	-0.539	0.153	0.267	0.647	0.688	0.319	0.298	0.482	0.136	-0.132	0.241	1.152	0.622	0.488	0.287	0.051	-0.025	-0.011	-0.329	-0.035	-0.153	0.06	-0.21	-0.033	-0.261
756	0.679	0.66	0.728	0.612	0.284	0.732	0.595	-0.161	0.338	0.426	0.163	-0.114	0.354	0.252	0.478	0.911	0.32	0.009	0.947	0.35	0.33	0.134	0.001	-0.53	0.251	0.237	0.663	0.669	0.283	0.259	0.495	0.14	-0.157	0.254	1.147	0.622	0.586	0.266	0.055	-0.024	-0.083	-0.329	0.05	-0.209	0.008	-0.185	-0.044	-0.241
757	0.617	0.695	0.737	0.557	0.302	0.725	0.628	-0.215	0.361	0.484	0.206	-0.145	0.344	0.177	0.435	0.791	0.312	0.061	0.819	0.351	0.33	0.122	0	-0.549	0.224	0.206	0.65	0.699	0.277	0.337	0.459	0.187	-0.095	0.239	1.144	0.637	0.574	0.211	0.052	-0.003	-0.028	-0.33	0.012	-0.205	0.048	-0.183	-0.034	-0.2
758	0.671	0.67	0.737	0.593	0.312	0.731	0.57	-0.142	0.374	0.467	0.206	-0.063	0.378	0.196	0.443	0.761	0.358	0.034	0.918	0.353	0.321	0.116	0	-0.546	0.202	0.342	0.638	0.661	0.336	0.247	0.519	0.2	-0.094	0.231	1.151	0.634	0.677	0.26	0.075	-0.002	-0.169	-0.329	0.027	-0.242	0.02	-0.197	-0.025	-0.177
759	0.704	0.733	0.729	0.57	0.294	0.747	0.627	-0.169	0.337	0.396	0.189	0.045	0.431	0.207	0.439	0.83	0.273	-0.01	0.796	0.322	0.318	0.129	-0.003	-0.544	0.276	0.305	0.653	0.666	0.359	0.329	0.524	0.202	-0.122	0.289	1.143	0.637	0.497	0.225	0.094	-0.001	-0.034	-0.334	0.008	-0.161	-0.005	-0.191	-0.026	-0.159
760	0.701	0.717	0.737	0.559	0.358	0.73	0.597	-0.145	0.368	0.461	0.204	0.111	0.334	0.178	0.477	0.742	0.308	0.09	0.945	0.298	0.303	0.243	-0.01	-0.516	0.172	0.328	0.657	0.687	0.341	0.354	0.513	0.225	-0.127	0.267	1.134	0.641	0.421	0.327	0.064	-0.008	-0.088	-0.341	0.032	-0.19	-0.019	-0.187	-0.029	-0.147
761	0.727	0.673	0.736	0.612	0.31	0.732	0.586	-0.192	0.319	0.461	0.206	0.19	0.353	0.196	0.475	0.803	0.24	0.073	0.989	0.313	0.318	0.116	-0.009	-0.481	0.182	0.275	0.591	0.671	0.308	0.321	0.5	0.148	-0.069	0.265	1.137	0.651	0.463	0.237	0.05	0.003	-0.102	-0.345	0.047	-0.24	-0.003	-0.198	-0.017	-0.122
762	0.718	0.716	0.725	0.564	0.34	0.721	0.668	-0.194	0.344	0.512	0.225	0.284	0.404	0.168	0.467	0.742	0.231	0.001	0.917	0.28	0.317	0.096	-0.007	-0.466	0.258	0.374	0.66	0.674	0.358	0.345	0.518	0.148	-0.099	0.229	1.145	0.654	0.582	0.25	0.091	0.002	-0.12	-0.341	0.049	-0.235	-0.02	-0.198	-0.023	-0.102
763	0.768	0.697	0.768	0.654	0.293	0.745	0.665	-0.188	0.368	0.432	0.25	0.383	0.294	0.203	0.453	0.818	0.149	0.056	0.86	0.323	0.307	0.092	-0.015	-0.528	0.232	0.326	0.635	0.705	0.326	0.304	0.505	0.121	-0.093	0.284	1.143	0.645	0.425	0.251	0.11	-0.025	-0.194	-0.34	0.064	-0.178	-0.003	-0.18	-0.002	-0.082
764	0.703	0.686	0.755	0.602	0.361	0.751	0.549	-0.132	0.377	0.385	0.254	0.376	0.396	0.18	0.447	0.779	0.18	0.067	0.962	0.322	0.336	0.108	-0.02	-0.527	0.17	0.393	0.648	0.683	0.337	0.327	0.536	0.151	-0.088	0.316	1.134	0.653	0.457	0.273	0.081	-0.027	-0.176	-0.356	0.109	-0.174	-0.065	-0.189	-0.003	-0.062
765	0.784	0.682	0.791	0.612	0.317	0.752	0.635	-0.189	0.347	0.422	0.229	0.43	0.358	0.175	0.46	0.811	0.189	0.038	0.875	0.331	0.316	0.119	-0.018	-0.486	0.239	0.332	0.662	0.674	0.341	0.297	0.53	0.153	-0.065	0.282	1.134	0.66	0.459	0.214	0.078	-0.005	-0.286	-0.367	0.03	-0.18	-0.043	-0.191	-0.014	-0.042
766	0.715	0.717	0.741	0.653	0.386	0.755	0.648	-0.138	0.353	0.422	0.256	0.508	0.265	0.202	0.448	0.797	0.232	0.027	0.997	0.301	0.315	0.064	-0.003	-0.462	0.227	0.382	0.651	0.668	0.259	0.292	0.559	0.131	-0.045	0.297	1.129	0.655	0.562	0.306	0.101	-0.028	-0.26	-0.359	0.02	-0.22	-0.003	-0.188	-0.011	-0.044
767	0.744	0.66	0.805	0.6	0.321	0.745	0.651	-0.171	0.379	0.47	0.255	0.545	0.318	0.171	0.437	0.838	0.159	0.073	0.879	0.288	0.29	0.103	-0.01	-0.464	0.237	0.423	0.618	0.687	0.289	0.317	0.534	0.163	-0.075	0.294	1.13	0.66	0.436	0.324	0.067	-0.004	-0.224	-0.362	0.019	-0.177	-0.021	-0.178	-0.002	-0.017
768	0.736	0.677	0.74	0.589	0.343	0.758	0.618	-0.194	0.369	0.417	0.268	0.619	0.291	0.166	0.442	0.744	0.223	0.059	0.993	0.346	0.308	0.231	-0.014	-0.488	0.237	0.425	0.645	0.669	0.333	0.355	0.549	0.162	-0.052	0.26	1.126	0.666	0.554	0.333	0.058	-0.073	-0.306	-0.356	0.06	-0.227	-0.07	-0.188	0.002	-0.017
769	0.789	0.712	0.782	0.623	0.322	0.762	0.611	-0.137	0.381	0.478	0.275	0.69	0.346	0.163	0.423	0.768	0.164	0.021	0.902	0.309	0.283	0.236	-0.005	-0.457	0.206	0.401	0.634	0.697	0.317	0.389	0.577	0.111	-0.036	0.278	1.128	0.669	0.581	0.268	0.129	-0.03	-0.258	-0.369	0.017	-0.156	-0.087	-0.201	0.004	-0.002
770	0.729	0.683	0.752	0.605	0.292	0.757	0.598	-0.161	0.386	0.423	0.275	0.663	0.317	0.197	0.429	0.8	0.213	0.034	0.936	0.27	0.304	0.083	0.004	-0.479	0.267	0.413	0.65	0.679	0.33	0.343	0.564	0.143	-0.031	0.327	1.131	0.665	0.411	0.282	0.095	-0.008	-0.275	-0.377	0.02	-0.214	-0.082	-0.193	0.008	0.01
771	0.721	0.686	0.752	0.632	0.246	0.753	0.601	-0.166	0.399	0.462	0.277	0.749	0.321	0.188	0.457	0.716	0.17	0.055	0.915	0.362	0.301	0.166	0.005	-0.461	0.209	0.483	0.617	0.684	0.297	0.338	0.613	0.137	-0.029	0.256	1.126	0.671	0.505	0.144	0.133	-0.039	-0.329	-0.374	-0.005	-0.164	-0.085	-0.188	0.011	0.012
772	0.774	0.672	0.746	0.598	0.31	0.761	0.644	-0.165	0.39	0.504	0.28	0.733	0.359	0.085	0.428	0.779	0.103	0.105	0.971	0.318	0.297	0.004	0.001	-0.508	0.261	0.484	0.653	0.666	0.311	0.383	0.569	0.177	-0.044	0.309	1.124	0.677	0.503	0.233	0.124	-0.01	-0.259	-0.379	0.023	-0.239	-0.089	-0.198	0.018	0.018
773	0.757	0.631	0.785	0.604	0.275	0.763	0.638	-0.167	0.412	0.452	0.294	0.768	0.317	0.152	0.437	0.737	0.148	0.088	0.943	0.271	0.312	0.125	0.003	-0.456	0.21	0.435	0.643	0.665	0.315	0.375	0.619	0.157	-0.03	0.266	1.114	0.689	0.383	0.267	0.129	0.008	-0.29	-0.367	0.03	-0.217	-0.088	-0.185	0.023	0.024
774	0.692	0.681	0.756	0.639	0.304	0.771	0.598	-0.158	0.379	0.476	0.286	0.777	0.319	0.1	0.461	0.754	0.143	0.061	0.909	0.303	0.319	0.153	0.001	-0.463	0.079	0.41	0.642	0.682	0.299	0.365	0.621	0.106	-0.011	0.279	1.119	0.69	0.485	0.337	0.108	-0.019	-0.273	-0.39	0.006	-0.223	-0.097	-0.181	0.026	0.025
775	0.802	0.692	0.731	0.612	0.298	0.756	0.631	-0.136	0.326	0.515	0.297	0.779	0.365	0.138	0.452	0.694	0.148	0.082	0.887	0.308	0.312	0.167	0.007	-0.488	0.136	0.463	0.639	0.671	0.339	0.369	0.639	0.17	-0.015	0.321	1.112	0.692	0.566	0.285	0.121	0.004	-0.304	-0.382	0.014	-0.197	-0.09	-0.195	0.033	0.029
776	0.765	0.691	0.751	0.615	0.298	0.755	0.7	-0.12	0.373	0.57	0.281	0.816	0.293	0.13	0.456	0.763	0.128	0.014	0.975	0.325	0.298	0.062	0.021	-0.446	0.189	0.448	0.644	0.681	0.365	0.38	0.642	0.123	-0.006	0.304	1.111	0.692	0.433	0.22	0.085	-0.027	-0.338	-0.372	0.025	-0.252	-0.121	-0.186	0.032	0.033
777	0.745	0.674	0.705	0.625	0.302	0.77	0.64	-0.139	0.353	0.584	0.299	0.794	0.283	0.108	0.431	0.757	0.114	0.077	0.951	0.332	0.275	0.163	0.014	-0.491	0.181	0.456	0.65	0.66	0.326	0.373	0.657	0.145	0.019	0.313	1.114	0.7	0.515	0.349	0.113	-0.003	-0.339	-0.376	0.01	-0.175	-0.09	-0.198	0.036	0.016
778	0.783	0.631	0.721	0.656	0.293	0.754	0.638	-0.124	0.359	0.533	0.297	0.793	0.297	0.105	0.435	0.716	0.072	0.062	0.961	0.337	0.271	0.134	0.007	-0.458	0.12	0.514	0.67	0.684	0.385	0.398	0.647	0.083	0.011	0.297	1.104	0.69	0.567	0.333	0.129	0.033	-0.349	-0.381	0.046	-0.209	-0.124	-0.199	0.038	0.025
779	0.79	0.651	0.745	0.617	0.343	0.774	0.679	-0.138	0.368	0.488	0.304	0.816	0.332	0.121	0.444	0.619	0.105	0.011	0.918	0.332	0.258	0.164	0.022	-0.457	0.222	0.483	0.663	0.687	0.329	0.395	0.649	0.083	0.016	0.358	1.099	0.703	0.433	0.233	0.134	-0.037	-0.364	-0.379	0.016	-0.185	-0.128	-0.191	0.052	0.007
780	0.777	0.65	0.745	0.621	0.37	0.771	0.616	-0.146	0.331	0.475	0.294	0.824	0.211	0.106	0.42	0.628	0.095	0.051	0.941	0.322	0.26	0.111	0.015	-0.448	0.214	0.536	0.639	0.677	0.361	0.37	0.685	0.128	0.008	0.292	1.105	0.698	0.504	0.25	0.141	-0.006	-0.421	-0.389	0.06	-0.146	-0.095	-0.195	0.042	0.012
781	0.733	0.663	0.714	0.612	0.353	0.76	0.625	-0.113	0.393	0.567	0.312	0.855	0.316	0.111	0.421	0.641	0.054	0.002	0.884	0.321	0.226	0.17	0.017	-0.45	0.28	0.489	0.668	0.683	0.375	0.415	0.674	0.116	0.025	0.309	1.101	0.701	0.531	0.204	0.126	-0.029	-0.394	-0.393	-0.023	-0.184	-0.126	-0.192	0.051	0.002
782	0.8	0.695	0.719	0.646	0.366	0.778	0.612	-0.151	0.394	0.562	0.296	0.816	0.348	0.101	0.435	0.657	0.05	0.046	0.936	0.335	0.245	0.124	0.02	-0.496	0.169	0.505	0.663	0.683	0.393	0.387	0.652	0.146	0.041	0.322	1.089	0.7	0.482	0.231	0.119	-0.007	-0.394	-0.404	0.041	-0.196	-0.125	-0.184	0.063	0.013
783	0.747	0.673	0.731	0.614	0.328	0.763	0.663	-0.125	0.377	0.493	0.296	0.837	0.301	0.072	0.422	0.629	0.076	0.045	0.97	0.323	0.237	0.135	0.023	-0.447	0.21	0.543	0.671	0.667	0.384	0.431	0.668	0.105	0.052	0.324	1.091	0.689	0.467	0.236	0.157	-0.034	-0.42	-0.414	0.036	-0.206	-0.146	-0.197	0.058	0.027
784	0.799	0.643	0.7	0.611	0.321	0.754	0.646	-0.15	0.36	0.512	0.299	0.834	0.306	0.078	0.416	0.673	0.02	0.005	0.963	0.314	0.23	0.128	0.016	-0.449	0.208	0.508	0.657	0.681	0.389	0.44	0.68	0.124	0.07	0.329	1.082	0.685	0.481	0.214	0.155	-0.03	-0.398	-0.406	-0.028	-0.223	-0.145	-0.218	0.071	0.044
785	0.753	0.647	0.71	0.573	0.302	0.767	0.681	-0.149	0.377	0.484	0.317	0.85	0.272	0.086	0.412	0.653	0.122	0.003	0.893	0.319	0.23	0.133	0.021	-0.488	0.254	0.498	0.668	0.679	0.387	0.478	0.685	0.127	0.061	0.356	1.077	0.687	0.419	0.216	0.152	-0.011	-0.485	-0.414	-0.028	-0.212	-0.131	-0.191	0.079	0.046
786	0.778	0.678	0.724	0.605	0.301	0.762	0.658	-0.093	0.387	0.566	0.299	0.839	0.237	0.046	0.428	0.66	0.053	0.064	0.83	0.333	0.239	0.03	0.027	-0.463	0.242	0.504	0.639	0.676	0.417	0.475	0.712	0.165	0.087	0.32	1.077	0.693	0.34	0.252	0.166	-0.055	-0.447	-0.416	-0.056	-0.197	-0.147	-0.174	0.089	0.052
787	0.838	0.668	0.697	0.595	0.33	0.771	0.656	-0.148	0.373	0.515	0.29	0.84	0.293	0.06	0.412	0.68	0.08	-0.032	0.908	0.367	0.221	0.118	0.035	-0.482	0.228	0.542	0.668	0.677	0.426	0.479	0.676	0.131	0.102	0.297	1.078	0.689	0.408	0.215	0.15	-0.007	-0.444	-0.416	-0.003	-0.217	-0.161	-0.184	0.1	0.052
788	0.781	0.659	0.676	0.639	0.339	0.774	0.628	-0.102	0.371	0.59	0.29	0.85	0.302	0.066	0.418	0.62	0.04	-0.07	0.882	0.314	0.223	0.114	0.028	-0.455	0.172	0.529	0.673	0.68	0.441	0.52	0.699	0.149	0.074	0.298	1.073	0.684	0.437	0.175	0.137	-0.02	-0.388	-0.421	0.015	-0.232	-0.138	-0.19	0.085	0.054
789	0.754	0.649	0.697	0.627	0.266	0.794	0.629	-0.108	0.392	0.559	0.3	0.848	0.232	0.072	0.402	0.625	0.049	0.03	0.941	0.342	0.227	0.061	0.036	-0.484	0.213	0.524	0.69	0.687	0.417	0.543	0.708	0.139	0.114	0.3	1.068	0.697	0.542	0.115	0.152	-0.002	-0.414	-0.42	0.046	-0.199	-0.127	-0.195	0.097	0.058
790	0.836	0.664	0.697	0.651	0.348	0.782	0.673	-0.078	0.419	0.594	0.292	0.869	0.186	0.056	0.427	0.591	0.011	-0.044	0.899	0.294	0.222	0.133	0.04	-0.455	0.132	0.536	0.688	0.68	0.448	0.564	0.717	0.135	0.119	0.312	1.062	0.701	0.47	0.141	0.184	-0.001	-0.48	-0.418	0.044	-0.19	-0.159	-0.191	0.111	0.063
791	0.78	0.648	0.684	0.636	0.32	0.785	0.647	-0.055	0.392	0.641	0.294	0.846	0.27	0.049	0.428	0.603	0.005	0.004	0.841	0.352	0.225	0.126	0.052	-0.49	0.149	0.543	0.677	0.691	0.513	0.554	0.713	0.143	0.152	0.345	1.063	0.698	0.394	0.258	0.165	-0.031	-0.434	-0.414	-0.054	-0.224	-0.164	-0.202	0.111	0.061
792	0.808	0.656	0.677	0.632	0.309	0.798	0.698	-0.049	0.371	0.52	0.293	0.848	0.349	0.058	0.42	0.552	0.035	-0.016	0.807	0.348	0.218	0.096	0.049	-0.475	0.206	0.557	0.681	0.671	0.425	0.561	0.733	0.084	0.181	0.343	1.061	0.699	0.481	0.237	0.189	-0.012	-0.487	-0.419	-0.088	-0.231	-0.194	-0.202	0.135	0.045
793	0.853	0.631	0.687	0.635	0.322	0.768	0.674	-0.1	0.374	0.59	0.291	0.85	0.251	0.052	0.373	0.608	0.008	-0.02	0.907	0.328	0.212	0.076	0.045	-0.512	0.226	0.507	0.685	0.664	0.437	0.56	0.714	0.151	0.215	0.322	1.059	0.696	0.377	0.154	0.178	-0.036	-0.515	-0.422	0.07	-0.234	-0.167	-0.212	0.14	0.038
794	0.857	0.628	0.664	0.593	0.315	0.767	0.588	-0.126	0.381	0.558	0.297	0.861	0.262	0.052	0.392	0.499	0.013	0.037	0.862	0.399	0.211	0.14	0.055	-0.496	0.18	0.563	0.692	0.691	0.472	0.608	0.693	0.141	0.197	0.299	1.051	0.698	0.337	0.202	0.188	-0.054	-0.488	-0.427	0.058	-0.209	-0.203	-0.2	0.13	0.04
795	0.826	0.666	0.695	0.628	0.334	0.773	0.689	-0.092	0.394	0.639	0.294	0.87	0.193	0.055	0.408	0.543	0.034	0.02	0.871	0.36	0.199	0.102	0.057	-0.534	0.27	0.578	0.682	0.679	0.455	0.602	0.717	0.115	0.239	0.349	1.046	0.688	0.381	0.211	0.178	-0.038	-0.527	-0.441	0.036	-0.216	-0.197	-0.194	0.153	0.031
796	0.842	0.635	0.671	0.659	0.357	0.763	0.694	-0.099	0.399	0.617	0.294	0.869	0.256	0.037	0.398	0.601	0.006	-0.05	0.785	0.333	0.193	0.163	0.063	-0.529	0.285	0.56	0.706	0.688	0.464	0.662	0.739	0.117	0.251	0.313	1.04	0.686	0.48	0.141	0.191	-0.059	-0.498	-0.437	0.024	-0.198	-0.168	-0.212	0.158	0.019
797	0.866	0.646	0.702	0.636	0.355	0.771	0.645	-0.025	0.391	0.637	0.295	0.896	0.272	0.058	0.407	0.452	0.011	-0.003	0.902	0.386	0.182	0.13	0.067	-0.502	0.245	0.549	0.675	0.675	0.451	0.608	0.716	0.167	0.289	0.335	1.039	0.685	0.334	0.221	0.188	-0.047	-0.529	-0.443	0.047	-0.222	-0.164	-0.202	0.157	0.011
798	0.814	0.621	0.681	0.639	0.34	0.772	0.638	-0.072	0.366	0.635	0.3	0.875	0.259	0.087	0.377	0.513	0.004	-0.068	0.828	0.349	0.202	0.109	0.065	-0.512	0.144	0.557	0.7	0.682	0.553	0.655	0.72	0.139	0.299	0.304	1.039	0.685	0.546	0.226	0.199	-0.058	-0.553	-0.434	0.03	-0.242	-0.212	-0.2	0.162	-0.007
799	0.819	0.644	0.666	0.634	0.398	0.772	0.648	-0.053	0.395	0.63	0.299	0.887	0.215	0.039	0.386	0.537	-0.011	0.007	0.87	0.343	0.192	0.15	0.069	-0.468	0.245	0.58	0.651	0.682	0.512	0.674	0.701	0.114	0.336	0.292	1.04	0.683	0.455	0.254	0.198	-0.094	-0.538	-0.437	0.094	-0.233	-0.215	-0.206	0.171	-0.007
800	0.791	0.63	0.679	0.625	0.339	0.763	0.65	-0.039	0.403	0.676	0.307	0.89	0.282	0.051	0.396	0.482	-0.042	0.016	0.803	0.336	0.186	0.154	0.076	-0.479	0.197	0.601	0.728	0.676	0.508	0.702	0.718	0.118	0.33	0.313	1.034	0.685	0.54	0.205	0.213	-0.056	-0.475	-0.438	-0.064	-0.187	-0.23	-0.206	0.173	-0.02
801	0.819	0.652	0.695	0.605	0.39	0.759	0.628	-0.054	0.407	0.652	0.296	0.87	0.232	0.033	0.405	0.508	-0.053	0.035	0.876	0.325	0.199	0.128	0.079	-0.51	0.197	0.546	0.721	0.69	0.523	0.717	0.717	0.16	0.396	0.324	1.034	0.681	0.493	0.212	0.212	-0.081	-0.555	-0.444	-0.01	-0.215	-0.248	-0.214	0.188	-0.026
802	0.769	0.646	0.659	0.615	0.283	0.767	0.603	0.015	0.394	0.64	0.303	0.871	0.268	0.028	0.37	0.446	-0.034	0.001	0.833	0.307	0.186	0.014	0.078	-0.538	0.196	0.547	0.708	0.67	0.567	0.715	0.735	0.175	0.408	0.296	1.03	0.685	0.501	0.161	0.183	-0.056	-0.551	-0.448	0.009	-0.268	-0.251	-0.206	0.196	-0.032
803	0.769	0.652	0.684	0.616	0.379	0.743	0.651	-0.044	0.37	0.612	0.306	0.882	0.23	0.031	0.397	0.501	-0.052	-0.013	0.842	0.343	0.158	0.12	0.082	-0.521	0.244	0.568	0.717	0.687	0.529	0.748	0.737	0.14	0.402	0.317	1.029	0.687	0.503	0.219	0.188	-0.069	-0.607	-0.459	0.024	-0.211	-0.254	-0.212	0.204	-0.046
804	0.773	0.64	0.682	0.681	0.362	0.768	0.651	-0.034	0.417	0.675	0.307	0.865	0.256	0.026	0.385	0.476	-0.046	0.051	0.841	0.375	0.176	0.17	0.079	-0.538	0.219	0.574	0.696	0.674	0.54	0.739	0.707	0.195	0.474	0.308	1.021	0.686	0.494	0.209	0.198	-0.082	-0.529	-0.461	0.126	-0.207	-0.258	-0.207	0.217	-0.057
805	0.809	0.654	0.664	0.622	0.317	0.731	0.656	-0.007	0.411	0.638	0.302	0.852	0.298	0.052	0.406	0.489	-0.04	0.01	0.856	0.37	0.176	0.131	0.096	-0.528	0.248	0.576	0.703	0.677	0.544	0.764	0.712	0.127	0.473	0.301	1.021	0.683	0.463	0.154	0.199	-0.1	-0.528	-0.454	0.054	-0.251	-0.265	-0.211	0.225	-0.066
806	0.77	0.632	0.661	0.634	0.292	0.756	0.675	0.037	0.439	0.674	0.309	0.858	0.222	0.041	0.391	0.486	-0.059	0.005	0.881	0.344	0.178	0.103	0.089	-0.56	0.247	0.584	0.731	0.671	0.561	0.781	0.707	0.145	0.495	0.303	1.02	0.687	0.478	0.193	0.215	-0.073	-0.549	-0.472	0.079	-0.187	-0.263	-0.216	0.232	-0.081
807	0.795	0.63	0.661	0.626	0.297	0.758	0.647	0.037	0.403	0.604	0.314	0.864	0.255	0.03	0.409	0.451	-0.051	-0.029	0.855	0.359	0.173	0.134	0.091	-0.554	0.137	0.575	0.703	0.692	0.529	0.794	0.698	0.157	0.516	0.309	1.021	0.686	0.417	0.175	0.186	-0.088	-0.532	-0.466	-0.061	-0.215	-0.303	-0.214	0.239	-0.091
808	0.824	0.652	0.638	0.639	0.301	0.749	0.692	0.043	0.4	0.63	0.312	0.842	0.256	0.045	0.402	0.459	-0.066	0.024	0.841	0.365	0.187	0.109	0.101	-0.562	0.073	0.583	0.704	0.659	0.552	0.787	0.747	0.162	0.502	0.309	1.013	0.686	0.541	0.159	0.214	-0.053	-0.548	-0.465	0.046	-0.244	-0.32	-0.223	0.245	-0.109
809	0.789	0.671	0.644	0.609	0.309	0.744	0.672	0.065	0.401	0.663	0.306	0.844	0.301	0.007	0.384	0.415	-0.061	-0.009	0.863	0.4	0.161	0.154	0.092	-0.567	0.14	0.537	0.718	0.66	0.568	0.812	0.718	0.137	0.552	0.331	1.015	0.686	0.393	0.167	0.222	-0.065	-0.621	-0.462	0.02	-0.194	-0.329	-0.213	0.259	-0.11
810	0.785	0.655	0.652	0.625	0.325	0.749	0.658	0.074	0.42	0.64	0.297	0.843	0.247	0.023	0.41	0.429	-0.059	-0.037	0.882	0.354	0.167	0.096	0.093	-0.573	0.093	0.595	0.694	0.684	0.543	0.841	0.73	0.163	0.559	0.305	1.005	0.683	0.489	0.19	0.223	-0.067	-0.566	-0.46	0.068	-0.222	-0.359	-0.225	0.27	-0.127
811	0.746	0.626	0.633	0.614	0.336	0.742	0.709	0.078	0.388	0.655	0.315	0.824	0.272	0.024	0.39	0.413	-0.099	-0.017	0.797	0.364	0.158	0.047	0.099	-0.543	0.127	0.556	0.707	0.692	0.562	0.796	0.725	0.115	0.595	0.319	1.009	0.686	0.437	0.144	0.214	-0.064	-0.59	-0.474	0.007	-0.212	-0.353	-0.211	0.275	-0.128
812	0.786	0.652	0.641	0.62	0.353	0.727	0.645	0.119	0.383	0.669	0.311	0.839	0.135	0.018	0.4	0.41	-0.089	-0.034	0.775	0.339	0.165	0.071	0.092	-0.573	0.124	0.563	0.716	0.674	0.583	0.829	0.724	0.138	0.602	0.331	0.999	0.685	0.533	0.091	0.217	-0.071	-0.517	-0.465	0.108	-0.221	-0.371	-0.228	0.287	-0.131
813	0.764	0.588	0.641	0.606	0.325	0.738	0.673	0.13	0.396	0.652	0.298	0.844	0.195	0.019	0.361	0.386	-0.084	-0.052	0.771	0.383	0.163	0.102	0.093	-0.557	0.165	0.595	0.719	0.696	0.563	0.838	0.719	0.144	0.612	0.328	1.005	0.678	0.536	0.203	0.233	-0.095	-0.665	-0.475	0.076	-0.231	-0.365	-0.234	0.292	-0.16
814	0.757	0.653	0.617	0.597	0.379	0.726	0.666	0.186	0.398	0.659	0.306	0.84	0.221	0.034	0.383	0.38	-0.095	-0.034	0.832	0.378	0.162	0.118	0.097	-0.573	0.206	0.545	0.721	0.664	0.591	0.861	0.71	0.176	0.632	0.308	0.995	0.678	0.49	0.083	0.208	-0.034	-0.518	-0.482	0.078	-0.253	-0.381	-0.211	0.302	-0.164
815	0.774	0.671	0.674	0.623	0.314	0.73	0.726	0.169	0.411	0.614	0.307	0.843	0.197	0.007	0.416	0.4	-0.062	-0.021	0.776	0.364	0.152	0.087	0.1	-0.565	0.18	0.561	0.718	0.679	0.609	0.874	0.745	0.153	0.653	0.329	0.996	0.678	0.444	0.178	0.219	-0.099	-0.57	-0.473	0.068	-0.208	-0.383	-0.231	0.305	-0.172
816	0.751	0.668	0.636	0.623	0.404	0.728	0.684	0.158	0.406	0.644	0.316	0.83	0.256	0.006	0.377	0.413	-0.079	-0.006	0.78	0.36	0.152	0.017	0.094	-0.593	0.224	0.556	0.751	0.704	0.559	0.879	0.715	0.115	0.642	0.337	0.998	0.674	0.535	0.14	0.219	-0.095	-0.573	-0.477	0.156	-0.21	-0.39	-0.225	0.319	-0.187
817	0.757	0.638	0.615	0.614	0.345	0.737	0.695	0.258	0.405	0.697	0.312	0.825	0.185	0.001	0.392	0.363	-0.068	-0.051	0.711	0.36	0.129	0.155	0.098	-0.585	0.175	0.538	0.726	0.664	0.641	0.868	0.726	0.146	0.666	0.297	0.99	0.682	0.562	0.1	0.256	-0.088	-0.58	-0.47	0.016	-0.219	-0.387	-0.227	0.327	-0.193
818	0.745	0.645	0.64	0.592	0.338	0.731	0.679	0.287	0.426	0.658	0.307	0.822	0.206	0.015	0.395	0.399	-0.065	-0.015	0.752	0.333	0.142	0.073	0.094	-0.536	0.18	0.561	0.722	0.678	0.588	0.883	0.726	0.142	0.692	0.327	0.994	0.682	0.504	0.101	0.244	-0.085	-0.561	-0.477	0.035	-0.192	-0.384	-0.229	0.338	-0.202
819	0.747	0.677	0.658	0.623	0.302	0.73	0.72	0.317	0.425	0.658	0.305	0.833	0.207	-0.005	0.374	0.371	-0.103	-0.022	0.709	0.406	0.123	0.008	0.092	-0.556	0.221	0.578	0.73	0.67	0.614	0.881	0.73	0.197	0.69	0.335	0.991	0.681	0.469	0.101	0.252	-0.104	-0.582	-0.478	0.022	-0.221	-0.41	-0.222	0.345	-0.218
820	0.759	0.65	0.665	0.594	0.305	0.73	0.678	0.389	0.427	0.656	0.302	0.827	0.147	0.003	0.363	0.372	-0.1	-0.017	0.756	0.388	0.137	0.092	0.096	-0.549	0.234	0.581	0.728	0.654	0.575	0.899	0.722	0.115	0.721	0.327	0.987	0.681	0.514	0.149	0.231	-0.079	-0.581	-0.485	0.078	-0.288	-0.412	-0.233	0.346	-0.231
821	0.752	0.644	0.643	0.602	0.375	0.74	0.673	0.404	0.46	0.663	0.304	0.835	0.226	-0.01	0.359	0.362	-0.123	-0.012	0.704	0.39	0.129	0.094	0.097	-0.547	0.168	0.561	0.727	0.669	0.591	0.879	0.707	0.16	0.754	0.298	0.986	0.682	0.526	0.134	0.239	-0.062	-0.582	-0.491	0.109	-0.2	-0.436	-0.225	0.365	-0.243
822	0.753	0.646	0.638	0.614	0.363	0.725	0.683	0.408	0.456	0.669	0.319	0.825	0.151	0.01	0.371	0.347	-0.115	-0.041	0.74	0.39	0.126	0.042	0.095	-0.566	0.122	0.539	0.691	0.664	0.577	0.9	0.709	0.106	0.755	0.314	0.979	0.686	0.491	0.176	0.256	-0.073	-0.586	-0.503	0.081	-0.26	-0.421	-0.237	0.374	-0.251
823	0.744	0.641	0.66	0.601	0.282	0.729	0.71	0.475	0.456	0.66	0.306	0.825	0.291	-0.019	0.381	0.354	-0.121	-0.034	0.73	0.411	0.122	0.053	0.099	-0.558	0.133	0.543	0.715	0.666	0.589	0.897	0.699	0.139	0.749	0.325	0.979	0.687	0.598	0.131	0.246	-0.1	-0.569	-0.501	0.046	-0.256	-0.45	-0.223	0.37	-0.266
824	0.762	0.64	0.637	0.6	0.34	0.729	0.655	0.598	0.421	0.662	0.312	0.81	0.235	0.006	0.355	0.351	-0.124	-0.02	0.753	0.408	0.118	0.121	0.095	-0.539	0.166	0.553	0.723	0.67	0.624	0.907	0.704	0.15	0.789	0.347	0.973	0.688	0.47	0.088	0.287	-0.072	-0.549	-0.51	0.143	-0.213	-0.424	-0.222	0.379	-0.273
825	0.754	0.657	0.649	0.576	0.309	0.73	0.685	0.601	0.467	0.668	0.314	0.815	0.308	0.006	0.352	0.367	-0.129	-0.017	0.714	0.356	0.111	0.102	0.089	-0.531	0.2	0.557	0.747	0.663	0.609	0.914	0.698	0.109	0.768	0.321	0.981	0.687	0.393	0.085	0.251	-0.084	-0.535	-0.508	0.068	-0.23	-0.465	-0.238	0.387	-0.282
826	0.769	0.624	0.635	0.614	0.323	0.72	0.702	0.661	0.433	0.678	0.314	0.813	0.297	-0.02	0.376	0.355	-0.136	-0.038	0.666	0.381	0.127	0.096	0.091	-0.522	0.167	0.545	0.754	0.655	0.587	0.913	0.712	0.128	0.784	0.358	0.976	0.69	0.533	0.075	0.266	-0.087	-0.507	-0.528	0.139	-0.243	-0.443	-0.226	0.398	-0.296
827	0.741	0.619	0.655	0.617	0.369	0.722	0.677	0.684	0.433	0.639	0.317	0.812	0.171	0.007	0.389	0.387	-0.118	-0.017	0.689	0.42	0.119	0.107	0.095	-0.487	0.179	0.53	0.741	0.658	0.625	0.935	0.713	0.178	0.787	0.331	0.97	0.691	0.505	0.093	0.255	-0.084	-0.509	-0.512	0.082	-0.217	-0.475	-0.236	0.413	-0.304
828	0.75	0.622	0.67	0.617	0.339	0.711	0.748	0.706	0.451	0.661	0.311	0.814	0.245	0.001	0.335	0.331	-0.106	-0.034	0.697	0.385	0.11	0.106	0.096	-0.499	0.309	0.543	0.747	0.656	0.629	0.921	0.698	0.173	0.799	0.307	0.97	0.688	0.445	0.042	0.262	-0.09	-0.523	-0.524	0.157	-0.215	-0.459	-0.233	0.422	-0.318
829	0.742	0.639	0.676	0.606	0.351	0.705	0.729	0.77	0.443	0.652	0.31	0.798	0.163	-0.002	0.348	0.307	-0.138	-0.043	0.634	0.389	0.115	0.135	0.091	-0.475	0.184	0.554	0.751	0.653	0.604	0.925	0.705	0.127	0.82	0.315	0.969	0.687	0.455	0.032	0.248	-0.126	-0.499	-0.535	0.147	-0.21	-0.46	-0.237	0.427	-0.325
830	0.765	0.616	0.705	0.613	0.35	0.716	0.723	0.841	0.444	0.618	0.314	0.809	0.161	-0.022	0.357	0.32	-0.126	-0.017	0.678	0.409	0.121	0.069	0.088	-0.483	0.092	0.571	0.762	0.671	0.591	0.92	0.679	0.198	0.795	0.343	0.966	0.693	0.488	0.077	0.255	-0.114	-0.56	-0.536	0.091	-0.194	-0.464	-0.251	0.43	-0.334
831	0.754	0.608	0.662	0.623	0.355	0.709	0.757	0.863	0.458	0.62	0.304	0.802	0.232	0.004	0.343	0.301	-0.118	-0.027	0.636	0.373	0.123	0.113	0.09	-0.443	0.217	0.55	0.746	0.663	0.62	0.907	0.692	0.144	0.832	0.361	0.962	0.69	0.493	0.056	0.283	-0.084	-0.552	-0.549	0.129	-0.235	-0.466	-0.241	0.448	-0.34
832	0.741	0.634	0.684	0.62	0.387	0.712	0.753	0.931	0.487	0.672	0.31	0.795	0.202	-0.009	0.349	0.291	-0.177	-0.018	0.647	0.377	0.102	0.132	0.081	-0.445	0.084	0.52	0.758	0.667	0.618	0.913	0.707	0.087	0.822	0.341	0.958	0.692	0.431	0.03	0.285	-0.094	-0.531	-0.544	0.063	-0.238	-0.461	-0.238	0.447	-0.35
833	0.751	0.644	0.677	0.614	0.334	0.716	0.761	0.915	0.456	0.646	0.308	0.795	0.198	-0.004	0.369	0.289	-0.159	-0.033	0.599	0.36	0.101	0.134	0.081	-0.458	0.182	0.545	0.739	0.687	0.593	0.927	0.684	0.101	0.81	0.343	0.952	0.697	0.488	0.028	0.269	-0.107	-0.541	-0.551	0.108	-0.231	-0.475	-0.241	0.462	-0.357
834	0.743	0.651	0.663	0.584	0.324	0.715	0.777	0.961	0.474	0.626	0.3	0.796	0.113	-0.009	0.331	0.287	-0.155	-0.032	0.559	0.406	0.106	0.073	0.083	-0.436	0.176	0.537	0.756	0.65	0.592	0.911	0.685	0.144	0.818	0.382	0.959	0.697	0.481	0.027	0.253	-0.112	-0.492	-0.559	0.088	-0.222	-0.466	-0.244	0.464	-0.367
835	0.731	0.661	0.676	0.594	0.305	0.713	0.781	0.988	0.475	0.623	0.302	0.803	0.124	-0.012	0.351	0.31	-0.132	-0.042	0.602	0.395	0.097	0.131	0.089	-0.41	0.163	0.541	0.732	0.66	0.614	0.933	0.673	0.104	0.838	0.302	0.954	0.696	0.518	0.011	0.261	-0.111	-0.474	-0.559	0.131	-0.206	-0.475	-0.23	0.47	-0.37
836	0.75	0.642	0.683	0.576	0.368	0.704	0.801	1.027	0.469	0.669	0.302	0.785	0.132	-0.003	0.331	0.327	-0.14	-0.035	0.551	0.372	0.1	0.106	0.078	-0.406	0.246	0.532	0.731	0.659	0.599	0.924	0.685	0.165	0.86	0.349	0.954	0.695	0.465	0.013	0.269	-0.087	-0.474	-0.56	0.134	-0.228	-0.484	-0.223	0.47	-0.382
837	0.728	0.605	0.715	0.581	0.317	0.718	0.808	1.094	0.506	0.634	0.308	0.787	0.154	-0.008	0.336	0.31	-0.161	-0.038	0.609	0.386	0.101	0.095	0.084	-0.381	0.229	0.552	0.718	0.664	0.623	0.923	0.691	0.186	0.863	0.356	0.957	0.696	0.483	0.044	0.267	-0.107	-0.48	-0.568	0.178	-0.2	-0.479	-0.238	0.48	-0.395
838	0.743	0.629	0.694	0.607	0.365	0.717	0.776	1.129	0.502	0.628	0.297	0.789	0.173	-0.02	0.354	0.314	-0.145	-0.039	0.605	0.391	0.099	0.124	0.078	-0.387	0.223	0.52	0.703	0.645	0.625	0.939	0.69	0.133	0.851	0.37	0.953	0.695	0.511	-0.026	0.286	-0.089	-0.481	-0.57	0.165	-0.211	-0.472	-0.247	0.484	-0.39
839	0.734	0.638	0.669	0.594	0.323	0.723	0.833	1.122	0.472	0.63	0.303	0.792	0.16	-0.015	0.33	0.286	-0.159	-0.057	0.571	0.371	0.094	0.121	0.08	-0.38	0.2	0.538	0.699	0.664	0.594	0.924	0.675	0.156	0.835	0.383	0.951	0.693	0.487	-0.012	0.28	-0.088	-0.518	-0.576	0.229	-0.177	-0.483	-0.231	0.484	-0.394
840	0.742	0.643	0.72	0.597	0.387	0.719	0.789	1.16	0.505	0.661	0.3	0.777	0.15	0.002	0.354	0.286	-0.183	-0.037	0.56	0.356	0.089	0.138	0.08	-0.383	0.208	0.522	0.73	0.659	0.613	0.902	0.689	0.161	0.886	0.383	0.939	0.698	0.497	-0.025	0.292	-0.086	-0.463	-0.583	0.124	-0.209	-0.484	-0.226	0.492	-0.402
841	0.737	0.612	0.698	0.591	0.315	0.714	0.824	1.187	0.493	0.627	0.303	0.778	0.214	-0.01	0.322	0.284	-0.158	-0.043	0.528	0.343	0.094	0.11	0.08	-0.346	0.238	0.537	0.699	0.666	0.618	0.916	0.716	0.168	0.859	0.415	0.942	0.698	0.466	-0.056	0.309	-0.092	-0.476	-0.579	0.116	-0.215	-0.512	-0.223	0.489	-0.405
842	0.734	0.642	0.701	0.604	0.376	0.719	0.844	1.201	0.515	0.635	0.29	0.78	0.137	0.014	0.321	0.279	-0.194	-0.048	0.584	0.33	0.084	0.089	0.08	-0.329	0.246	0.535	0.731	0.65	0.603	0.926	0.693	0.187	0.869	0.377	0.939	0.7	0.457	-0.058	0.295	-0.086	-0.468	-0.585	0.153	-0.196	-0.501	-0.231	0.497	-0.41
843	0.735	0.615	0.71	0.586	0.347	0.718	0.856	1.226	0.516	0.619	0.301	0.772	0.125	0.004	0.314	0.304	-0.177	-0.052	0.594	0.345	0.085	0.094	0.083	-0.332	0.221	0.533	0.702	0.653	0.613	0.912	0.691	0.201	0.858	0.369	0.934	0.7	0.45	-0.082	0.29	-0.093	-0.447	-0.586	0.214	-0.199	-0.509	-0.229	0.506	-0.413
844	0.736	0.621	0.693	0.566	0.354	0.719	0.827	1.231	0.528	0.637	0.296	0.781	0.154	-0.003	0.314	0.307	-0.189	-0.058	0.471	0.35	0.08	0.1	0.085	-0.339	0.153	0.523	0.698	0.661	0.597	0.905	0.695	0.175	0.877	0.416	0.939	0.698	0.491	-0.081	0.309	-0.1	-0.459	-0.583	0.188	-0.191	-0.493	-0.226	0.504	-0.425
845	0.728	0.645	0.695	0.6	0.438	0.709	0.876	1.228	0.528	0.644	0.302	0.772	0.095	0.007	0.341	0.268	-0.206	-0.058	0.52	0.297	0.073	0.075	0.085	-0.319	0.14	0.513	0.689	0.67	0.584	0.911	0.691	0.195	0.865	0.4	0.934	0.697	0.506	-0.073	0.297	-0.108	-0.459	-0.595	0.239	-0.193	-0.514	-0.236	0.502	-0.428
846	0.71	0.628	0.693	0.63	0.389	0.705	0.826	1.197	0.504	0.659	0.294	0.775	0.117	-0.009	0.308	0.271	-0.181	-0.048	0.494	0.322	0.075	0.173	0.089	-0.326	0.215	0.532	0.692	0.678	0.603	0.92	0.692	0.168	0.904	0.404	0.938	0.697	0.473	-0.11	0.32	-0.078	-0.5	-0.599	0.213	-0.215	-0.498	-0.239	0.507	-0.423
847	0.705	0.611	0.687	0.627	0.354	0.72	0.869	1.217	0.512	0.619	0.295	0.773	0.134	0.013	0.292	0.254	-0.169	-0.035	0.49	0.336	0.071	0.06	0.085	-0.31	0.304	0.524	0.7	0.647	0.593	0.909	0.693	0.189	0.884	0.402	0.934	0.698	0.499	-0.097	0.322	-0.081	-0.446	-0.6	0.213	-0.189	-0.507	-0.23	0.512	-0.432
848	0.701	0.616	0.673	0.602	0.352	0.716	0.884	1.218	0.527	0.624	0.295	0.776	0.029	-0.006	0.304	0.265	-0.172	-0.049	0.534	0.301	0.074	0.125	0.084	-0.307	0.242	0.515	0.689	0.651	0.605	0.918	0.701	0.182	0.89	0.408	0.929	0.696	0.536	-0.127	0.325	-0.094	-0.468	-0.607	0.251	-0.227	-0.505	-0.227	0.521	-0.432
849	0.717	0.63	0.676	0.604	0.419	0.711	0.922	1.221	0.52	0.625	0.301	0.772	0.063	0.007	0.27	0.243	-0.222	-0.045	0.486	0.298	0.068	0.123	0.09	-0.311	0.166	0.54	0.675	0.667	0.602	0.908	0.699	0.193	0.898	0.42	0.928	0.696	0.501	-0.111	0.316	-0.091	-0.485	-0.589	0.084	-0.202	-0.518	-0.236	0.523	-0.442
850	0.713	0.629	0.701	0.601	0.378	0.712	0.935	1.186	0.542	0.624	0.293	0.773	0.001	0.011	0.303	0.26	-0.21	-0.038	0.487	0.287	0.061	0.054	0.09	-0.312	0.207	0.514	0.71	0.676	0.583	0.922	0.668	0.145	0.867	0.462	0.93	0.695	0.53	-0.117	0.335	-0.073	-0.507	-0.606	0.189	-0.2	-0.512	-0.227	0.524	-0.446
851	0.703	0.616	0.707	0.612	0.367	0.71	0.918	1.187	0.541	0.632	0.302	0.772	0.013	0.017	0.315	0.228	-0.218	-0.031	0.518	0.286	0.058	0.085	0.088	-0.311	0.223	0.533	0.694	0.652	0.614	0.921	0.684	0.207	0.89	0.456	0.923	0.696	0.489	-0.126	0.316	-0.089	-0.467	-0.603	0.185	-0.227	-0.511	-0.212	0.534	-0.451
852	0.708	0.629	0.686	0.612	0.366	0.714	0.933	1.173	0.555	0.605	0.288	0.767	0.091	-0.001	0.299	0.233	-0.196	-0.042	0.481	0.295	0.058	0.08	0.089	-0.303	0.191	0.529	0.738	0.661	0.6	0.917	0.677	0.188	0.896	0.46	0.923	0.696	0.511	-0.137	0.342	-0.108	-0.491	-0.614	0.054	-0.186	-0.5	-0.22	0.533	-0.463
853	0.703	0.622	0.702	0.616	0.381	0.728	0.924	1.168	0.564	0.609	0.298	0.769	0.076	0.002	0.286	0.251	-0.182	-0.031	0.498	0.294	0.061	0.113	0.09	-0.317	0.322	0.52	0.69	0.666	0.606	0.917	0.665	0.234	0.902	0.451	0.917	0.691	0.511	-0.11	0.329	-0.081	-0.468	-0.619	0.171	-0.14	-0.508	-0.225	0.534	-0.46
854	0.71	0.616	0.714	0.621	0.364	0.713	0.951	1.17	0.536	0.628	0.29	0.768	0.078	0	0.279	0.266	-0.196	-0.031	0.499	0.283	0.053	0.041	0.094	-0.316	0.317	0.521	0.676	0.662	0.612	0.908	0.665	0.189	0.879	0.468	0.919	0.693	0.515	-0.128	0.342	-0.082	-0.413	-0.606	0.145	-0.198	-0.505	-0.229	0.536	-0.468
855	0.698	0.625	0.704	0.593	0.383	0.713	0.94	1.166	0.565	0.601	0.293	0.763	0.026	0.012	0.255	0.265	-0.224	-0.044	0.465	0.283	0.064	0.102	0.089	-0.312	0.361	0.533	0.695	0.657	0.606	0.905	0.678	0.204	0.9	0.452	0.918	0.691	0.531	-0.154	0.33	-0.074	-0.473	-0.601	0.158	-0.163	-0.509	-0.212	0.541	-0.473
856	0.69	0.625	0.712	0.618	0.351	0.715	0.971	1.164	0.576	0.62	0.29	0.765	0.057	0.012	0.299	0.261	-0.245	-0.039	0.431	0.264	0.068	0.087	0.093	-0.323	0.344	0.519	0.687	0.656	0.596	0.902	0.69	0.217	0.88	0.493	0.909	0.688	0.521	-0.101	0.366	-0.101	-0.476	-0.614	0.157	-0.208	-0.513	-0.223	0.536	-0.477
857	0.696	0.646	0.725	0.6	0.361	0.713	0.952	1.17	0.565	0.619	0.284	0.77	0.052	0.002	0.276	0.225	-0.237	-0.025	0.479	0.278	0.064	0.103	0.093	-0.326	0.27	0.506	0.683	0.667	0.613	0.895	0.686	0.22	0.898	0.475	0.909	0.693	0.506	-0.143	0.348	-0.066	-0.462	-0.615	0.115	-0.188	-0.496	-0.232	0.541	-0.486
858	0.693	0.64	0.724	0.596	0.413	0.713	0.945	1.167	0.556	0.616	0.289	0.771	0.028	0.012	0.285	0.249	-0.225	-0.037	0.448	0.281	0.064	0.114	0.095	-0.324	0.309	0.524	0.707	0.648	0.606	0.902	0.683	0.237	0.889	0.484	0.91	0.686	0.539	-0.127	0.345	-0.094	-0.492	-0.623	0.119	-0.211	-0.51	-0.228	0.535	-0.487
859	0.678	0.629	0.735	0.588	0.401	0.711	0.954	1.144	0.558	0.615	0.288	0.76	0.052	0.005	0.258	0.241	-0.231	-0.044	0.426	0.252	0.06	0.061	0.097	-0.329	0.372	0.513	0.706	0.656	0.597	0.906	0.674	0.245	0.883	0.509	0.901	0.691	0.493	-0.132	0.357	-0.097	-0.435	-0.62	0.064	-0.183	-0.533	-0.228	0.536	-0.496
860	0.68	0.631	0.739	0.606	0.406	0.72	0.995	1.107	0.57	0.613	0.282	0.765	0.052	-0.006	0.279	0.237	-0.198	-0.041	0.434	0.259	0.061	0.102	0.1	-0.322	0.38	0.518	0.681	0.669	0.611	0.898	0.694	0.209	0.902	0.491	0.901	0.687	0.523	-0.13	0.364	-0.124	-0.432	-0.619	0.144	-0.21	-0.5	-0.226	0.541	-0.502
861	0.664	0.629	0.745	0.604	0.393	0.705	0.979	1.128	0.569	0.61	0.291	0.761	0.081	0.001	0.292	0.243	-0.226	-0.047	0.474	0.244	0.069	0.096	0.099	-0.321	0.474	0.505	0.711	0.668	0.596	0.895	0.664	0.204	0.923	0.523	0.895	0.685	0.524	-0.118	0.359	-0.076	-0.461	-0.625	0.072	-0.201	-0.51	-0.209	0.542	-0.509
862	0.677	0.644	0.752	0.594	0.411	0.701	0.995	1.105	0.568	0.616	0.282	0.758	0.022	-0.011	0.25	0.226	-0.218	-0.049	0.419	0.246	0.049	0.082	0.107	-0.325	0.396	0.507	0.664	0.657	0.59	0.9	0.676	0.24	0.867	0.521	0.893	0.685	0.546	-0.138	0.384	-0.096	-0.455	-0.633	0.117	-0.196	-0.504	-0.202	0.544	-0.507
863	0.674	0.629	0.737	0.615	0.387	0.706	1.026	1.086	0.558	0.63	0.286	0.753	0.023	0.008	0.278	0.215	-0.231	-0.037	0.405	0.273	0.051	0.022	0.1	-0.333	0.525	0.496	0.685	0.667	0.596	0.89	0.667	0.224	0.879	0.515	0.892	0.683	0.581	-0.173	0.372	-0.11	-0.479	-0.618	0.068	-0.203	-0.511	-0.208	0.548	-0.523
864	0.675	0.622	0.753	0.6	0.436	0.705	1.02	1.097	0.566	0.631	0.279	0.75	0.008	-0.006	0.278	0.239	-0.202	-0.039	0.455	0.251	0.053	0.032	0.107	-0.32	0.506	0.507	0.686	0.656	0.597	0.898	0.691	0.245	0.885	0.518	0.89	0.682	0.516	-0.148	0.388	-0.089	-0.506	-0.626	0.13	-0.174	-0.525	-0.222	0.552	-0.521
865	0.673	0.613	0.756	0.601	0.4	0.7	1.005	1.076	0.567	0.625	0.28	0.745	0.026	0.021	0.257	0.224	-0.24	-0.038	0.387	0.247	0.054	0.09	0.11	-0.324	0.463	0.5	0.66	0.653	0.595	0.888	0.675	0.28	0.89	0.498	0.889	0.681	0.53	-0.15	0.388	-0.113	-0.497	-0.625	0.012	-0.173	-0.507	-0.21	0.553	-0.53
866	0.658	0.617	0.75	0.61	0.418	0.707	1.029	1.048	0.569	0.611	0.276	0.747	0.022	-0.004	0.292	0.223	-0.227	-0.037	0.41	0.239	0.056	0.093	0.117	-0.322	0.484	0.502	0.671	0.67	0.618	0.888	0.652	0.217	0.889	0.557	0.882	0.684	0.531	-0.133	0.382	-0.078	-0.481	-0.628	0.041	-0.205	-0.514	-0.216	0.564	-0.541
867	0.654	0.621	0.769	0.608	0.407	0.704	1.02	1.059	0.563	0.62	0.28	0.746	-0.001	0.011	0.28	0.195	-0.219	-0.033	0.357	0.229	0.051	0.084	0.117	-0.316	0.504	0.501	0.703	0.672	0.607	0.894	0.713	0.25	0.869	0.55	0.885	0.679	0.546	-0.164	0.394	-0.102	-0.485	-0.629	0.054	-0.187	-0.508	-0.211	0.561	-0.537
868	0.655	0.629	0.762	0.573	0.412	0.71	1.04	1.038	0.576	0.605	0.276	0.74	0.006	-0.009	0.289	0.224	-0.215	-0.03	0.403	0.229	0.05	0.149	0.118	-0.316	0.513	0.496	0.676	0.653	0.598	0.885	0.674	0.278	0.867	0.528	0.879	0.68	0.541	-0.153	0.376	-0.101	-0.474	-0.629	-0.013	-0.177	-0.488	-0.195	0.566	-0.553
869	0.657	0.636	0.77	0.618	0.382	0.716	1.023	1.048	0.6	0.635	0.277	0.738	-0.008	-0.02	0.255	0.199	-0.216	-0.042	0.378	0.244	0.038	0.147	0.121	-0.322	0.524	0.506	0.69	0.671	0.595	0.887	0.672	0.239	0.867	0.528	0.882	0.678	0.544	-0.148	0.401	-0.087	-0.482	-0.623	0.003	-0.158	-0.502	-0.195	0.568	-0.547
870	0.649	0.609	0.754	0.597	0.404	0.704	1.051	1.039	0.589	0.618	0.273	0.738	0.005	-0.007	0.257	0.2	-0.215	-0.038	0.393	0.221	0.052	0.102	0.123	-0.312	0.529	0.495	0.688	0.671	0.604	0.879	0.684	0.262	0.833	0.56	0.883	0.677	0.524	-0.151	0.392	-0.122	-0.469	-0.624	-0.05	-0.218	-0.495	-0.207	0.573	-0.553
871	0.653	0.624	0.745	0.617	0.42	0.706	1.041	1	0.597	0.605	0.275	0.732	0.019	-0.006	0.272	0.206	-0.224	-0.039	0.366	0.247	0.041	0.07	0.121	-0.306	0.58	0.501	0.685	0.658	0.603	0.881	0.69	0.268	0.872	0.541	0.874	0.678	0.578	-0.154	0.396	-0.129	-0.464	-0.619	-0.008	-0.179	-0.479	-0.204	0.572	-0.545
872	0.656	0.629	0.769	0.578	0.421	0.705	1.045	1.017	0.586	0.614	0.269	0.729	-0.023	-0.022	0.277	0.209	-0.237	-0.034	0.354	0.237	0.05	0.089	0.123	-0.302	0.58	0.498	0.657	0.668	0.598	0.871	0.695	0.235	0.871	0.535	0.872	0.682	0.545	-0.156	0.409	-0.108	-0.466	-0.625	-0.036	-0.198	-0.484	-0.205	0.579	-0.548
873	0.643	0.615	0.751	0.58	0.408	0.709	1.099	0.998	0.61	0.602	0.271	0.727	0	-0.023	0.261	0.213	-0.232	-0.026	0.411	0.22	0.039	0.061	0.126	-0.298	0.592	0.501	0.664	0.681	0.596	0.867	0.675	0.263	0.869	0.567	0.87	0.68	0.538	-0.181	0.38	-0.123	-0.465	-0.629	-0.047	-0.212	-0.491	-0.205	0.58	-0.548
874	0.642	0.614	0.765	0.602	0.431	0.712	1.065	1.013	0.599	0.605	0.268	0.721	-0.006	-0.03	0.278	0.21	-0.247	-0.033	0.39	0.23	0.041	0.081	0.128	-0.287	0.655	0.502	0.696	0.664	0.6	0.863	0.682	0.276	0.856	0.576	0.867	0.679	0.547	-0.16	0.417	-0.092	-0.478	-0.629	-0.018	-0.19	-0.484	-0.194	0.583	-0.543
875	0.639	0.612	0.751	0.582	0.43	0.7	1.065	1.001	0.601	0.605	0.266	0.728	0.003	-0.015	0.272	0.193	-0.237	-0.02	0.351	0.234	0.03	0.151	0.136	-0.28	0.613	0.518	0.692	0.662	0.588	0.869	0.673	0.264	0.858	0.547	0.859	0.673	0.547	-0.176	0.398	-0.129	-0.499	-0.626	-0.058	-0.185	-0.474	-0.172	0.589	-0.541
876	0.627	0.619	0.737	0.588	0.411	0.69	1.065	0.995	0.597	0.588	0.271	0.716	-0.008	-0.019	0.261	0.184	-0.242	-0.026	0.352	0.24	0.036	0.061	0.139	-0.272	0.601	0.499	0.69	0.674	0.6	0.86	0.678	0.302	0.86	0.569	0.862	0.679	0.536	-0.145	0.422	-0.089	-0.506	-0.621	-0.081	-0.198	-0.468	-0.191	0.591	-0.545
877	0.637	0.613	0.735	0.603	0.477	0.696	1.11	0.98	0.626	0.598	0.274	0.712	-0.006	-0.023	0.255	0.178	-0.257	-0.026	0.301	0.225	0.031	0.143	0.146	-0.269	0.636	0.485	0.689	0.665	0.592	0.867	0.67	0.278	0.852	0.574	0.858	0.679	0.548	-0.182	0.422	-0.116	-0.505	-0.623	-0.038	-0.213	-0.459	-0.185	0.6	-0.543
878	0.631	0.619	0.772	0.605	0.476	0.695	1.055	0.973	0.613	0.621	0.268	0.708	0.002	-0.017	0.297	0.188	-0.262	-0.026	0.328	0.233	0.037	0.17	0.148	-0.265	0.65	0.504	0.683	0.663	0.611	0.863	0.71	0.303	0.834	0.56	0.858	0.676	0.52	-0.197	0.412	-0.094	-0.497	-0.622	-0.1	-0.195	-0.46	-0.172	0.609	-0.538
879	0.622	0.625	0.745	0.604	0.438	0.688	1.08	0.969	0.624	0.608	0.265	0.704	-0.049	-0.033	0.27	0.169	-0.231	-0.027	0.349	0.227	0.023	0.109	0.154	-0.255	0.664	0.501	0.69	0.68	0.583	0.862	0.668	0.328	0.854	0.573	0.86	0.675	0.528	-0.161	0.437	-0.103	-0.472	-0.626	-0.074	-0.18	-0.454	-0.189	0.615	-0.541
880	0.616	0.607	0.732	0.614	0.473	0.685	1.091	0.973	0.625	0.615	0.269	0.695	-0.041	-0.033	0.27	0.192	-0.253	-0.029	0.29	0.215	0.023	0.142	0.157	-0.25	0.665	0.492	0.713	0.685	0.577	0.859	0.662	0.296	0.83	0.574	0.857	0.679	0.54	-0.166	0.436	-0.101	-0.518	-0.618	-0.122	-0.191	-0.448	-0.172	0.617	-0.547
881	0.627	0.606	0.728	0.608	0.438	0.689	1.098	0.966	0.625	0.628	0.27	0.696	-0.019	-0.047	0.273	0.183	-0.251	-0.017	0.313	0.215	0.021	0.092	0.153	-0.243	0.692	0.481	0.67	0.663	0.583	0.846	0.662	0.313	0.822	0.572	0.855	0.676	0.548	-0.185	0.394	-0.103	-0.457	-0.622	-0.085	-0.193	-0.44	-0.171	0.626	-0.552
882	0.623	0.592	0.727	0.618	0.429	0.695	1.099	0.95	0.641	0.595	0.27	0.692	-0.053	-0.029	0.287	0.177	-0.226	-0.027	0.277	0.217	0.022	0.083	0.159	-0.238	0.659	0.487	0.685	0.669	0.58	0.859	0.677	0.318	0.857	0.589	0.858	0.677	0.531	-0.18	0.421	-0.123	-0.469	-0.623	-0.109	-0.209	-0.449	-0.161	0.625	-0.55
883	0.618	0.605	0.727	0.605	0.458	0.699	1.082	0.956	0.641	0.608	0.268	0.688	-0.042	-0.026	0.252	0.155	-0.262	-0.025	0.301	0.232	0.013	0.166	0.162	-0.237	0.668	0.485	0.681	0.677	0.591	0.851	0.681	0.309	0.841	0.576	0.849	0.676	0.54	-0.184	0.453	-0.103	-0.518	-0.625	-0.09	-0.195	-0.452	-0.149	0.626	-0.554
884	0.617	0.61	0.715	0.589	0.433	0.703	1.091	0.95	0.639	0.617	0.267	0.677	-0.036	-0.044	0.3	0.171	-0.252	-0.008	0.263	0.218	0.014	0.189	0.167	-0.223	0.678	0.484	0.692	0.677	0.594	0.84	0.651	0.296	0.83	0.565	0.849	0.677	0.532	-0.182	0.434	-0.123	-0.497	-0.623	-0.103	-0.16	-0.438	-0.147	0.626	-0.557
885	0.623	0.605	0.717	0.6	0.437	0.705	1.102	0.933	0.65	0.591	0.274	0.674	-0.011	-0.049	0.258	0.157	-0.263	-0.012	0.24	0.198	0.013	0.149	0.174	-0.22	0.672	0.494	0.697	0.663	0.568	0.843	0.679	0.309	0.816	0.574	0.846	0.677	0.542	-0.18	0.42	-0.095	-0.481	-0.617	-0.122	-0.195	-0.42	-0.141	0.634	-0.546
886	0.625	0.612	0.715	0.611	0.435	0.702	1.079	0.94	0.662	0.613	0.27	0.67	-0.066	-0.042	0.27	0.175	-0.263	-0.015	0.256	0.211	0.016	0.105	0.171	-0.219	0.683	0.487	0.712	0.67	0.583	0.846	0.684	0.311	0.817	0.572	0.845	0.679	0.549	-0.19	0.431	-0.1	-0.455	-0.619	-0.12	-0.179	-0.424	-0.153	0.634	-0.548
887	0.612	0.611	0.734	0.579	0.452	0.696	1.088	0.941	0.662	0.583	0.27	0.666	-0.044	-0.056	0.256	0.163	-0.255	-0.008	0.283	0.208	0.008	0.168	0.178	-0.209	0.686	0.492	0.712	0.69	0.561	0.84	0.653	0.333	0.813	0.581	0.835	0.677	0.527	-0.189	0.432	-0.109	-0.444	-0.615	-0.117	-0.218	-0.412	-0.135	0.644	-0.548
888	0.618	0.612	0.724	0.619	0.457	0.704	1.099	0.936	0.659	0.589	0.266	0.661	-0.109	-0.045	0.291	0.179	-0.246	0.001	0.249	0.217	0.013	0.16	0.182	-0.204	0.697	0.497	0.701	0.677	0.573	0.83	0.663	0.335	0.821	0.569	0.833	0.683	0.541	-0.155	0.439	-0.101	-0.465	-0.612	-0.125	-0.208	-0.411	-0.134	0.648	-0.546
889	0.613	0.596	0.724	0.59	0.406	0.705	1.121	0.93	0.658	0.607	0.276	0.654	-0.096	-0.035	0.267	0.15	-0.251	-0.01	0.219	0.212	0.017	0.077	0.183	-0.189	0.683	0.487	0.684	0.668	0.57	0.828	0.657	0.308	0.81	0.577	0.829	0.678	0.507	-0.168	0.402	-0.107	-0.473	-0.608	-0.183	-0.21	-0.419	-0.127	0.651	-0.556
890	0.618	0.589	0.693	0.597	0.451	0.694	1.113	0.937	0.681	0.601	0.265	0.648	-0.089	-0.039	0.278	0.156	-0.267	0.003	0.183	0.211	0.012	0.157	0.194	-0.176	0.678	0.482	0.68	0.666	0.586	0.826	0.648	0.319	0.8	0.577	0.824	0.68	0.539	-0.186	0.445	-0.087	-0.471	-0.612	-0.177	-0.204	-0.403	-0.122	0.661	-0.551
891	0.614	0.6	0.718	0.603	0.448	0.699	1.105	0.932	0.661	0.602	0.273	0.644	-0.059	-0.035	0.264	0.154	-0.287	0.003	0.187	0.2	0.009	0.168	0.199	-0.166	0.709	0.502	0.694	0.666	0.582	0.821	0.643	0.342	0.792	0.566	0.815	0.677	0.527	-0.16	0.435	-0.091	-0.458	-0.613	-0.202	-0.198	-0.393	-0.121	0.665	-0.547
892	0.605	0.609	0.72	0.614	0.453	0.697	1.102	0.931	0.675	0.604	0.278	0.637	-0.064	-0.043	0.281	0.161	-0.278	-0.001	0.186	0.204	0.013	0.13	0.204	-0.162	0.713	0.487	0.676	0.657	0.568	0.819	0.645	0.337	0.782	0.571	0.816	0.677	0.521	-0.164	0.425	-0.095	-0.438	-0.603	-0.216	-0.166	-0.381	-0.123	0.667	-0.534
893	0.613	0.603	0.716	0.613	0.467	0.698	1.122	0.914	0.681	0.609	0.273	0.635	-0.074	-0.047	0.269	0.149	-0.229	0.001	0.215	0.204	0.017	0.131	0.207	-0.164	0.705	0.484	0.677	0.676	0.578	0.817	0.652	0.365	0.786	0.569	0.814	0.678	0.525	-0.182	0.433	-0.114	-0.476	-0.607	-0.22	-0.206	-0.377	-0.119	0.676	-0.532
894	0.611	0.603	0.722	0.601	0.46	0.705	1.116	0.923	0.679	0.628	0.274	0.635	-0.073	-0.05	0.291	0.15	-0.253	-0.006	0.186	0.202	0.008	0.102	0.221	-0.162	0.692	0.489	0.696	0.666	0.58	0.817	0.644	0.322	0.778	0.568	0.809	0.677	0.526	-0.152	0.439	-0.106	-0.451	-0.601	-0.294	-0.204	-0.364	-0.112	0.682	-0.528
895	0.608	0.615	0.704	0.613	0.47	0.702	1.115	0.909	0.678	0.603	0.276	0.629	-0.05	-0.037	0.294	0.133	-0.267	0.007	0.213	0.211	0.01	0.118	0.222	-0.158	0.706	0.485	0.677	0.687	0.559	0.813	0.626	0.336	0.76	0.576	0.809	0.675	0.525	-0.157	0.427	-0.082	-0.453	-0.601	-0.194	-0.178	-0.381	-0.096	0.693	-0.525
896	0.604	0.616	0.72	0.601	0.491	0.694	1.116	0.911	0.698	0.616	0.271	0.623	-0.059	-0.048	0.256	0.132	-0.281	0.012	0.186	0.205	0.005	0.132	0.225	-0.161	0.697	0.48	0.687	0.669	0.574	0.808	0.613	0.339	0.782	0.573	0.804	0.677	0.504	-0.15	0.447	-0.068	-0.481	-0.603	-0.228	-0.197	-0.35	-0.099	0.695	-0.519
897	0.605	0.599	0.706	0.598	0.497	0.702	1.125	0.903	0.684	0.601	0.272	0.623	-0.04	-0.058	0.284	0.139	-0.255	0.015	0.178	0.209	0.003	0.132	0.23	-0.161	0.685	0.487	0.699	0.676	0.564	0.807	0.627	0.359	0.753	0.578	0.799	0.676	0.515	-0.148	0.463	-0.09	-0.464	-0.608	-0.237	-0.242	-0.355	-0.095	0.704	-0.512
898	0.611	0.592	0.71	0.588	0.487	0.698	1.14	0.894	0.682	0.6	0.273	0.62	-0.069	-0.042	0.306	0.144	-0.26	0.008	0.169	0.212	0.002	0.203	0.231	-0.159	0.678	0.482	0.706	0.661	0.558	0.804	0.627	0.358	0.748	0.565	0.8	0.677	0.529	-0.155	0.451	-0.071	-0.494	-0.6	-0.292	-0.194	-0.333	-0.093	0.709	-0.512
899	0.616	0.593	0.718	0.595	0.493	0.699	1.13	0.89	0.703	0.592	0.275	0.621	-0.055	-0.041	0.299	0.11	-0.28	0.016	0.162	0.212	0.004	0.136	0.233	-0.161	0.691	0.488	0.695	0.662	0.584	0.794	0.622	0.368	0.752	0.57	0.798	0.678	0.518	-0.151	0.439	-0.076	-0.489	-0.601	-0.284	-0.197	-0.337	-0.087	0.716	-0.506
900	0.612	0.592	0.726	0.575	0.476	0.697	1.141	0.885	0.685	0.607	0.276	0.612	-0.049	-0.052	0.266	0.138	-0.266	0.014	0.18	0.208	0	0.16	0.234	-0.158	0.687	0.475	0.69	0.661	0.575	0.792	0.607	0.367	0.757	0.568	0.796	0.676	0.501	-0.15	0.496	-0.088	-0.477	-0.604	-0.28	-0.196	-0.339	-0.079	0.716	-0.496
901	0.61	0.589	0.728	0.584	0.491	0.698	1.127	0.874	0.712	0.604	0.274	0.612	-0.053	-0.055	0.302	0.121	-0.266	0.026	0.152	0.209	-0.002	0.125	0.232	-0.151	0.685	0.475	0.69	0.675	0.575	0.789	0.62	0.4	0.736	0.576	0.802	0.679	0.509	-0.134	0.457	-0.08	-0.48	-0.605	-0.296	-0.198	-0.325	-0.069	0.72	-0.5
902	0.607	0.589	0.72	0.579	0.488	0.695	1.132	0.875	0.701	0.611	0.27	0.607	-0.042	-0.06	0.297	0.111	-0.252	0.022	0.151	0.205	-0.004	0.159	0.236	-0.153	0.685	0.485	0.691	0.671	0.563	0.782	0.621	0.362	0.716	0.576	0.8	0.679	0.482	-0.155	0.478	-0.102	-0.464	-0.602	-0.267	-0.197	-0.322	-0.07	0.729	-0.49
903	0.608	0.594	0.721	0.561	0.501	0.699	1.146	0.872	0.7	0.613	0.27	0.604	-0.032	-0.061	0.303	0.13	-0.255	0.021	0.139	0.212	-0.007	0.071	0.238	-0.156	0.69	0.486	0.672	0.665	0.566	0.783	0.608	0.414	0.717	0.583	0.797	0.677	0.508	-0.146	0.467	-0.085	-0.467	-0.595	-0.3	-0.195	-0.31	-0.066	0.736	-0.492
904	0.609	0.6	0.735	0.599	0.469	0.699	1.131	0.883	0.697	0.607	0.277	0.604	-0.028	-0.059	0.302	0.118	-0.253	0.025	0.145	0.222	-0.008	0.154	0.241	-0.161	0.685	0.464	0.693	0.666	0.568	0.783	0.601	0.399	0.72	0.591	0.798	0.679	0.495	-0.13	0.498	-0.076	-0.471	-0.592	-0.305	-0.175	-0.314	-0.06	0.744	-0.479
905	0.607	0.595	0.736	0.564	0.44	0.694	1.133	0.872	0.704	0.606	0.278	0.601	-0.018	-0.059	0.305	0.107	-0.273	0.032	0.103	0.233	-0.011	0.142	0.243	-0.157	0.688	0.472	0.666	0.657	0.574	0.775	0.574	0.38	0.693	0.579	0.798	0.674	0.509	-0.142	0.492	-0.091	-0.445	-0.593	-0.349	-0.204	-0.322	-0.059	0.747	-0.476
906	0.609	0.582	0.725	0.556	0.471	0.694	1.141	0.873	0.709	0.591	0.278	0.601	-0.005	-0.052	0.292	0.106	-0.273	0.034	0.134	0.227	-0.006	0.228	0.247	-0.16	0.671	0.483	0.684	0.685	0.562	0.781	0.58	0.398	0.69	0.578	0.796	0.678	0.499	-0.139	0.503	-0.09	-0.46	-0.6	-0.338	-0.211	-0.303	-0.052	0.756	-0.465
907	0.605	0.594	0.72	0.575	0.469	0.697	1.137	0.874	0.713	0.623	0.278	0.599	0.008	-0.065	0.296	0.111	-0.277	0.033	0.129	0.222	-0.008	0.126	0.249	-0.166	0.68	0.465	0.685	0.675	0.556	0.773	0.597	0.398	0.671	0.58	0.794	0.677	0.496	-0.128	0.484	-0.098	-0.485	-0.588	-0.367	-0.203	-0.306	-0.052	0.764	-0.459
908	0.605	0.589	0.731	0.559	0.48	0.695	1.142	0.87	0.708	0.613	0.279	0.598	0.002	-0.055	0.311	0.138	-0.256	0.033	0.122	0.227	-0.017	0.123	0.254	-0.168	0.671	0.477	0.675	0.671	0.564	0.774	0.592	0.429	0.686	0.584	0.798	0.677	0.512	-0.143	0.486	-0.081	-0.48	-0.591	-0.363	-0.211	-0.304	-0.037	0.766	-0.45
909	0.609	0.57	0.729	0.564	0.496	0.698	1.15	0.866	0.711	0.593	0.279	0.594	-0.007	-0.06	0.284	0.116	-0.275	0.037	0.115	0.223	-0.009	0.18	0.262	-0.175	0.684	0.474	0.687	0.683	0.556	0.771	0.584	0.439	0.657	0.592	0.797	0.677	0.493	-0.129	0.487	-0.101	-0.472	-0.574	-0.391	-0.187	-0.283	-0.034	0.773	-0.451
910	0.597	0.579	0.725	0.585	0.502	0.688	1.147	0.869	0.718	0.598	0.276	0.596	-0.009	-0.038	0.313	0.102	-0.26	0.043	0.088	0.221	-0.006	0.129	0.264	-0.177	0.677	0.473	0.678	0.683	0.567	0.77	0.594	0.423	0.663	0.58	0.793	0.679	0.493	-0.142	0.483	-0.071	-0.467	-0.578	-0.363	-0.19	-0.275	-0.035	0.777	-0.442
911	0.6	0.587	0.725	0.588	0.496	0.684	1.147	0.863	0.712	0.595	0.281	0.592	0.005	-0.043	0.296	0.109	-0.275	0.042	0.058	0.222	-0.012	0.195	0.275	-0.185	0.676	0.466	0.689	0.661	0.561	0.769	0.563	0.412	0.635	0.586	0.796	0.675	0.503	-0.117	0.501	-0.053	-0.472	-0.58	-0.362	-0.216	-0.274	-0.034	0.779	-0.437
912	0.6	0.59	0.725	0.582	0.507	0.685	1.129	0.855	0.719	0.62	0.28	0.587	0.012	-0.051	0.319	0.108	-0.292	0.051	0.086	0.214	0	0.118	0.278	-0.186	0.683	0.476	0.663	0.665	0.558	0.767	0.583	0.424	0.627	0.578	0.792	0.674	0.485	-0.125	0.48	-0.068	-0.491	-0.58	-0.417	-0.21	-0.266	-0.016	0.788	-0.432
913	0.596	0.598	0.73	0.565	0.481	0.683	1.139	0.859	0.72	0.612	0.283	0.59	0.027	-0.041	0.284	0.103	-0.276	0.038	0.115	0.221	-0.009	0.154	0.28	-0.185	0.686	0.465	0.697	0.672	0.544	0.764	0.565	0.423	0.632	0.584	0.788	0.676	0.49	-0.136	0.497	-0.084	-0.494	-0.571	-0.404	-0.192	-0.272	-0.015	0.789	-0.427
914	0.595	0.595	0.731	0.552	0.494	0.691	1.138	0.852	0.711	0.602	0.282	0.587	0.012	-0.05	0.296	0.099	-0.279	0.047	0.107	0.218	-0.006	0.115	0.288	-0.18	0.675	0.472	0.683	0.68	0.552	0.762	0.579	0.451	0.626	0.59	0.785	0.675	0.507	-0.135	0.5	-0.059	-0.487	-0.572	-0.388	-0.189	-0.264	-0.009	0.797	-0.421
915	0.594	0.581	0.73	0.567	0.489	0.676	1.151	0.854	0.705	0.61	0.281	0.588	0.024	-0.035	0.313	0.105	-0.276	0.054	0.087	0.217	-0.013	0.112	0.287	-0.172	0.681	0.481	0.685	0.677	0.558	0.76	0.565	0.448	0.614	0.588	0.785	0.674	0.49	-0.143	0.518	-0.05	-0.459	-0.569	-0.43	-0.22	-0.249	-0.001	0.801	-0.413
916	0.589	0.593	0.73	0.568	0.512	0.675	1.138	0.847	0.709	0.614	0.287	0.583	0.03	-0.038	0.322	0.101	-0.285	0.052	0.064	0.213	-0.009	0.147	0.296	-0.174	0.683	0.469	0.688	0.69	0.57	0.758	0.568	0.449	0.613	0.587	0.774	0.674	0.496	-0.132	0.49	-0.054	-0.477	-0.565	-0.442	-0.189	-0.256	0.002	0.812	-0.413
917	0.592	0.576	0.732	0.57	0.48	0.686	1.134	0.854	0.721	0.618	0.287	0.585	0.036	-0.031	0.318	0.085	-0.272	0.055	0.067	0.21	0	0.146	0.294	-0.17	0.688	0.468	0.682	0.667	0.545	0.76	0.57	0.472	0.596	0.592	0.774	0.673	0.475	-0.122	0.503	-0.065	-0.47	-0.558	-0.424	-0.187	-0.249	0.009	0.812	-0.399
918	0.594	0.596	0.739	0.56	0.481	0.683	1.135	0.851	0.72	0.604	0.286	0.583	0.042	-0.03	0.323	0.111	-0.288	0.062	0.088	0.215	-0.016	0.15	0.303	-0.172	0.682	0.466	0.68	0.679	0.56	0.758	0.581	0.467	0.59	0.589	0.773	0.672	0.482	-0.141	0.5	-0.048	-0.471	-0.564	-0.437	-0.189	-0.238	0.001	0.818	-0.389
919	0.591	0.583	0.743	0.55	0.485	0.69	1.14	0.855	0.709	0.593	0.287	0.578	0.054	-0.026	0.299	0.101	-0.282	0.066	0.061	0.217	-0.021	0.163	0.308	-0.174	0.691	0.472	0.678	0.674	0.556	0.752	0.566	0.448	0.585	0.591	0.767	0.672	0.487	-0.128	0.505	-0.054	-0.487	-0.557	-0.449	-0.169	-0.231	0.012	0.829	-0.382
920	0.595	0.581	0.74	0.549	0.458	0.69	1.143	0.841	0.718	0.611	0.282	0.578	0.047	-0.021	0.337	0.083	-0.279	0.063	0.061	0.212	-0.026	0.106	0.311	-0.173	0.69	0.477	0.685	0.677	0.56	0.759	0.576	0.489	0.572	0.595	0.77	0.673	0.487	-0.128	0.515	-0.051	-0.465	-0.553	-0.452	-0.193	-0.238	0.026	0.831	-0.372
921	0.588	0.604	0.737	0.544	0.474	0.687	1.138	0.844	0.719	0.618	0.289	0.578	0.047	-0.039	0.331	0.088	-0.264	0.066	0.087	0.221	-0.024	0.126	0.314	-0.178	0.685	0.462	0.685	0.683	0.566	0.749	0.585	0.45	0.567	0.594	0.768	0.672	0.496	-0.118	0.496	-0.047	-0.486	-0.55	-0.485	-0.173	-0.233	0.023	0.836	-0.359
922	0.597	0.59	0.734	0.562	0.479	0.685	1.139	0.848	0.718	0.624	0.291	0.576	0.041	-0.018	0.335	0.103	-0.28	0.071	0.055	0.218	-0.021	0.109	0.317	-0.182	0.685	0.462	0.704	0.695	0.564	0.754	0.57	0.471	0.575	0.591	0.765	0.672	0.489	-0.139	0.525	-0.035	-0.468	-0.547	-0.486	-0.17	-0.235	0.026	0.838	-0.353
923	0.592	0.577	0.748	0.515	0.465	0.692	1.145	0.85	0.72	0.629	0.295	0.574	0.042	-0.018	0.326	0.105	-0.286	0.079	0.074	0.219	-0.016	0.119	0.319	-0.183	0.695	0.467	0.689	0.685	0.551	0.752	0.57	0.472	0.562	0.595	0.771	0.671	0.476	-0.114	0.5	-0.053	-0.478	-0.54	-0.473	-0.172	-0.235	0.028	0.846	-0.343
924	0.592	0.571	0.742	0.555	0.478	0.681	1.139	0.849	0.715	0.622	0.289	0.571	0.057	-0.022	0.343	0.113	-0.284	0.075	0.051	0.217	-0.02	0.136	0.323	-0.182	0.69	0.459	0.7	0.693	0.556	0.745	0.59	0.477	0.563	0.599	0.766	0.669	0.493	-0.108	0.495	-0.029	-0.436	-0.537	-0.529	-0.176	-0.223	0.029	0.858	-0.329
925	0.584	0.576	0.741	0.554	0.498	0.686	1.138	0.847	0.7	0.618	0.293	0.57	0.053	-0.02	0.337	0.086	-0.289	0.08	0.061	0.219	-0.016	0.16	0.323	-0.182	0.702	0.46	0.685	0.691	0.551	0.744	0.586	0.487	0.541	0.598	0.769	0.671	0.486	-0.107	0.511	-0.042	-0.453	-0.531	-0.512	-0.18	-0.232	0.04	0.86	-0.314
926	0.586	0.592	0.733	0.548	0.493	0.681	1.136	0.842	0.711	0.62	0.296	0.566	0.048	-0.004	0.331	0.078	-0.273	0.081	0.04	0.22	-0.015	0.117	0.331	-0.179	0.704	0.466	0.691	0.679	0.56	0.747	0.59	0.5	0.543	0.598	0.768	0.666	0.488	-0.091	0.495	-0.031	-0.452	-0.525	-0.515	-0.168	-0.228	0.048	0.87	-0.301
927	0.583	0.574	0.739	0.557	0.467	0.681	1.147	0.837	0.707	0.621	0.294	0.568	0.053	-0.009	0.341	0.099	-0.294	0.078	0.034	0.218	-0.009	0.107	0.337	-0.182	0.715	0.461	0.708	0.684	0.552	0.742	0.589	0.5	0.546	0.604	0.766	0.669	0.474	-0.111	0.492	-0.032	-0.44	-0.526	-0.516	-0.157	-0.221	0.039	0.871	-0.291
928	0.578	0.585	0.741	0.542	0.488	0.685	1.15	0.835	0.706	0.616	0.3	0.565	0.065	0	0.33	0.067	-0.292	0.089	0.066	0.218	-0.01	0.136	0.338	-0.182	0.714	0.469	0.699	0.691	0.557	0.747	0.583	0.504	0.537	0.597	0.769	0.667	0.48	-0.095	0.497	0	-0.475	-0.517	-0.553	-0.159	-0.228	0.056	0.878	-0.283
929	0.579	0.588	0.739	0.568	0.491	0.685	1.131	0.838	0.7	0.63	0.295	0.562	0.06	-0.003	0.329	0.066	-0.306	0.088	0.054	0.219	-0.01	0.121	0.346	-0.182	0.719	0.462	0.705	0.684	0.568	0.742	0.6	0.506	0.536	0.602	0.767	0.668	0.469	-0.096	0.501	-0.007	-0.445	-0.52	-0.526	-0.175	-0.224	0.052	0.884	-0.268
930	0.576	0.577	0.734	0.59	0.476	0.681	1.14	0.833	0.684	0.62	0.3	0.565	0.062	-0.004	0.342	0.082	-0.295	0.09	0.046	0.218	-0.007	0.1	0.351	-0.178	0.72	0.468	0.707	0.686	0.544	0.738	0.593	0.517	0.529	0.604	0.769	0.667	0.478	-0.107	0.501	-0.017	-0.448	-0.51	-0.533	-0.174	-0.208	0.06	0.886	-0.257
931	0.574	0.583	0.747	0.541	0.52	0.68	1.136	0.835	0.697	0.623	0.303	0.563	0.07	0.003	0.337	0.072	-0.274	0.096	0.045	0.219	-0.008	0.129	0.349	-0.179	0.727	0.471	0.705	0.677	0.55	0.74	0.596	0.507	0.511	0.603	0.769	0.669	0.472	-0.101	0.499	-0.004	-0.432	-0.507	-0.555	-0.157	-0.216	0.052	0.894	-0.248
932	0.574	0.574	0.735	0.567	0.5	0.679	1.14	0.836	0.697	0.621	0.309	0.561	0.061	0.007	0.346	0.083	-0.292	0.098	0.045	0.223	-0.009	0.12	0.356	-0.177	0.729	0.467	0.713	0.678	0.551	0.737	0.596	0.509	0.503	0.601	0.767	0.668	0.477	-0.084	0.496	-0.016	-0.444	-0.508	-0.561	-0.178	-0.223	0.064	0.895	-0.246
933	0.578	0.577	0.746	0.556	0.49	0.668	1.132	0.828	0.696	0.619	0.306	0.557	0.083	-0.006	0.337	0.074	-0.274	0.1	0.036	0.217	-0.006	0.12	0.362	-0.177	0.728	0.463	0.709	0.686	0.54	0.736	0.597	0.551	0.513	0.602	0.765	0.668	0.469	-0.089	0.506	-0.002	-0.443	-0.5	-0.596	-0.186	-0.219	0.073	0.902	-0.233
934	0.578	0.567	0.732	0.538	0.483	0.679	1.132	0.833	0.693	0.631	0.311	0.556	0.07	0.017	0.337	0.074	-0.276	0.109	0.029	0.226	-0.004	0.117	0.365	-0.177	0.729	0.449	0.714	0.683	0.551	0.74	0.594	0.545	0.498	0.606	0.765	0.666	0.462	-0.089	0.488	0.001	-0.437	-0.494	-0.554	-0.188	-0.22	0.073	0.907	-0.226
935	0.573	0.575	0.74	0.519	0.478	0.679	1.126	0.834	0.683	0.62	0.31	0.556	0.081	0.005	0.338	0.076	-0.291	0.102	0.016	0.221	-0.01	0.149	0.375	-0.179	0.733	0.463	0.729	0.685	0.562	0.745	0.59	0.56	0.498	0.606	0.767	0.668	0.459	-0.091	0.5	-0.001	-0.446	-0.498	-0.609	-0.215	-0.224	0.075	0.913	-0.213
936	0.571	0.582	0.736	0.529	0.47	0.675	1.134	0.837	0.696	0.617	0.307	0.551	0.082	0.012	0.342	0.062	-0.291	0.112	0.042	0.221	-0.004	0.097	0.379	-0.176	0.733	0.452	0.716	0.678	0.565	0.742	0.598	0.567	0.494	0.601	0.768	0.666	0.47	-0.102	0.481	0.009	-0.45	-0.492	-0.599	-0.21	-0.22	0.085	0.919	-0.207
937	0.572	0.566	0.737	0.522	0.477	0.674	1.135	0.837	0.69	0.624	0.306	0.553	0.087	0.016	0.338	0.067	-0.297	0.107	0.014	0.219	-0.007	0.099	0.389	-0.179	0.738	0.464	0.738	0.693	0.551	0.745	0.595	0.57	0.486	0.604	0.765	0.665	0.461	-0.098	0.483	0.002	-0.443	-0.488	-0.585	-0.229	-0.221	0.096	0.925	-0.198
938	0.571	0.574	0.735	0.541	0.49	0.677	1.131	0.842	0.669	0.626	0.303	0.551	0.078	0.008	0.34	0.069	-0.285	0.115	0	0.218	-0.014	0.139	0.397	-0.177	0.737	0.452	0.722	0.684	0.55	0.74	0.597	0.563	0.494	0.605	0.769	0.664	0.465	-0.087	0.472	0.031	-0.443	-0.484	-0.556	-0.212	-0.21	0.089	0.932	-0.188
939	0.569	0.577	0.727	0.537	0.477	0.676	1.135	0.847	0.671	0.627	0.304	0.551	0.078	0.016	0.356	0.075	-0.297	0.118	0.014	0.216	-0.003	0.113	0.403	-0.174	0.741	0.45	0.733	0.701	0.546	0.744	0.593	0.597	0.484	0.608	0.765	0.664	0.462	-0.087	0.481	0.037	-0.442	-0.488	-0.599	-0.217	-0.219	0.097	0.934	-0.177
940	0.565	0.577	0.729	0.525	0.492	0.679	1.123	0.843	0.683	0.622	0.309	0.551	0.088	0.021	0.339	0.071	-0.291	0.117	0.002	0.223	0.002	0.12	0.406	-0.177	0.743	0.465	0.738	0.697	0.553	0.743	0.605	0.582	0.49	0.612	0.767	0.666	0.453	-0.084	0.488	0.035	-0.437	-0.483	-0.593	-0.223	-0.222	0.107	0.941	-0.165
941	0.563	0.588	0.726	0.545	0.479	0.669	1.126	0.841	0.686	0.63	0.308	0.545	0.082	0.028	0.333	0.057	-0.283	0.123	0.014	0.224	-0.001	0.141	0.411	-0.176	0.738	0.454	0.722	0.694	0.559	0.744	0.596	0.596	0.479	0.607	0.769	0.664	0.467	-0.083	0.474	0.028	-0.428	-0.474	-0.581	-0.215	-0.227	0.103	0.94	-0.161
942	0.564	0.582	0.73	0.562	0.492	0.675	1.129	0.841	0.687	0.625	0.309	0.546	0.079	0.029	0.338	0.062	-0.296	0.125	0.025	0.224	0.002	0.12	0.414	-0.173	0.741	0.45	0.722	0.685	0.547	0.741	0.596	0.628	0.48	0.612	0.767	0.661	0.456	-0.069	0.473	0.031	-0.443	-0.48	-0.573	-0.205	-0.214	0.105	0.948	-0.155
943	0.562	0.571	0.729	0.546	0.493	0.673	1.137	0.836	0.675	0.634	0.314	0.545	0.081	0.022	0.339	0.066	-0.278	0.123	0	0.222	0.002	0.124	0.417	-0.172	0.749	0.452	0.744	0.677	0.55	0.736	0.593	0.632	0.479	0.61	0.763	0.663	0.46	-0.079	0.467	0.036	-0.428	-0.47	-0.588	-0.218	-0.216	0.104	0.951	-0.146
944	0.556	0.569	0.731	0.549	0.491	0.67	1.134	0.829	0.677	0.637	0.312	0.545	0.087	0.036	0.341	0.049	-0.3	0.13	-0.022	0.218	0.011	0.11	0.421	-0.175	0.749	0.449	0.732	0.694	0.552	0.741	0.589	0.629	0.479	0.614	0.762	0.66	0.455	-0.079	0.476	0.054	-0.421	-0.469	-0.596	-0.219	-0.223	0.108	0.958	-0.137
945	0.558	0.567	0.725	0.535	0.506	0.675	1.127	0.831	0.68	0.622	0.316	0.543	0.081	0.043	0.342	0.048	-0.309	0.127	0.002	0.223	0.007	0.135	0.427	-0.173	0.753	0.46	0.739	0.697	0.547	0.742	0.586	0.63	0.473	0.61	0.766	0.659	0.451	-0.064	0.466	0.062	-0.434	-0.466	-0.599	-0.212	-0.229	0.115	0.961	-0.126
946	0.554	0.566	0.728	0.531	0.508	0.67	1.134	0.824	0.686	0.631	0.317	0.541	0.094	0.032	0.332	0.061	-0.313	0.136	-0.023	0.225	0.01	0.116	0.433	-0.174	0.757	0.454	0.74	0.696	0.551	0.744	0.583	0.646	0.472	0.609	0.768	0.658	0.447	-0.084	0.453	0.063	-0.418	-0.471	-0.603	-0.223	-0.23	0.106	0.965	-0.122
947	0.555	0.579	0.721	0.524	0.501	0.666	1.124	0.829	0.687	0.632	0.322	0.541	0.072	0.028	0.344	0.056	-0.289	0.137	-0.026	0.227	0.022	0.123	0.436	-0.173	0.755	0.455	0.753	0.691	0.559	0.742	0.581	0.632	0.468	0.614	0.765	0.656	0.45	-0.067	0.457	0.058	-0.431	-0.463	-0.61	-0.219	-0.234	0.116	0.967	-0.121
948	0.556	0.576	0.727	0.542	0.499	0.668	1.14	0.829	0.672	0.632	0.318	0.538	0.07	0.045	0.334	0.055	-0.308	0.131	-0.008	0.231	0.021	0.139	0.444	-0.172	0.764	0.455	0.748	0.689	0.552	0.746	0.587	0.667	0.479	0.616	0.765	0.655	0.459	-0.066	0.454	0.085	-0.414	-0.466	-0.617	-0.223	-0.228	0.128	0.969	-0.119
949	0.554	0.568	0.727	0.527	0.504	0.667	1.121	0.828	0.681	0.636	0.309	0.539	0.078	0.032	0.326	0.04	-0.304	0.142	-0.036	0.228	0.019	0.11	0.45	-0.174	0.757	0.455	0.75	0.702	0.547	0.745	0.58	0.667	0.472	0.617	0.765	0.657	0.455	-0.063	0.44	0.086	-0.419	-0.462	-0.605	-0.224	-0.222	0.123	0.974	-0.117
950	0.553	0.564	0.721	0.537	0.503	0.663	1.126	0.831	0.674	0.638	0.321	0.54	0.072	0.046	0.329	0.059	-0.302	0.139	-0.018	0.227	0.022	0.148	0.454	-0.171	0.764	0.446	0.744	0.692	0.547	0.746	0.578	0.658	0.462	0.614	0.761	0.655	0.451	-0.065	0.44	0.079	-0.426	-0.462	-0.611	-0.223	-0.245	0.128	0.979	-0.118
951	0.544	0.566	0.726	0.532	0.507	0.667	1.123	0.825	0.68	0.633	0.314	0.538	0.076	0.036	0.319	0.062	-0.296	0.142	-0.016	0.228	0.023	0.139	0.458	-0.169	0.758	0.463	0.744	0.694	0.548	0.75	0.586	0.674	0.462	0.61	0.759	0.656	0.456	-0.066	0.427	0.068	-0.42	-0.461	-0.614	-0.216	-0.235	0.132	0.98	-0.108
952	0.552	0.581	0.723	0.501	0.501	0.669	1.12	0.828	0.661	0.635	0.322	0.538	0.069	0.051	0.327	0.037	-0.294	0.148	-0.027	0.226	0.024	0.129	0.462	-0.166	0.758	0.44	0.76	0.689	0.557	0.746	0.575	0.691	0.461	0.614	0.758	0.652	0.449	-0.07	0.42	0.082	-0.411	-0.46	-0.614	-0.219	-0.236	0.131	0.981	-0.106
953	0.546	0.568	0.722	0.512	0.492	0.663	1.124	0.829	0.678	0.639	0.324	0.538	0.058	0.037	0.327	0.041	-0.295	0.152	-0.029	0.224	0.031	0.145	0.463	-0.163	0.769	0.45	0.762	0.681	0.545	0.746	0.575	0.683	0.461	0.611	0.762	0.654	0.452	-0.062	0.403	0.083	-0.419	-0.457	-0.595	-0.213	-0.241	0.151	0.983	-0.103
954	0.549	0.562	0.729	0.528	0.493	0.666	1.13	0.835	0.678	0.648	0.32	0.533	0.065	0.036	0.31	0.048	-0.283	0.151	-0.006	0.222	0.039	0.119	0.465	-0.157	0.763	0.458	0.754	0.698	0.546	0.745	0.577	0.683	0.461	0.609	0.761	0.652	0.452	-0.047	0.392	0.079	-0.404	-0.454	-0.592	-0.229	-0.237	0.14	0.985	-0.107
955	0.55	0.564	0.723	0.526	0.497	0.665	1.126	0.83	0.681	0.656	0.32	0.534	0.07	0.043	0.309	0.047	-0.283	0.153	-0.006	0.223	0.041	0.152	0.477	-0.153	0.758	0.455	0.768	0.697	0.546	0.747	0.579	0.696	0.455	0.619	0.759	0.652	0.444	-0.064	0.391	0.091	-0.4	-0.455	-0.603	-0.234	-0.242	0.144	0.992	-0.102
956	0.546	0.564	0.721	0.53	0.506	0.664	1.124	0.829	0.672	0.635	0.324	0.535	0.068	0.037	0.314	0.06	-0.292	0.153	-0.035	0.228	0.043	0.173	0.483	-0.15	0.764	0.462	0.762	0.684	0.544	0.744	0.578	0.695	0.458	0.614	0.757	0.65	0.441	-0.043	0.386	0.105	-0.396	-0.451	-0.588	-0.241	-0.243	0.147	0.997	-0.102
957	0.547	0.55	0.723	0.527	0.49	0.667	1.121	0.831	0.668	0.63	0.328	0.536	0.066	0.048	0.299	0.059	-0.31	0.155	-0.011	0.228	0.044	0.169	0.492	-0.146	0.771	0.443	0.766	0.707	0.554	0.746	0.575	0.708	0.451	0.619	0.762	0.647	0.441	-0.048	0.374	0.092	-0.424	-0.45	-0.595	-0.23	-0.235	0.148	1.003	-0.103
958	0.54	0.556	0.716	0.516	0.514	0.664	1.13	0.829	0.667	0.637	0.322	0.535	0.07	0.049	0.309	0.05	-0.273	0.158	-0.036	0.23	0.053	0.141	0.497	-0.148	0.776	0.452	0.763	0.697	0.533	0.741	0.579	0.706	0.456	0.614	0.756	0.649	0.448	-0.032	0.369	0.096	-0.415	-0.447	-0.566	-0.239	-0.236	0.154	1.006	-0.101
959	0.542	0.561	0.725	0.522	0.513	0.664	1.115	0.833	0.664	0.645	0.318	0.535	0.056	0.062	0.301	0.046	-0.308	0.156	-0.041	0.235	0.058	0.133	0.501	-0.147	0.784	0.45	0.772	0.691	0.548	0.741	0.572	0.704	0.452	0.61	0.757	0.648	0.445	-0.05	0.378	0.099	-0.403	-0.448	-0.568	-0.227	-0.237	0.157	1.01	-0.104
960	0.54	0.561	0.729	0.52	0.514	0.662	1.127	0.824	0.671	0.652	0.316	0.533	0.063	0.051	0.299	0.051	-0.306	0.159	-0.03	0.239	0.056	0.158	0.511	-0.148	0.783	0.451	0.772	0.688	0.544	0.741	0.575	0.708	0.452	0.617	0.758	0.647	0.457	-0.037	0.366	0.102	-0.41	-0.448	-0.556	-0.238	-0.241	0.158	1.015	-0.103
961	0.54	0.553	0.719	0.512	0.507	0.659	1.123	0.825	0.666	0.642	0.322	0.532	0.062	0.047	0.296	0.057	-0.291	0.161	-0.02	0.237	0.066	0.187	0.511	-0.144	0.778	0.455	0.79	0.691	0.556	0.741	0.574	0.699	0.446	0.615	0.758	0.647	0.442	-0.029	0.371	0.113	-0.414	-0.446	-0.539	-0.246	-0.246	0.165	1.018	-0.097
962	0.537	0.543	0.726	0.542	0.506	0.656	1.123	0.821	0.663	0.645	0.322	0.533	0.056	0.061	0.306	0.07	-0.289	0.162	-0.032	0.241	0.064	0.154	0.51	-0.147	0.779	0.447	0.772	0.693	0.544	0.743	0.573	0.719	0.452	0.613	0.753	0.647	0.445	-0.05	0.363	0.096	-0.408	-0.445	-0.542	-0.26	-0.238	0.169	1.022	-0.103
963	0.541	0.559	0.72	0.546	0.522	0.662	1.119	0.823	0.662	0.646	0.321	0.53	0.066	0.051	0.299	0.048	-0.297	0.161	-0.045	0.238	0.074	0.169	0.519	-0.143	0.765	0.45	0.774	0.709	0.548	0.744	0.573	0.733	0.455	0.613	0.756	0.645	0.458	-0.038	0.353	0.105	-0.416	-0.443	-0.524	-0.259	-0.244	0.166	1.029	-0.099
964	0.54	0.568	0.718	0.546	0.511	0.655	1.124	0.822	0.669	0.644	0.32	0.532	0.052	0.059	0.296	0.055	-0.282	0.167	-0.021	0.244	0.085	0.163	0.523	-0.139	0.766	0.459	0.784	0.699	0.547	0.746	0.577	0.717	0.446	0.616	0.753	0.644	0.458	-0.036	0.364	0.105	-0.411	-0.444	-0.51	-0.249	-0.241	0.171	1.031	-0.099
965	0.539	0.56	0.731	0.527	0.506	0.658	1.117	0.819	0.663	0.65	0.319	0.531	0.049	0.058	0.297	0.055	-0.28	0.162	-0.035	0.241	0.086	0.188	0.524	-0.137	0.767	0.446	0.772	0.691	0.548	0.744	0.569	0.705	0.451	0.606	0.753	0.644	0.447	-0.031	0.36	0.104	-0.395	-0.443	-0.506	-0.266	-0.256	0.162	1.036	-0.106
966	0.538	0.551	0.715	0.527	0.509	0.656	1.117	0.819	0.665	0.648	0.321	0.534	0.051	0.061	0.288	0.052	-0.292	0.167	-0.036	0.243	0.09	0.167	0.526	-0.131	0.758	0.45	0.785	0.696	0.548	0.743	0.572	0.709	0.457	0.617	0.749	0.644	0.457	-0.017	0.356	0.096	-0.408	-0.445	-0.476	-0.265	-0.254	0.171	1.04	-0.105
967	0.541	0.559	0.712	0.533	0.503	0.661	1.121	0.818	0.664	0.656	0.313	0.53	0.053	0.064	0.286	0.059	-0.278	0.167	-0.035	0.246	0.092	0.188	0.538	-0.132	0.76	0.451	0.771	0.681	0.557	0.744	0.569	0.717	0.449	0.616	0.747	0.647	0.453	-0.023	0.352	0.096	-0.402	-0.442	-0.475	-0.277	-0.254	0.178	1.038	-0.106
968	0.535	0.551	0.715	0.522	0.502	0.656	1.118	0.816	0.665	0.658	0.317	0.531	0.047	0.059	0.287	0.073	-0.28	0.171	-0.041	0.251	0.097	0.172	0.54	-0.13	0.761	0.446	0.778	0.689	0.551	0.743	0.573	0.733	0.444	0.62	0.746	0.645	0.46	-0.023	0.348	0.094	-0.401	-0.44	-0.469	-0.277	-0.262	0.171	1.046	-0.107
969	0.534	0.549	0.711	0.511	0.507	0.66	1.113	0.818	0.657	0.658	0.322	0.531	0.052	0.061	0.281	0.064	-0.293	0.173	-0.062	0.252	0.107	0.169	0.539	-0.128	0.766	0.45	0.772	0.691	0.555	0.746	0.571	0.727	0.453	0.62	0.752	0.644	0.451	-0.016	0.337	0.103	-0.409	-0.44	-0.475	-0.288	-0.252	0.172	1.045	-0.103
970	0.537	0.555	0.717	0.523	0.503	0.657	1.113	0.812	0.663	0.653	0.319	0.53	0.048	0.062	0.274	0.069	-0.292	0.176	-0.061	0.249	0.112	0.162	0.552	-0.127	0.771	0.452	0.772	0.687	0.556	0.749	0.577	0.732	0.451	0.619	0.742	0.642	0.456	-0.011	0.334	0.096	-0.386	-0.439	-0.49	-0.268	-0.264	0.181	1.051	-0.105
971	0.531	0.562	0.71	0.534	0.513	0.661	1.11	0.814	0.662	0.656	0.317	0.528	0.045	0.078	0.282	0.064	-0.28	0.176	-0.059	0.253	0.117	0.187	0.558	-0.124	0.776	0.452	0.771	0.689	0.546	0.749	0.573	0.723	0.452	0.619	0.747	0.645	0.466	-0.009	0.325	0.096	-0.394	-0.434	-0.486	-0.274	-0.256	0.18	1.053	-0.108
972	0.535	0.555	0.709	0.518	0.509	0.657	1.105	0.815	0.659	0.662	0.32	0.528	0.044	0.072	0.285	0.077	-0.289	0.177	-0.055	0.257	0.125	0.166	0.559	-0.122	0.771	0.443	0.764	0.686	0.549	0.747	0.573	0.722	0.451	0.609	0.747	0.643	0.463	-0.01	0.319	0.09	-0.384	-0.437	-0.462	-0.283	-0.254	0.182	1.053	-0.112
973	0.535	0.558	0.718	0.539	0.498	0.662	1.104	0.812	0.661	0.651	0.316	0.527	0.045	0.075	0.278	0.083	-0.288	0.182	-0.072	0.254	0.131	0.187	0.57	-0.123	0.773	0.451	0.764	0.682	0.539	0.744	0.572	0.729	0.445	0.614	0.742	0.643	0.468	-0.013	0.327	0.09	-0.382	-0.437	-0.454	-0.289	-0.265	0.192	1.057	-0.107
974	0.533	0.563	0.708	0.527	0.515	0.66	1.111	0.812	0.661	0.66	0.32	0.526	0.043	0.084	0.277	0.069	-0.275	0.184	-0.076	0.258	0.135	0.188	0.569	-0.12	0.774	0.455	0.757	0.694	0.544	0.748	0.576	0.729	0.45	0.612	0.74	0.642	0.462	0.004	0.319	0.105	-0.377	-0.434	-0.437	-0.282	-0.261	0.189	1.058	-0.113
975	0.531	0.553	0.725	0.513	0.524	0.662	1.108	0.81	0.663	0.654	0.318	0.529	0.041	0.08	0.285	0.069	-0.281	0.181	-0.053	0.262	0.141	0.187	0.573	-0.118	0.772	0.449	0.769	0.689	0.551	0.753	0.571	0.729	0.448	0.611	0.738	0.641	0.464	-0.004	0.313	0.097	-0.383	-0.436	-0.425	-0.287	-0.26	0.186	1.061	-0.111
976	0.532	0.554	0.712	0.522	0.507	0.656	1.106	0.815	0.664	0.662	0.318	0.529	0.041	0.077	0.285	0.06	-0.283	0.187	-0.083	0.27	0.146	0.169	0.582	-0.118	0.776	0.454	0.762	0.703	0.551	0.746	0.572	0.729	0.447	0.614	0.738	0.644	0.466	-0.003	0.324	0.088	-0.383	-0.431	-0.41	-0.294	-0.261	0.193	1.065	-0.113
977	0.532	0.555	0.716	0.521	0.514	0.658	1.1	0.81	0.666	0.658	0.317	0.527	0.045	0.078	0.277	0.081	-0.287	0.186	-0.085	0.272	0.154	0.187	0.582	-0.117	0.769	0.446	0.75	0.692	0.545	0.748	0.576	0.729	0.45	0.616	0.735	0.642	0.461	-0.005	0.322	0.087	-0.381	-0.429	-0.417	-0.306	-0.268	0.19	1.069	-0.113
978	0.531	0.548	0.711	0.522	0.513	0.662	1.101	0.806	0.658	0.651	0.314	0.527	0.049	0.088	0.272	0.075	-0.298	0.183	-0.088	0.273	0.161	0.194	0.585	-0.113	0.77	0.449	0.761	0.687	0.541	0.749	0.575	0.726	0.449	0.616	0.739	0.641	0.462	0.005	0.337	0.097	-0.397	-0.427	-0.412	-0.304	-0.264	0.196	1.068	-0.116
979	0.532	0.547	0.713	0.538	0.512	0.652	1.105	0.805	0.658	0.655	0.317	0.526	0.045	0.088	0.277	0.072	-0.281	0.185	-0.094	0.275	0.169	0.198	0.596	-0.114	0.775	0.459	0.751	0.689	0.554	0.75	0.574	0.719	0.446	0.612	0.735	0.643	0.464	0.012	0.338	0.092	-0.402	-0.427	-0.411	-0.308	-0.26	0.198	1.074	-0.118
980	0.536	0.555	0.714	0.535	0.529	0.66	1.105	0.807	0.656	0.657	0.315	0.525	0.041	0.088	0.283	0.079	-0.283	0.185	-0.094	0.279	0.161	0.189	0.596	-0.111	0.77	0.452	0.752	0.692	0.556	0.748	0.571	0.725	0.445	0.623	0.733	0.64	0.456	0.003	0.342	0.103	-0.368	-0.423	-0.399	-0.304	-0.273	0.204	1.078	-0.115
981	0.535	0.545	0.719	0.54	0.517	0.656	1.106	0.805	0.654	0.67	0.315	0.527	0.048	0.086	0.281	0.074	-0.276	0.193	-0.08	0.279	0.169	0.219	0.601	-0.112	0.775	0.452	0.747	0.69	0.549	0.746	0.569	0.722	0.446	0.605	0.731	0.64	0.455	0.008	0.339	0.097	-0.369	-0.426	-0.385	-0.314	-0.269	0.203	1.079	-0.116
982	0.536	0.557	0.72	0.526	0.527	0.659	1.103	0.807	0.647	0.659	0.317	0.525	0.05	0.094	0.279	0.087	-0.282	0.184	-0.09	0.279	0.176	0.21	0.607	-0.109	0.774	0.449	0.749	0.696	0.557	0.743	0.567	0.718	0.45	0.613	0.732	0.637	0.464	0.01	0.346	0.085	-0.371	-0.425	-0.382	-0.309	-0.26	0.203	1.08	-0.122
983	0.533	0.547	0.711	0.531	0.52	0.656	1.104	0.803	0.653	0.657	0.312	0.521	0.054	0.085	0.277	0.081	-0.291	0.193	-0.103	0.279	0.181	0.214	0.617	-0.108	0.773	0.452	0.737	0.683	0.546	0.745	0.563	0.713	0.448	0.616	0.731	0.637	0.46	0.02	0.34	0.088	-0.365	-0.422	-0.381	-0.314	-0.261	0.202	1.078	-0.123
984	0.531	0.54	0.718	0.528	0.519	0.655	1.106	0.803	0.656	0.66	0.314	0.521	0.046	0.097	0.284	0.096	-0.273	0.194	-0.11	0.286	0.181	0.211	0.619	-0.108	0.773	0.447	0.743	0.683	0.561	0.745	0.564	0.717	0.444	0.613	0.726	0.635	0.466	0.014	0.341	0.106	-0.369	-0.424	-0.361	-0.33	-0.263	0.205	1.084	-0.123
985	0.533	0.543	0.724	0.521	0.505	0.653	1.104	0.801	0.651	0.661	0.311	0.52	0.053	0.088	0.275	0.085	-0.263	0.194	-0.106	0.283	0.181	0.213	0.623	-0.109	0.773	0.447	0.74	0.693	0.544	0.747	0.562	0.713	0.444	0.615	0.724	0.636	0.459	0.018	0.342	0.102	-0.383	-0.421	-0.366	-0.319	-0.259	0.207	1.086	-0.123
986	0.535	0.548	0.716	0.525	0.514	0.655	1.096	0.799	0.647	0.668	0.314	0.521	0.056	0.093	0.278	0.094	-0.28	0.196	-0.121	0.285	0.191	0.202	0.632	-0.105	0.775	0.451	0.733	0.685	0.55	0.746	0.562	0.714	0.448	0.613	0.726	0.634	0.471	0.026	0.339	0.074	-0.361	-0.421	-0.357	-0.327	-0.256	0.206	1.086	-0.12
987	0.526	0.553	0.721	0.522	0.51	0.651	1.111	0.797	0.643	0.663	0.308	0.523	0.058	0.096	0.286	0.115	-0.269	0.191	-0.12	0.286	0.2	0.212	0.64	-0.107	0.778	0.451	0.721	0.689	0.552	0.745	0.562	0.712	0.448	0.614	0.722	0.632	0.464	0.021	0.334	0.076	-0.356	-0.42	-0.354	-0.332	-0.262	0.205	1.089	-0.126
988	0.532	0.55	0.723	0.51	0.518	0.652	1.098	0.799	0.645	0.671	0.318	0.518	0.059	0.105	0.289	0.117	-0.272	0.196	-0.113	0.289	0.2	0.202	0.646	-0.105	0.782	0.444	0.723	0.692	0.545	0.745	0.558	0.714	0.446	0.615	0.722	0.636	0.472	0.029	0.335	0.088	-0.373	-0.42	-0.348	-0.333	-0.253	0.211	1.094	-0.125
989	0.529	0.551	0.717	0.513	0.523	0.651	1.103	0.802	0.649	0.677	0.31	0.519	0.059	0.096	0.285	0.102	-0.259	0.196	-0.113	0.285	0.199	0.206	0.654	-0.105	0.779	0.45	0.718	0.7	0.546	0.744	0.558	0.698	0.451	0.612	0.721	0.633	0.474	0.033	0.336	0.076	-0.366	-0.42	-0.348	-0.339	-0.256	0.218	1.098	-0.125
990	0.525	0.547	0.719	0.517	0.521	0.649	1.098	0.8	0.654	0.669	0.313	0.518	0.065	0.11	0.284	0.108	-0.274	0.197	-0.111	0.29	0.215	0.195	0.665	-0.103	0.774	0.439	0.713	0.691	0.541	0.743	0.555	0.7	0.444	0.607	0.715	0.635	0.475	0.04	0.339	0.076	-0.368	-0.423	-0.336	-0.333	-0.259	0.212	1.098	-0.125
991	0.527	0.551	0.719	0.523	0.519	0.655	1.098	0.799	0.654	0.666	0.309	0.516	0.068	0.104	0.29	0.097	-0.271	0.201	-0.111	0.295	0.216	0.218	0.666	-0.103	0.779	0.441	0.706	0.684	0.543	0.742	0.556	0.694	0.445	0.612	0.718	0.637	0.474	0.027	0.334	0.071	-0.366	-0.416	-0.338	-0.333	-0.249	0.216	1.101	-0.124
992	0.53	0.549	0.717	0.539	0.517	0.654	1.104	0.799	0.648	0.674	0.309	0.514	0.062	0.104	0.284	0.112	-0.265	0.203	-0.105	0.293	0.218	0.206	0.67	-0.101	0.781	0.447	0.708	0.704	0.552	0.742	0.556	0.692	0.446	0.612	0.714	0.634	0.475	0.038	0.337	0.08	-0.358	-0.413	-0.328	-0.331	-0.253	0.211	1.107	-0.128
993	0.53	0.547	0.713	0.538	0.52	0.646	1.096	0.799	0.641	0.671	0.308	0.516	0.068	0.103	0.297	0.101	-0.27	0.2	-0.119	0.295	0.223	0.233	0.675	-0.099	0.783	0.451	0.693	0.692	0.539	0.738	0.553	0.693	0.445	0.613	0.714	0.639	0.471	0.042	0.334	0.066	-0.352	-0.414	-0.328	-0.339	-0.251	0.216	1.11	-0.125
994	0.528	0.546	0.717	0.541	0.528	0.642	1.096	0.796	0.651	0.664	0.309	0.514	0.073	0.099	0.296	0.098	-0.27	0.197	-0.121	0.296	0.227	0.217	0.679	-0.098	0.78	0.449	0.686	0.687	0.557	0.742	0.553	0.684	0.451	0.608	0.711	0.637	0.473	0.038	0.332	0.074	-0.361	-0.415	-0.324	-0.329	-0.241	0.214	1.111	-0.127
995	0.531	0.555	0.72	0.544	0.526	0.649	1.099	0.797	0.646	0.671	0.305	0.517	0.078	0.111	0.299	0.101	-0.254	0.201	-0.105	0.298	0.231	0.212	0.683	-0.099	0.784	0.45	0.681	0.69	0.554	0.74	0.554	0.691	0.447	0.611	0.711	0.637	0.472	0.057	0.331	0.071	-0.344	-0.41	-0.318	-0.337	-0.248	0.216	1.118	-0.128
996	0.532	0.546	0.721	0.537	0.523	0.649	1.09	0.794	0.641	0.661	0.301	0.516	0.077	0.105	0.302	0.101	-0.257	0.204	-0.124	0.298	0.238	0.237	0.687	-0.095	0.783	0.439	0.685	0.684	0.55	0.741	0.553	0.678	0.452	0.608	0.704	0.633	0.479	0.032	0.33	0.068	-0.328	-0.414	-0.317	-0.334	-0.24	0.219	1.117	-0.128
997	0.534	0.549	0.715	0.531	0.525	0.649	1.088	0.794	0.646	0.67	0.305	0.515	0.083	0.118	0.303	0.107	-0.263	0.208	-0.128	0.303	0.249	0.211	0.692	-0.093	0.786	0.449	0.677	0.69	0.548	0.741	0.551	0.688	0.451	0.608	0.708	0.636	0.475	0.056	0.329	0.067	-0.347	-0.407	-0.327	-0.336	-0.243	0.217	1.121	-0.131
998	0.537	0.55	0.726	0.525	0.527	0.646	1.1	0.789	0.638	0.667	0.311	0.517	0.082	0.112	0.305	0.111	-0.266	0.204	-0.114	0.303	0.251	0.227	0.697	-0.091	0.786	0.441	0.671	0.684	0.545	0.734	0.549	0.673	0.448	0.602	0.704	0.634	0.478	0.046	0.331	0.062	-0.346	-0.404	-0.318	-0.339	-0.233	0.216	1.125	-0.127
999	0.531	0.556	0.723	0.534	0.516	0.646	1.093	0.788	0.638	0.674	0.307	0.52	0.086	0.119	0.305	0.102	-0.27	0.214	-0.124	0.306	0.253	0.239	0.701	-0.088	0.785	0.445	0.66	0.682	0.545	0.734	0.549	0.68	0.446	0.614	0.706	0.634	0.477	0.047	0.33	0.073	-0.33	-0.403	-0.318	-0.355	-0.231	0.222	1.126	-0.132
1000	0.533	0.545	0.728	0.524	0.521	0.643	1.093	0.783	0.643	0.668	0.306	0.523	0.091	0.12	0.305	0.113	-0.261	0.208	-0.126	0.308	0.255	0.246	0.706	-0.09	0.789	0.454	0.657	0.67	0.539	0.739	0.55	0.676	0.444	0.611	0.704	0.631	0.481	0.045	0.332	0.062	-0.338	-0.4	-0.316	-0.336	-0.232	0.219	1.128	-0.13
1001	0.535	0.542	0.718	0.518	0.526	0.647	1.095	0.788	0.634	0.669	0.298	0.523	0.091	0.122	0.313	0.109	-0.268	0.208	-0.145	0.311	0.263	0.24	0.708	-0.088	0.788	0.447	0.651	0.699	0.544	0.734	0.545	0.672	0.443	0.606	0.699	0.634	0.486	0.061	0.331	0.061	-0.329	-0.4	-0.312	-0.338	-0.231	0.223	1.132	-0.13
1002	0.532	0.538	0.72	0.53	0.525	0.648	1.099	0.787	0.632	0.666	0.301	0.521	0.086	0.134	0.318	0.103	-0.251	0.21	-0.115	0.313	0.265	0.236	0.712	-0.09	0.792	0.442	0.646	0.683	0.544	0.733	0.547	0.676	0.443	0.605	0.699	0.63	0.475	0.056	0.328	0.06	-0.339	-0.395	-0.326	-0.337	-0.227	0.218	1.142	-0.132
1003	0.532	0.547	0.728	0.537	0.534	0.65	1.091	0.786	0.631	0.668	0.3	0.522	0.09	0.138	0.319	0.101	-0.259	0.211	-0.109	0.315	0.266	0.242	0.718	-0.085	0.788	0.448	0.639	0.677	0.541	0.735	0.55	0.676	0.443	0.613	0.696	0.628	0.471	0.045	0.33	0.05	-0.345	-0.396	-0.317	-0.341	-0.226	0.219	1.143	-0.128
1004	0.533	0.547	0.73	0.533	0.514	0.648	1.089	0.787	0.636	0.667	0.3	0.521	0.093	0.13	0.317	0.113	-0.245	0.211	-0.099	0.316	0.272	0.231	0.718	-0.083	0.787	0.44	0.637	0.687	0.532	0.735	0.545	0.671	0.439	0.609	0.695	0.63	0.475	0.066	0.33	0.07	-0.343	-0.393	-0.324	-0.338	-0.218	0.226	1.151	-0.126
1005	0.531	0.545	0.715	0.542	0.535	0.648	1.087	0.788	0.633	0.671	0.304	0.52	0.086	0.128	0.325	0.11	-0.259	0.217	-0.087	0.314	0.282	0.236	0.727	-0.081	0.789	0.431	0.631	0.685	0.545	0.73	0.546	0.682	0.439	0.61	0.69	0.63	0.479	0.07	0.326	0.057	-0.349	-0.392	-0.321	-0.327	-0.217	0.222	1.154	-0.127
1006	0.533	0.549	0.724	0.53	0.528	0.649	1.088	0.788	0.637	0.671	0.301	0.518	0.095	0.137	0.33	0.122	-0.258	0.212	-0.109	0.317	0.29	0.252	0.727	-0.079	0.788	0.441	0.626	0.685	0.539	0.73	0.545	0.671	0.435	0.599	0.688	0.627	0.475	0.06	0.328	0.062	-0.341	-0.388	-0.329	-0.345	-0.218	0.216	1.159	-0.125
1007	0.53	0.536	0.725	0.535	0.524	0.643	1.086	0.785	0.64	0.672	0.297	0.516	0.091	0.143	0.332	0.101	-0.255	0.215	-0.1	0.319	0.286	0.255	0.731	-0.078	0.785	0.442	0.631	0.683	0.546	0.729	0.543	0.675	0.433	0.608	0.684	0.628	0.482	0.063	0.324	0.057	-0.337	-0.385	-0.32	-0.344	-0.215	0.223	1.171	-0.128
1008	0.531	0.553	0.73	0.519	0.532	0.647	1.085	0.785	0.632	0.669	0.293	0.516	0.1	0.145	0.34	0.117	-0.256	0.212	-0.085	0.322	0.294	0.258	0.735	-0.072	0.786	0.45	0.627	0.687	0.54	0.73	0.541	0.671	0.436	0.608	0.682	0.627	0.49	0.059	0.328	0.058	-0.329	-0.382	-0.325	-0.339	-0.213	0.219	1.173	-0.125
1009	0.531	0.542	0.73	0.523	0.543	0.647	1.082	0.785	0.628	0.677	0.289	0.517	0.093	0.139	0.337	0.119	-0.244	0.213	-0.099	0.326	0.299	0.254	0.74	-0.073	0.785	0.441	0.622	0.681	0.536	0.731	0.54	0.665	0.432	0.606	0.678	0.626	0.482	0.078	0.326	0.057	-0.341	-0.378	-0.326	-0.336	-0.208	0.226	1.173	-0.127
1010	0.53	0.537	0.719	0.532	0.548	0.65	1.093	0.78	0.638	0.679	0.293	0.52	0.101	0.146	0.343	0.104	-0.239	0.22	-0.088	0.326	0.301	0.259	0.743	-0.07	0.785	0.453	0.625	0.68	0.535	0.728	0.539	0.671	0.436	0.604	0.677	0.626	0.476	0.065	0.33	0.055	-0.339	-0.379	-0.328	-0.349	-0.207	0.213	1.178	-0.125
1011	0.53	0.546	0.727	0.526	0.532	0.642	1.087	0.778	0.635	0.671	0.293	0.52	0.1	0.15	0.34	0.11	-0.25	0.219	-0.081	0.328	0.312	0.261	0.751	-0.067	0.786	0.431	0.62	0.682	0.53	0.727	0.538	0.672	0.435	0.612	0.674	0.622	0.487	0.082	0.326	0.063	-0.327	-0.374	-0.323	-0.341	-0.202	0.222	1.18	-0.126
1012	0.531	0.544	0.724	0.544	0.537	0.649	1.093	0.778	0.633	0.676	0.286	0.522	0.091	0.151	0.34	0.101	-0.255	0.222	-0.084	0.327	0.315	0.269	0.757	-0.065	0.786	0.447	0.612	0.677	0.533	0.729	0.536	0.668	0.434	0.61	0.67	0.622	0.483	0.063	0.328	0.056	-0.323	-0.373	-0.333	-0.33	-0.203	0.221	1.182	-0.125
1013	0.532	0.542	0.72	0.542	0.545	0.638	1.078	0.779	0.635	0.668	0.292	0.519	0.102	0.145	0.347	0.106	-0.243	0.215	-0.091	0.332	0.316	0.26	0.764	-0.061	0.79	0.451	0.609	0.676	0.53	0.728	0.539	0.665	0.435	0.612	0.665	0.623	0.487	0.073	0.325	0.063	-0.331	-0.367	-0.328	-0.333	-0.2	0.222	1.182	-0.122
1014	0.534	0.543	0.724	0.533	0.531	0.634	1.082	0.777	0.63	0.676	0.287	0.524	0.104	0.159	0.342	0.121	-0.253	0.214	-0.076	0.333	0.321	0.27	0.771	-0.063	0.79	0.437	0.604	0.672	0.539	0.725	0.536	0.66	0.436	0.609	0.664	0.62	0.483	0.089	0.325	0.049	-0.312	-0.365	-0.332	-0.324	-0.194	0.226	1.183	-0.115
1015	0.528	0.539	0.724	0.532	0.544	0.64	1.083	0.774	0.626	0.68	0.294	0.524	0.103	0.153	0.348	0.118	-0.243	0.226	-0.081	0.338	0.325	0.265	0.775	-0.057	0.785	0.442	0.6	0.678	0.536	0.722	0.535	0.665	0.433	0.614	0.661	0.619	0.489	0.076	0.326	0.059	-0.321	-0.362	-0.32	-0.327	-0.192	0.227	1.188	-0.112
1016	0.533	0.547	0.714	0.534	0.53	0.636	1.083	0.776	0.622	0.675	0.288	0.528	0.105	0.165	0.35	0.105	-0.238	0.219	-0.092	0.339	0.33	0.277	0.776	-0.053	0.786	0.443	0.603	0.669	0.521	0.725	0.536	0.658	0.435	0.613	0.666	0.617	0.488	0.087	0.319	0.046	-0.304	-0.359	-0.331	-0.328	-0.191	0.22	1.193	-0.113
1017	0.53	0.553	0.726	0.525	0.528	0.642	1.082	0.777	0.631	0.677	0.284	0.528	0.107	0.172	0.349	0.112	-0.235	0.22	-0.086	0.34	0.335	0.269	0.779	-0.049	0.786	0.439	0.604	0.675	0.53	0.723	0.533	0.66	0.434	0.61	0.66	0.616	0.488	0.085	0.324	0.06	-0.332	-0.358	-0.321	-0.317	-0.187	0.227	1.195	-0.108
1018	0.537	0.532	0.725	0.517	0.525	0.633	1.072	0.776	0.619	0.673	0.287	0.531	0.101	0.159	0.355	0.114	-0.235	0.22	-0.08	0.344	0.335	0.28	0.783	-0.047	0.783	0.429	0.594	0.675	0.53	0.726	0.533	0.653	0.432	0.609	0.658	0.614	0.486	0.076	0.325	0.048	-0.308	-0.353	-0.32	-0.318	-0.179	0.227	1.193	-0.111
1019	0.535	0.547	0.723	0.517	0.528	0.633	1.076	0.777	0.616	0.677	0.285	0.532	0.11	0.171	0.349	0.109	-0.242	0.222	-0.081	0.347	0.342	0.289	0.788	-0.045	0.784	0.432	0.588	0.684	0.522	0.724	0.534	0.651	0.435	0.609	0.653	0.614	0.491	0.09	0.322	0.046	-0.329	-0.35	-0.312	-0.317	-0.185	0.223	1.198	-0.105
1020	0.54	0.545	0.719	0.508	0.516	0.639	1.075	0.778	0.625	0.67	0.282	0.532	0.114	0.17	0.351	0.115	-0.224	0.219	-0.086	0.347	0.348	0.292	0.792	-0.038	0.778	0.437	0.587	0.663	0.528	0.723	0.53	0.649	0.435	0.612	0.652	0.614	0.483	0.09	0.321	0.047	-0.319	-0.349	-0.326	-0.319	-0.178	0.23	1.203	-0.103
1021	0.539	0.536	0.725	0.509	0.527	0.638	1.078	0.778	0.617	0.673	0.28	0.535	0.111	0.176	0.357	0.115	-0.226	0.221	-0.081	0.353	0.348	0.299	0.792	-0.036	0.783	0.43	0.584	0.657	0.524	0.724	0.531	0.643	0.435	0.602	0.653	0.612	0.495	0.08	0.323	0.051	-0.299	-0.346	-0.325	-0.318	-0.18	0.225	1.205	-0.104
1022	0.538	0.532	0.721	0.509	0.527	0.639	1.066	0.777	0.615	0.673	0.277	0.532	0.114	0.175	0.361	0.119	-0.227	0.223	-0.086	0.354	0.353	0.292	0.798	-0.03	0.783	0.433	0.58	0.668	0.521	0.721	0.53	0.644	0.433	0.608	0.647	0.613	0.502	0.104	0.324	0.041	-0.316	-0.342	-0.323	-0.319	-0.171	0.234	1.206	-0.101
1023	0.534	0.527	0.719	0.503	0.534	0.634	1.068	0.774	0.616	0.673	0.277	0.536	0.113	0.183	0.36	0.117	-0.212	0.222	-0.088	0.357	0.353	0.294	0.798	-0.025	0.78	0.436	0.58	0.659	0.531	0.723	0.529	0.646	0.436	0.608	0.649	0.612	0.497	0.091	0.321	0.056	-0.314	-0.339	-0.328	-0.313	-0.174	0.225	1.211	-0.099
1024	0.534	0.544	0.719	0.522	0.543	0.639	1.064	0.777	0.614	0.675	0.271	0.533	0.11	0.187	0.365	0.115	-0.215	0.229	-0.086	0.359	0.366	0.287	0.802	-0.022	0.781	0.422	0.575	0.663	0.528	0.724	0.529	0.638	0.437	0.607	0.646	0.611	0.499	0.097	0.321	0.059	-0.306	-0.338	-0.328	-0.311	-0.173	0.234	1.217	-0.101
1025	0.525	0.528	0.726	0.502	0.546	0.642	1.069	0.775	0.615	0.689	0.273	0.533	0.108	0.183	0.369	0.12	-0.208	0.222	-0.08	0.361	0.373	0.306	0.799	-0.017	0.777	0.423	0.572	0.662	0.518	0.72	0.529	0.638	0.44	0.614	0.647	0.609	0.495	0.095	0.318	0.062	-0.303	-0.334	-0.33	-0.301	-0.167	0.236	1.222	-0.101
1026	0.529	0.534	0.72	0.508	0.546	0.638	1.063	0.777	0.609	0.675	0.26	0.533	0.113	0.198	0.375	0.119	-0.209	0.225	-0.074	0.363	0.369	0.3	0.808	-0.014	0.777	0.426	0.564	0.666	0.533	0.719	0.532	0.64	0.437	0.607	0.64	0.61	0.5	0.085	0.323	0.062	-0.292	-0.333	-0.328	-0.302	-0.164	0.236	1.221	-0.101
1027	0.53	0.541	0.72	0.502	0.543	0.634	1.067	0.772	0.619	0.684	0.262	0.53	0.117	0.198	0.376	0.125	-0.218	0.228	-0.079	0.366	0.368	0.309	0.814	-0.011	0.777	0.427	0.569	0.662	0.521	0.719	0.528	0.636	0.44	0.613	0.64	0.609	0.489	0.099	0.321	0.063	-0.301	-0.335	-0.324	-0.3	-0.165	0.239	1.221	-0.103
1028	0.529	0.54	0.722	0.499	0.543	0.641	1.065	0.771	0.615	0.687	0.254	0.533	0.124	0.196	0.379	0.122	-0.202	0.225	-0.078	0.367	0.372	0.309	0.811	-0.005	0.773	0.424	0.562	0.666	0.534	0.715	0.528	0.635	0.441	0.614	0.637	0.61	0.504	0.096	0.319	0.061	-0.297	-0.331	-0.332	-0.3	-0.16	0.238	1.227	-0.097
1029	0.529	0.529	0.72	0.515	0.534	0.642	1.054	0.768	0.611	0.675	0.258	0.533	0.118	0.214	0.382	0.125	-0.197	0.224	-0.064	0.372	0.377	0.319	0.81	-0.002	0.771	0.425	0.559	0.672	0.535	0.714	0.528	0.638	0.441	0.614	0.632	0.61	0.505	0.095	0.315	0.057	-0.296	-0.329	-0.326	-0.292	-0.159	0.244	1.232	-0.094
1030	0.527	0.54	0.722	0.507	0.537	0.638	1.054	0.769	0.613	0.682	0.252	0.531	0.12	0.206	0.389	0.125	-0.205	0.221	-0.075	0.375	0.38	0.324	0.816	0.005	0.775	0.431	0.558	0.67	0.518	0.714	0.523	0.631	0.442	0.615	0.631	0.608	0.5	0.091	0.317	0.053	-0.272	-0.328	-0.323	-0.286	-0.157	0.249	1.236	-0.096
1031	0.531	0.536	0.719	0.512	0.54	0.632	1.06	0.767	0.609	0.687	0.26	0.532	0.115	0.215	0.385	0.113	-0.199	0.224	-0.07	0.378	0.381	0.318	0.82	0.009	0.773	0.432	0.56	0.66	0.513	0.713	0.527	0.631	0.441	0.616	0.631	0.607	0.508	0.098	0.321	0.07	-0.279	-0.321	-0.322	-0.292	-0.156	0.25	1.234	-0.094
1032	0.529	0.528	0.721	0.501	0.546	0.629	1.052	0.765	0.61	0.684	0.264	0.534	0.12	0.211	0.386	0.123	-0.211	0.229	-0.084	0.382	0.39	0.33	0.822	0.013	0.772	0.436	0.554	0.661	0.509	0.714	0.528	0.634	0.446	0.614	0.628	0.608	0.499	0.105	0.313	0.059	-0.289	-0.318	-0.322	-0.279	-0.155	0.253	1.239	-0.094
1033	0.529	0.539	0.722	0.512	0.541	0.627	1.048	0.766	0.607	0.687	0.252	0.534	0.122	0.211	0.389	0.124	-0.199	0.224	-0.067	0.389	0.389	0.332	0.821	0.017	0.773	0.431	0.559	0.659	0.511	0.71	0.527	0.631	0.446	0.624	0.621	0.609	0.503	0.112	0.32	0.051	-0.27	-0.315	-0.311	-0.279	-0.15	0.256	1.242	-0.089
1034	0.532	0.534	0.719	0.515	0.541	0.631	1.053	0.766	0.602	0.685	0.254	0.533	0.12	0.224	0.389	0.131	-0.201	0.229	-0.071	0.39	0.39	0.332	0.82	0.024	0.771	0.431	0.549	0.657	0.519	0.711	0.522	0.633	0.446	0.619	0.621	0.609	0.51	0.107	0.316	0.063	-0.271	-0.313	-0.314	-0.275	-0.152	0.264	1.243	-0.087
1035	0.531	0.532	0.722	0.505	0.541	0.624	1.056	0.766	0.606	0.685	0.253	0.536	0.127	0.238	0.391	0.134	-0.185	0.231	-0.062	0.392	0.39	0.334	0.824	0.027	0.772	0.428	0.556	0.656	0.519	0.713	0.522	0.632	0.443	0.619	0.615	0.611	0.508	0.115	0.315	0.054	-0.262	-0.31	-0.307	-0.276	-0.151	0.264	1.247	-0.088
1036	0.536	0.526	0.723	0.513	0.542	0.629	1.049	0.766	0.605	0.685	0.252	0.539	0.125	0.232	0.393	0.134	-0.198	0.232	-0.061	0.395	0.386	0.348	0.827	0.032	0.771	0.407	0.553	0.66	0.517	0.709	0.526	0.629	0.44	0.62	0.616	0.612	0.508	0.117	0.311	0.065	-0.267	-0.308	-0.308	-0.275	-0.141	0.261	1.248	-0.092
1037	0.531	0.53	0.723	0.51	0.532	0.632	1.049	0.766	0.596	0.679	0.246	0.537	0.125	0.24	0.388	0.141	-0.199	0.235	-0.055	0.396	0.391	0.335	0.826	0.039	0.777	0.42	0.54	0.657	0.519	0.706	0.525	0.63	0.444	0.62	0.614	0.611	0.509	0.12	0.312	0.073	-0.259	-0.31	-0.303	-0.266	-0.143	0.265	1.248	-0.089
1038	0.528	0.52	0.722	0.507	0.54	0.626	1.039	0.763	0.603	0.687	0.239	0.538	0.125	0.24	0.402	0.138	-0.199	0.232	-0.062	0.402	0.395	0.348	0.827	0.044	0.773	0.436	0.542	0.654	0.526	0.711	0.523	0.626	0.444	0.623	0.614	0.615	0.511	0.11	0.316	0.066	-0.237	-0.304	-0.298	-0.253	-0.148	0.274	1.252	-0.086
1039	0.533	0.533	0.717	0.493	0.55	0.632	1.045	0.766	0.596	0.684	0.24	0.539	0.129	0.25	0.394	0.137	-0.182	0.234	-0.075	0.407	0.398	0.359	0.835	0.05	0.774	0.408	0.545	0.659	0.52	0.715	0.521	0.626	0.444	0.625	0.606	0.616	0.516	0.102	0.313	0.067	-0.237	-0.299	-0.299	-0.257	-0.141	0.274	1.254	-0.089
1040	0.525	0.531	0.721	0.506	0.545	0.624	1.04	0.769	0.597	0.681	0.237	0.54	0.13	0.254	0.395	0.143	-0.184	0.232	-0.053	0.411	0.404	0.363	0.833	0.056	0.776	0.418	0.544	0.664	0.506	0.713	0.52	0.624	0.443	0.619	0.608	0.618	0.51	0.115	0.312	0.068	-0.231	-0.291	-0.291	-0.248	-0.136	0.278	1.254	-0.086
1041	0.52	0.518	0.715	0.496	0.548	0.626	1.04	0.764	0.601	0.69	0.227	0.535	0.133	0.246	0.401	0.153	-0.189	0.23	-0.059	0.412	0.408	0.368	0.839	0.059	0.775	0.417	0.539	0.655	0.507	0.713	0.519	0.631	0.441	0.626	0.605	0.618	0.514	0.115	0.314	0.074	-0.24	-0.295	-0.289	-0.25	-0.137	0.274	1.257	-0.088
1042	0.525	0.523	0.718	0.512	0.551	0.632	1.04	0.763	0.606	0.688	0.231	0.532	0.129	0.265	0.398	0.153	-0.187	0.232	-0.065	0.415	0.413	0.366	0.843	0.062	0.777	0.426	0.541	0.657	0.517	0.71	0.519	0.622	0.444	0.63	0.593	0.62	0.516	0.113	0.315	0.069	-0.234	-0.289	-0.292	-0.242	-0.136	0.279	1.259	-0.088
1043	0.524	0.519	0.715	0.494	0.555	0.624	1.041	0.759	0.61	0.683	0.232	0.531	0.134	0.27	0.397	0.166	-0.176	0.235	-0.06	0.421	0.417	0.376	0.838	0.072	0.776	0.426	0.534	0.659	0.51	0.712	0.521	0.623	0.445	0.632	0.605	0.621	0.519	0.127	0.314	0.066	-0.229	-0.284	-0.285	-0.237	-0.128	0.277	1.26	-0.085
1044	0.525	0.532	0.711	0.513	0.554	0.623	1.034	0.755	0.609	0.698	0.231	0.529	0.133	0.275	0.397	0.161	-0.176	0.233	-0.049	0.423	0.422	0.376	0.84	0.079	0.777	0.422	0.535	0.657	0.506	0.71	0.519	0.626	0.444	0.629	0.595	0.619	0.511	0.121	0.315	0.064	-0.213	-0.281	-0.283	-0.231	-0.128	0.285	1.263	-0.085
1045	0.523	0.52	0.715	0.51	0.554	0.628	1.041	0.754	0.609	0.687	0.222	0.524	0.138	0.273	0.401	0.164	-0.173	0.235	-0.056	0.425	0.421	0.383	0.843	0.082	0.776	0.425	0.533	0.647	0.515	0.713	0.522	0.623	0.441	0.634	0.594	0.616	0.514	0.123	0.314	0.074	-0.219	-0.283	-0.291	-0.226	-0.127	0.289	1.264	-0.089
1046	0.526	0.517	0.715	0.517	0.546	0.625	1.026	0.755	0.61	0.692	0.23	0.523	0.139	0.274	0.393	0.159	-0.178	0.236	-0.06	0.428	0.429	0.394	0.849	0.086	0.772	0.411	0.539	0.664	0.516	0.708	0.521	0.623	0.445	0.632	0.592	0.62	0.519	0.121	0.312	0.068	-0.208	-0.278	-0.286	-0.221	-0.12	0.292	1.265	-0.087
1047	0.524	0.528	0.717	0.503	0.539	0.629	1.022	0.752	0.609	0.693	0.223	0.52	0.135	0.284	0.399	0.159	-0.168	0.238	-0.05	0.431	0.433	0.397	0.842	0.09	0.775	0.41	0.533	0.659	0.522	0.702	0.522	0.623	0.445	0.634	0.59	0.618	0.516	0.135	0.31	0.078	-0.217	-0.275	-0.28	-0.222	-0.122	0.299	1.272	-0.092
1048	0.529	0.53	0.72	0.498	0.546	0.619	1.021	0.753	0.606	0.684	0.219	0.516	0.136	0.29	0.396	0.165	-0.177	0.239	-0.062	0.436	0.433	0.405	0.85	0.093	0.776	0.412	0.53	0.654	0.523	0.71	0.52	0.619	0.443	0.644	0.589	0.622	0.514	0.11	0.312	0.076	-0.204	-0.272	-0.281	-0.216	-0.122	0.299	1.268	-0.087
1049	0.524	0.519	0.715	0.499	0.541	0.625	1.018	0.754	0.605	0.683	0.217	0.52	0.14	0.294	0.393	0.161	-0.16	0.242	-0.052	0.441	0.434	0.397	0.851	0.096	0.772	0.406	0.529	0.652	0.51	0.702	0.523	0.617	0.447	0.639	0.591	0.617	0.52	0.106	0.314	0.07	-0.196	-0.27	-0.277	-0.208	-0.112	0.306	1.272	-0.09
1050	0.524	0.528	0.709	0.499	0.555	0.62	1.019	0.748	0.603	0.69	0.213	0.52	0.136	0.304	0.393	0.165	-0.169	0.241	-0.054	0.444	0.435	0.398	0.851	0.102	0.771	0.413	0.531	0.654	0.515	0.702	0.523	0.619	0.445	0.634	0.587	0.62	0.519	0.124	0.316	0.082	-0.195	-0.266	-0.278	-0.205	-0.11	0.315	1.273	-0.093
1051	0.526	0.521	0.712	0.49	0.532	0.616	1.019	0.753	0.597	0.693	0.211	0.515	0.136	0.297	0.393	0.17	-0.166	0.243	-0.048	0.448	0.442	0.409	0.855	0.108	0.773	0.426	0.536	0.653	0.506	0.706	0.521	0.621	0.447	0.632	0.594	0.618	0.521	0.14	0.316	0.08	-0.191	-0.261	-0.273	-0.201	-0.11	0.31	1.276	-0.093
1052	0.531	0.534	0.717	0.511	0.542	0.615	1.013	0.743	0.592	0.689	0.221	0.513	0.142	0.319	0.397	0.166	-0.151	0.243	-0.046	0.45	0.445	0.419	0.851	0.111	0.775	0.408	0.537	0.649	0.518	0.708	0.519	0.618	0.445	0.639	0.588	0.616	0.519	0.132	0.312	0.073	-0.169	-0.263	-0.271	-0.194	-0.109	0.321	1.279	-0.094
1053	0.526	0.525	0.712	0.508	0.534	0.625	1.01	0.737	0.601	0.692	0.209	0.515	0.139	0.313	0.397	0.179	-0.156	0.242	-0.047	0.454	0.439	0.406	0.858	0.114	0.774	0.415	0.531	0.653	0.515	0.699	0.521	0.617	0.446	0.635	0.591	0.619	0.518	0.135	0.314	0.076	-0.181	-0.258	-0.272	-0.195	-0.106	0.315	1.281	-0.095
1054	0.524	0.527	0.713	0.507	0.55	0.618	1.01	0.735	0.601	0.684	0.208	0.511	0.14	0.322	0.392	0.182	-0.163	0.243	-0.056	0.457	0.449	0.42	0.858	0.118	0.778	0.404	0.535	0.648	0.507	0.7	0.52	0.617	0.448	0.632	0.587	0.618	0.514	0.143	0.31	0.087	-0.175	-0.258	-0.274	-0.186	-0.104	0.329	1.282	-0.096
1055	0.525	0.522	0.709	0.506	0.54	0.622	1.007	0.732	0.605	0.689	0.205	0.51	0.146	0.326	0.398	0.181	-0.147	0.242	-0.047	0.461	0.45	0.427	0.859	0.123	0.778	0.401	0.527	0.651	0.511	0.699	0.521	0.618	0.444	0.64	0.585	0.616	0.523	0.138	0.315	0.081	-0.176	-0.254	-0.266	-0.185	-0.101	0.328	1.284	-0.097
1056	0.525	0.518	0.707	0.508	0.55	0.622	1.01	0.729	0.604	0.699	0.201	0.513	0.144	0.333	0.394	0.182	-0.154	0.242	-0.051	0.464	0.452	0.435	0.857	0.125	0.78	0.406	0.537	0.65	0.519	0.704	0.518	0.612	0.446	0.633	0.583	0.617	0.519	0.128	0.312	0.079	-0.166	-0.25	-0.266	-0.181	-0.094	0.328	1.283	-0.098
1057	0.526	0.529	0.702	0.5	0.555	0.62	1.005	0.729	0.603	0.688	0.205	0.509	0.143	0.334	0.401	0.181	-0.142	0.245	-0.055	0.468	0.453	0.44	0.861	0.128	0.78	0.397	0.532	0.651	0.507	0.704	0.522	0.615	0.454	0.632	0.587	0.617	0.518	0.143	0.318	0.076	-0.176	-0.244	-0.265	-0.178	-0.097	0.331	1.29	-0.096
1058	0.528	0.512	0.709	0.494	0.544	0.616	1.005	0.731	0.607	0.687	0.201	0.51	0.149	0.335	0.391	0.179	-0.14	0.245	-0.046	0.472	0.455	0.445	0.859	0.13	0.781	0.4	0.535	0.652	0.506	0.699	0.521	0.61	0.451	0.635	0.58	0.616	0.521	0.138	0.314	0.072	-0.162	-0.247	-0.263	-0.168	-0.091	0.335	1.291	-0.097
1059	0.521	0.519	0.697	0.493	0.552	0.61	0.993	0.729	0.611	0.7	0.208	0.51	0.151	0.337	0.395	0.193	-0.143	0.245	-0.042	0.475	0.456	0.451	0.861	0.134	0.781	0.392	0.54	0.65	0.508	0.697	0.519	0.618	0.45	0.638	0.584	0.616	0.519	0.132	0.316	0.079	-0.157	-0.243	-0.264	-0.16	-0.091	0.334	1.291	-0.099
1060	0.52	0.516	0.699	0.513	0.561	0.613	0.99	0.73	0.607	0.69	0.207	0.508	0.15	0.342	0.397	0.191	-0.134	0.247	-0.048	0.481	0.462	0.455	0.863	0.137	0.782	0.397	0.536	0.65	0.513	0.707	0.518	0.617	0.452	0.63	0.578	0.616	0.522	0.155	0.318	0.075	-0.164	-0.245	-0.261	-0.165	-0.085	0.35	1.292	-0.102
1061	0.522	0.518	0.703	0.503	0.56	0.624	1.002	0.725	0.606	0.69	0.206	0.509	0.15	0.354	0.394	0.191	-0.13	0.249	-0.049	0.485	0.458	0.459	0.862	0.135	0.784	0.408	0.541	0.661	0.5	0.694	0.52	0.617	0.451	0.637	0.577	0.613	0.525	0.135	0.32	0.077	-0.143	-0.238	-0.261	-0.162	-0.082	0.345	1.291	-0.106
1062	0.521	0.51	0.699	0.496	0.555	0.611	0.995	0.728	0.614	0.694	0.203	0.505	0.155	0.353	0.396	0.191	-0.138	0.249	-0.044	0.487	0.467	0.466	0.861	0.142	0.783	0.39	0.542	0.66	0.506	0.696	0.52	0.617	0.451	0.637	0.575	0.611	0.527	0.138	0.318	0.074	-0.137	-0.233	-0.257	-0.155	-0.085	0.349	1.293	-0.106
1063	0.523	0.514	0.695	0.506	0.554	0.613	0.988	0.725	0.609	0.696	0.2	0.505	0.158	0.352	0.393	0.195	-0.129	0.247	-0.052	0.494	0.465	0.469	0.861	0.143	0.787	0.397	0.545	0.655	0.509	0.698	0.518	0.616	0.453	0.629	0.577	0.609	0.528	0.15	0.32	0.074	-0.141	-0.23	-0.259	-0.15	-0.078	0.354	1.292	-0.109
1064	0.523	0.516	0.694	0.502	0.547	0.609	0.996	0.722	0.61	0.685	0.195	0.504	0.153	0.36	0.394	0.197	-0.133	0.249	-0.048	0.497	0.466	0.465	0.865	0.149	0.791	0.407	0.546	0.652	0.516	0.696	0.518	0.615	0.454	0.63	0.576	0.61	0.528	0.148	0.321	0.082	-0.139	-0.229	-0.256	-0.147	-0.075	0.364	1.294	-0.109
1065	0.521	0.519	0.697	0.504	0.561	0.61	0.983	0.717	0.602	0.691	0.193	0.505	0.158	0.364	0.391	0.187	-0.123	0.249	-0.059	0.502	0.473	0.483	0.868	0.153	0.785	0.392	0.551	0.657	0.512	0.698	0.519	0.615	0.455	0.634	0.567	0.603	0.529	0.143	0.321	0.084	-0.126	-0.225	-0.256	-0.141	-0.073	0.363	1.297	-0.114
1066	0.521	0.518	0.704	0.505	0.55	0.611	0.99	0.713	0.607	0.699	0.19	0.502	0.158	0.383	0.392	0.207	-0.136	0.259	-0.055	0.505	0.465	0.474	0.871	0.159	0.789	0.399	0.551	0.655	0.512	0.702	0.52	0.617	0.455	0.63	0.565	0.6	0.532	0.145	0.324	0.075	-0.128	-0.225	-0.257	-0.139	-0.067	0.365	1.297	-0.112
1067	0.527	0.517	0.695	0.509	0.541	0.608	0.988	0.712	0.605	0.698	0.19	0.501	0.162	0.376	0.39	0.21	-0.139	0.255	-0.05	0.508	0.474	0.483	0.864	0.161	0.792	0.388	0.552	0.65	0.514	0.697	0.519	0.617	0.455	0.625	0.569	0.603	0.534	0.139	0.328	0.078	-0.127	-0.218	-0.252	-0.137	-0.071	0.366	1.297	-0.113
1068	0.517	0.513	0.708	0.504	0.539	0.612	0.985	0.704	0.605	0.695	0.18	0.499	0.163	0.394	0.389	0.218	-0.126	0.255	-0.05	0.513	0.469	0.486	0.873	0.161	0.795	0.389	0.559	0.653	0.51	0.693	0.521	0.614	0.458	0.631	0.562	0.595	0.534	0.145	0.333	0.078	-0.123	-0.219	-0.25	-0.135	-0.067	0.372	1.296	-0.114
1069	0.517	0.514	0.7	0.487	0.558	0.608	0.985	0.7	0.61	0.699	0.176	0.496	0.164	0.404	0.391	0.21	-0.13	0.253	-0.045	0.515	0.464	0.506	0.872	0.165	0.792	0.386	0.556	0.654	0.518	0.7	0.519	0.615	0.459	0.63	0.559	0.593	0.536	0.152	0.335	0.075	-0.109	-0.211	-0.252	-0.129	-0.062	0.381	1.297	-0.115
1070	0.523	0.509	0.702	0.495	0.553	0.608	0.971	0.7	0.605	0.703	0.179	0.498	0.161	0.396	0.389	0.229	-0.123	0.258	-0.062	0.52	0.473	0.498	0.871	0.162	0.794	0.387	0.557	0.652	0.521	0.697	0.518	0.618	0.459	0.63	0.563	0.591	0.537	0.143	0.331	0.076	-0.109	-0.211	-0.25	-0.133	-0.063	0.386	1.297	-0.117
1071	0.522	0.513	0.705	0.495	0.567	0.602	0.978	0.694	0.614	0.693	0.189	0.499	0.165	0.413	0.387	0.233	-0.119	0.255	-0.043	0.525	0.47	0.506	0.871	0.167	0.794	0.394	0.561	0.648	0.514	0.696	0.518	0.615	0.464	0.624	0.555	0.587	0.537	0.141	0.337	0.074	-0.092	-0.205	-0.247	-0.129	-0.061	0.382	1.297	-0.116
1072	0.515	0.515	0.711	0.498	0.551	0.61	0.977	0.69	0.606	0.694	0.184	0.496	0.167	0.413	0.389	0.227	-0.119	0.255	-0.046	0.529	0.475	0.518	0.868	0.167	0.794	0.383	0.562	0.65	0.511	0.689	0.516	0.614	0.459	0.622	0.558	0.587	0.535	0.142	0.337	0.078	-0.094	-0.206	-0.244	-0.122	-0.061	0.393	1.294	-0.119
1073	0.518	0.521	0.701	0.508	0.549	0.612	0.977	0.691	0.614	0.693	0.189	0.497	0.164	0.403	0.384	0.225	-0.115	0.251	-0.045	0.532	0.477	0.511	0.874	0.171	0.799	0.382	0.564	0.654	0.512	0.697	0.519	0.617	0.466	0.624	0.558	0.584	0.541	0.146	0.341	0.075	-0.082	-0.204	-0.246	-0.124	-0.058	0.394	1.301	-0.122
1074	0.519	0.511	0.705	0.488	0.559	0.609	0.975	0.691	0.611	0.693	0.19	0.494	0.172	0.424	0.391	0.233	-0.105	0.254	-0.049	0.539	0.483	0.513	0.87	0.173	0.799	0.388	0.569	0.651	0.506	0.693	0.518	0.616	0.466	0.631	0.555	0.58	0.541	0.134	0.345	0.074	-0.073	-0.203	-0.24	-0.123	-0.058	0.396	1.299	-0.129
1075	0.517	0.515	0.706	0.501	0.556	0.618	0.964	0.685	0.618	0.692	0.192	0.494	0.17	0.424	0.389	0.235	-0.091	0.261	-0.045	0.541	0.486	0.522	0.873	0.177	0.792	0.377	0.564	0.644	0.508	0.694	0.518	0.617	0.466	0.623	0.555	0.577	0.543	0.143	0.345	0.068	-0.067	-0.2	-0.245	-0.121	-0.054	0.401	1.298	-0.127
1076	0.52	0.507	0.707	0.49	0.569	0.609	0.973	0.675	0.623	0.698	0.191	0.495	0.173	0.419	0.389	0.244	-0.104	0.261	-0.047	0.544	0.488	0.529	0.871	0.176	0.793	0.383	0.565	0.649	0.512	0.697	0.519	0.617	0.469	0.624	0.559	0.575	0.538	0.15	0.347	0.077	-0.062	-0.198	-0.238	-0.114	-0.051	0.405	1.299	-0.128
1077	0.517	0.509	0.706	0.488	0.568	0.608	0.969	0.68	0.626	0.702	0.196	0.493	0.17	0.427	0.392	0.243	-0.096	0.26	-0.051	0.55	0.488	0.533	0.871	0.177	0.795	0.379	0.564	0.636	0.508	0.692	0.518	0.619	0.472	0.624	0.553	0.571	0.547	0.148	0.355	0.077	-0.075	-0.197	-0.235	-0.119	-0.05	0.408	1.301	-0.134
1078	0.521	0.506	0.703	0.5	0.563	0.613	0.962	0.678	0.621	0.693	0.184	0.49	0.174	0.426	0.388	0.246	-0.1	0.259	-0.051	0.556	0.485	0.534	0.873	0.18	0.796	0.383	0.566	0.647	0.499	0.695	0.519	0.619	0.467	0.62	0.553	0.569	0.543	0.145	0.357	0.077	-0.056	-0.189	-0.231	-0.113	-0.048	0.415	1.305	-0.139
1079	0.517	0.508	0.705	0.498	0.565	0.605	0.96	0.676	0.622	0.692	0.202	0.491	0.182	0.44	0.388	0.251	-0.087	0.267	-0.045	0.556	0.486	0.537	0.873	0.181	0.801	0.367	0.565	0.645	0.502	0.691	0.516	0.618	0.468	0.628	0.557	0.569	0.545	0.146	0.363	0.073	-0.06	-0.189	-0.238	-0.108	-0.049	0.415	1.302	-0.14
1080	0.517	0.503	0.711	0.5	0.562	0.607	0.96	0.677	0.628	0.69	0.197	0.491	0.181	0.438	0.391	0.254	-0.092	0.265	-0.04	0.56	0.489	0.534	0.871	0.184	0.804	0.383	0.562	0.649	0.503	0.686	0.514	0.616	0.471	0.616	0.559	0.568	0.545	0.135	0.364	0.08	-0.045	-0.184	-0.231	-0.109	-0.05	0.42	1.305	-0.144
1081	0.511	0.499	0.71	0.493	0.562	0.607	0.961	0.669	0.626	0.693	0.202	0.491	0.188	0.438	0.386	0.26	-0.083	0.269	-0.052	0.562	0.495	0.558	0.873	0.187	0.8	0.365	0.561	0.647	0.508	0.687	0.514	0.622	0.471	0.624	0.558	0.564	0.549	0.137	0.37	0.08	-0.057	-0.181	-0.235	-0.11	-0.042	0.424	1.304	-0.144
1082	0.514	0.503	0.708	0.497	0.547	0.605	0.953	0.667	0.621	0.697	0.205	0.494	0.194	0.453	0.386	0.267	-0.089	0.267	-0.046	0.563	0.494	0.558	0.876	0.191	0.804	0.378	0.561	0.638	0.51	0.688	0.515	0.622	0.473	0.62	0.558	0.563	0.548	0.141	0.371	0.079	-0.029	-0.179	-0.233	-0.108	-0.045	0.426	1.306	-0.148
1083	0.518	0.502	0.718	0.493	0.558	0.603	0.961	0.664	0.628	0.687	0.216	0.488	0.191	0.449	0.386	0.263	-0.092	0.263	-0.041	0.568	0.491	0.559	0.874	0.19	0.805	0.381	0.563	0.645	0.517	0.695	0.517	0.622	0.474	0.62	0.558	0.562	0.549	0.139	0.377	0.074	-0.039	-0.178	-0.231	-0.104	-0.042	0.436	1.309	-0.15
1084	0.518	0.506	0.719	0.496	0.548	0.604	0.954	0.661	0.629	0.695	0.212	0.491	0.196	0.456	0.384	0.264	-0.077	0.268	-0.047	0.572	0.497	0.558	0.877	0.19	0.807	0.384	0.566	0.654	0.505	0.699	0.516	0.619	0.475	0.614	0.559	0.558	0.549	0.131	0.381	0.07	-0.045	-0.173	-0.231	-0.106	-0.042	0.437	1.308	-0.149
1085	0.518	0.516	0.709	0.486	0.558	0.6	0.957	0.656	0.632	0.693	0.21	0.488	0.197	0.449	0.384	0.27	-0.077	0.262	-0.04	0.576	0.492	0.556	0.879	0.195	0.809	0.37	0.564	0.633	0.509	0.689	0.516	0.622	0.474	0.625	0.558	0.558	0.552	0.146	0.386	0.077	-0.046	-0.173	-0.232	-0.103	-0.042	0.444	1.31	-0.153
1086	0.517	0.507	0.713	0.475	0.547	0.607	0.954	0.661	0.633	0.685	0.21	0.489	0.202	0.462	0.384	0.277	-0.079	0.272	-0.041	0.579	0.492	0.565	0.883	0.198	0.809	0.357	0.567	0.636	0.521	0.692	0.519	0.623	0.476	0.622	0.557	0.556	0.555	0.141	0.393	0.07	-0.023	-0.169	-0.234	-0.1	-0.041	0.441	1.312	-0.154
1087	0.519	0.512	0.718	0.488	0.548	0.597	0.944	0.654	0.625	0.683	0.216	0.49	0.201	0.458	0.384	0.274	-0.066	0.274	-0.049	0.584	0.504	0.579	0.877	0.202	0.812	0.368	0.564	0.645	0.509	0.691	0.516	0.62	0.477	0.623	0.558	0.558	0.553	0.128	0.396	0.068	-0.025	-0.165	-0.232	-0.1	-0.038	0.447	1.312	-0.156
1088	0.516	0.509	0.716	0.489	0.548	0.61	0.944	0.644	0.634	0.697	0.211	0.492	0.206	0.47	0.39	0.285	-0.061	0.269	-0.039	0.589	0.496	0.574	0.878	0.202	0.814	0.368	0.564	0.646	0.504	0.685	0.516	0.62	0.477	0.619	0.562	0.552	0.558	0.141	0.402	0.074	-0.015	-0.164	-0.231	-0.095	-0.039	0.452	1.317	-0.162
1089	0.515	0.49	0.719	0.48	0.549	0.608	0.95	0.64	0.639	0.689	0.205	0.489	0.205	0.478	0.392	0.292	-0.064	0.272	-0.044	0.59	0.506	0.587	0.882	0.203	0.811	0.372	0.571	0.651	0.507	0.689	0.514	0.62	0.481	0.619	0.559	0.551	0.558	0.146	0.403	0.068	-0.013	-0.163	-0.23	-0.091	-0.042	0.451	1.312	-0.159
1090	0.513	0.483	0.719	0.486	0.555	0.603	0.944	0.639	0.633	0.691	0.212	0.489	0.214	0.469	0.389	0.295	-0.054	0.271	-0.032	0.597	0.502	0.595	0.877	0.207	0.816	0.358	0.57	0.643	0.518	0.691	0.516	0.62	0.479	0.62	0.554	0.55	0.563	0.139	0.406	0.067	-0.022	-0.158	-0.229	-0.093	-0.032	0.462	1.317	-0.166
1091	0.51	0.491	0.721	0.479	0.55	0.603	0.94	0.635	0.65	0.695	0.211	0.491	0.211	0.475	0.394	0.298	-0.054	0.272	-0.043	0.599	0.511	0.58	0.877	0.208	0.821	0.373	0.576	0.659	0.506	0.679	0.518	0.62	0.48	0.617	0.557	0.55	0.562	0.14	0.413	0.063	-0.005	-0.154	-0.231	-0.093	-0.036	0.461	1.321	-0.169
1092	0.506	0.487	0.722	0.476	0.549	0.609	0.938	0.631	0.647	0.693	0.209	0.491	0.218	0.478	0.396	0.299	-0.058	0.273	-0.05	0.601	0.51	0.589	0.882	0.21	0.814	0.371	0.573	0.638	0.522	0.684	0.519	0.623	0.484	0.614	0.554	0.551	0.56	0.146	0.411	0.066	-0.012	-0.156	-0.218	-0.084	-0.035	0.464	1.321	-0.173
1093	0.507	0.481	0.722	0.481	0.561	0.603	0.938	0.626	0.654	0.698	0.205	0.491	0.223	0.472	0.392	0.3	-0.042	0.277	-0.028	0.604	0.515	0.601	0.879	0.213	0.821	0.375	0.574	0.654	0.512	0.68	0.519	0.625	0.481	0.612	0.556	0.553	0.562	0.157	0.414	0.061	-0.017	-0.153	-0.218	-0.083	-0.033	0.465	1.322	-0.175
1094	0.504	0.489	0.719	0.47	0.55	0.609	0.934	0.621	0.654	0.678	0.203	0.494	0.227	0.478	0.402	0.302	-0.052	0.272	-0.038	0.609	0.512	0.61	0.879	0.213	0.822	0.372	0.573	0.65	0.5	0.678	0.517	0.626	0.484	0.609	0.555	0.551	0.563	0.143	0.413	0.07	0.011	-0.15	-0.218	-0.081	-0.034	0.469	1.323	-0.174
1095	0.502	0.491	0.721	0.485	0.567	0.603	0.932	0.619	0.652	0.684	0.213	0.488	0.231	0.478	0.403	0.306	-0.048	0.277	-0.029	0.61	0.517	0.607	0.877	0.212	0.823	0.368	0.578	0.646	0.518	0.68	0.516	0.627	0.484	0.612	0.556	0.546	0.567	0.144	0.423	0.068	-0.014	-0.145	-0.22	-0.076	-0.031	0.477	1.321	-0.174
1096	0.499	0.491	0.725	0.485	0.553	0.607	0.935	0.617	0.65	0.698	0.214	0.495	0.227	0.488	0.402	0.312	-0.041	0.283	-0.029	0.615	0.515	0.607	0.874	0.214	0.827	0.368	0.577	0.651	0.507	0.685	0.518	0.623	0.487	0.614	0.556	0.548	0.567	0.149	0.422	0.057	-0.003	-0.142	-0.217	-0.078	-0.034	0.477	1.323	-0.179
1097	0.502	0.496	0.721	0.485	0.557	0.607	0.928	0.615	0.651	0.69	0.21	0.493	0.235	0.489	0.406	0.316	-0.03	0.28	-0.026	0.616	0.523	0.629	0.883	0.215	0.826	0.355	0.585	0.646	0.505	0.675	0.517	0.623	0.485	0.615	0.557	0.551	0.569	0.141	0.426	0.062	0.006	-0.139	-0.216	-0.073	-0.029	0.478	1.324	-0.18
1098	0.505	0.478	0.724	0.482	0.55	0.612	0.922	0.614	0.638	0.676	0.204	0.489	0.24	0.496	0.409	0.316	-0.03	0.281	-0.031	0.617	0.515	0.626	0.875	0.217	0.83	0.367	0.581	0.653	0.508	0.676	0.52	0.623	0.486	0.617	0.555	0.55	0.577	0.15	0.425	0.07	0.004	-0.136	-0.215	-0.068	-0.027	0.487	1.328	-0.177
1099	0.508	0.498	0.738	0.486	0.553	0.599	0.927	0.61	0.646	0.692	0.202	0.489	0.246	0.503	0.411	0.321	-0.029	0.284	-0.029	0.621	0.519	0.632	0.874	0.217	0.832	0.365	0.58	0.659	0.509	0.678	0.518	0.627	0.484	0.621	0.557	0.546	0.574	0.148	0.429	0.059	0.009	-0.13	-0.215	-0.072	-0.024	0.492	1.326	-0.181
1100	0.5	0.477	0.738	0.467	0.553	0.603	0.922	0.608	0.644	0.697	0.217	0.492	0.253	0.513	0.413	0.321	-0.041	0.285	-0.034	0.622	0.516	0.638	0.878	0.218	0.825	0.363	0.584	0.649	0.499	0.669	0.518	0.624	0.489	0.617	0.554	0.546	0.572	0.153	0.434	0.06	0.012	-0.131	-0.213	-0.062	-0.025	0.496	1.327	-0.186
1101	0.496	0.472	0.733	0.471	0.541	0.608	0.921	0.606	0.647	0.689	0.214	0.492	0.257	0.501	0.421	0.326	-0.016	0.288	-0.014	0.628	0.522	0.637	0.882	0.222	0.834	0.361	0.583	0.653	0.503	0.671	0.516	0.627	0.485	0.62	0.555	0.546	0.58	0.155	0.432	0.06	0.019	-0.126	-0.213	-0.063	-0.026	0.493	1.329	-0.183
1102	0.503	0.479	0.732	0.47	0.551	0.602	0.933	0.604	0.642	0.685	0.207	0.489	0.259	0.504	0.417	0.332	-0.021	0.291	-0.031	0.627	0.523	0.641	0.883	0.217	0.833	0.366	0.584	0.646	0.5	0.669	0.517	0.626	0.489	0.614	0.554	0.544	0.58	0.155	0.437	0.057	0.026	-0.125	-0.212	-0.061	-0.022	0.497	1.333	-0.186
1103	0.496	0.479	0.736	0.47	0.552	0.609	0.917	0.601	0.642	0.69	0.214	0.49	0.262	0.518	0.423	0.344	0	0.286	-0.023	0.628	0.528	0.65	0.88	0.22	0.828	0.366	0.582	0.652	0.515	0.667	0.518	0.625	0.488	0.617	0.554	0.543	0.58	0.165	0.442	0.07	0.026	-0.125	-0.215	-0.059	-0.021	0.501	1.333	-0.185
1104	0.495	0.475	0.733	0.465	0.543	0.603	0.92	0.603	0.645	0.689	0.219	0.49	0.272	0.516	0.423	0.34	-0.014	0.288	-0.028	0.633	0.527	0.655	0.878	0.222	0.831	0.371	0.589	0.643	0.5	0.668	0.518	0.622	0.489	0.615	0.555	0.546	0.588	0.138	0.441	0.059	0.012	-0.122	-0.211	-0.055	-0.021	0.51	1.331	-0.188
1105	0.492	0.46	0.734	0.465	0.547	0.604	0.92	0.602	0.646	0.686	0.219	0.492	0.275	0.511	0.424	0.344	-0.007	0.287	-0.022	0.637	0.527	0.657	0.88	0.22	0.834	0.379	0.583	0.662	0.504	0.666	0.519	0.622	0.488	0.612	0.554	0.543	0.582	0.15	0.447	0.059	0.034	-0.116	-0.218	-0.053	-0.018	0.511	1.332	-0.189
1106	0.496	0.464	0.735	0.462	0.544	0.601	0.913	0.595	0.646	0.686	0.226	0.493	0.279	0.527	0.431	0.348	-0.015	0.286	-0.02	0.636	0.535	0.667	0.876	0.221	0.836	0.371	0.588	0.654	0.514	0.669	0.518	0.621	0.491	0.612	0.556	0.541	0.586	0.161	0.447	0.065	0.032	-0.112	-0.213	-0.051	-0.016	0.511	1.334	-0.184
1107	0.496	0.471	0.73	0.468	0.546	0.605	0.918	0.598	0.645	0.688	0.22	0.489	0.273	0.515	0.43	0.348	-0.006	0.294	-0.018	0.64	0.534	0.684	0.874	0.219	0.83	0.366	0.588	0.651	0.512	0.652	0.518	0.627	0.492	0.619	0.56	0.544	0.588	0.164	0.445	0.066	0.026	-0.105	-0.213	-0.041	-0.018	0.516	1.333	-0.19
1108	0.494	0.47	0.732	0.464	0.542	0.604	0.919	0.597	0.646	0.689	0.228	0.49	0.281	0.521	0.432	0.347	-0.013	0.29	-0.022	0.641	0.539	0.673	0.874	0.222	0.834	0.369	0.583	0.655	0.5	0.659	0.517	0.621	0.491	0.616	0.559	0.538	0.588	0.166	0.453	0.063	0.034	-0.108	-0.212	-0.043	-0.012	0.522	1.333	-0.19
1109	0.497	0.466	0.736	0.462	0.539	0.601	0.909	0.598	0.637	0.69	0.221	0.488	0.286	0.521	0.435	0.342	0.001	0.289	-0.027	0.644	0.539	0.685	0.872	0.225	0.832	0.365	0.586	0.667	0.509	0.651	0.519	0.623	0.489	0.612	0.557	0.541	0.59	0.16	0.45	0.069	0.031	-0.104	-0.208	-0.039	-0.012	0.527	1.334	-0.188
1110	0.49	0.451	0.734	0.474	0.56	0.601	0.913	0.592	0.651	0.685	0.226	0.487	0.29	0.537	0.444	0.356	0.003	0.293	-0.018	0.645	0.539	0.682	0.873	0.222	0.832	0.358	0.587	0.656	0.508	0.664	0.521	0.623	0.491	0.61	0.557	0.54	0.588	0.154	0.455	0.069	0.027	-0.106	-0.209	-0.037	-0.014	0.527	1.334	-0.188
1111	0.489	0.451	0.737	0.468	0.56	0.601	0.902	0.593	0.647	0.695	0.22	0.489	0.296	0.538	0.444	0.351	0.004	0.292	-0.007	0.645	0.543	0.691	0.873	0.225	0.824	0.364	0.585	0.662	0.513	0.66	0.52	0.622	0.493	0.619	0.557	0.539	0.595	0.161	0.457	0.065	0.026	-0.103	-0.209	-0.032	-0.009	0.531	1.335	-0.187
1112	0.496	0.462	0.74	0.472	0.554	0.6	0.9	0.588	0.639	0.688	0.215	0.486	0.297	0.525	0.451	0.356	0.003	0.296	-0.003	0.649	0.544	0.703	0.879	0.224	0.826	0.366	0.588	0.66	0.52	0.648	0.518	0.622	0.495	0.621	0.556	0.539	0.603	0.17	0.453	0.067	0.036	-0.097	-0.213	-0.031	-0.011	0.537	1.336	-0.187
1113	0.495	0.443	0.74	0.462	0.547	0.599	0.901	0.591	0.638	0.684	0.228	0.486	0.296	0.537	0.446	0.357	0.009	0.304	-0.004	0.651	0.549	0.706	0.872	0.226	0.824	0.358	0.584	0.658	0.522	0.657	0.517	0.62	0.494	0.613	0.559	0.539	0.596	0.164	0.455	0.065	0.035	-0.095	-0.206	-0.026	-0.01	0.546	1.338	-0.191
1114	0.493	0.464	0.753	0.479	0.556	0.6	0.898	0.587	0.644	0.68	0.219	0.486	0.301	0.539	0.452	0.365	0.011	0.3	-0.012	0.653	0.546	0.701	0.876	0.225	0.825	0.36	0.592	0.664	0.513	0.654	0.52	0.622	0.49	0.612	0.558	0.542	0.599	0.177	0.455	0.07	0.035	-0.091	-0.212	-0.023	-0.006	0.547	1.339	-0.188
1115	0.492	0.446	0.746	0.479	0.548	0.594	0.902	0.586	0.64	0.684	0.218	0.484	0.302	0.54	0.456	0.36	0.009	0.302	-0.004	0.654	0.556	0.708	0.876	0.223	0.821	0.361	0.591	0.663	0.532	0.648	0.519	0.617	0.493	0.621	0.557	0.537	0.602	0.17	0.457	0.069	0.028	-0.09	-0.204	-0.021	-0.01	0.546	1.338	-0.191
1116	0.491	0.452	0.752	0.475	0.552	0.587	0.891	0.581	0.638	0.68	0.215	0.486	0.306	0.55	0.459	0.358	0.018	0.306	0.006	0.657	0.552	0.713	0.879	0.222	0.821	0.376	0.594	0.667	0.508	0.648	0.519	0.618	0.493	0.621	0.558	0.54	0.601	0.179	0.459	0.074	0.047	-0.087	-0.206	-0.014	-0.005	0.545	1.339	-0.192
1117	0.492	0.449	0.752	0.477	0.534	0.596	0.895	0.585	0.629	0.683	0.216	0.485	0.308	0.543	0.462	0.371	0.018	0.304	-0.003	0.658	0.552	0.706	0.883	0.224	0.816	0.352	0.594	0.656	0.513	0.651	0.518	0.618	0.495	0.615	0.556	0.535	0.61	0.168	0.457	0.08	0.038	-0.084	-0.203	-0.01	-0.006	0.555	1.34	-0.189
1118	0.49	0.469	0.755	0.476	0.549	0.595	0.892	0.586	0.636	0.683	0.212	0.483	0.318	0.549	0.465	0.369	0.012	0.305	0.004	0.661	0.551	0.717	0.879	0.224	0.82	0.35	0.596	0.657	0.516	0.65	0.522	0.619	0.497	0.619	0.562	0.539	0.604	0.163	0.458	0.07	0.045	-0.083	-0.204	-0.005	-0.001	0.56	1.341	-0.19
1119	0.488	0.438	0.757	0.467	0.543	0.603	0.892	0.58	0.629	0.684	0.212	0.48	0.322	0.546	0.474	0.368	0.013	0.299	0.001	0.662	0.556	0.725	0.884	0.222	0.817	0.36	0.597	0.662	0.504	0.643	0.52	0.617	0.499	0.615	0.557	0.539	0.601	0.172	0.462	0.08	0.051	-0.078	-0.209	-0.003	-0.007	0.56	1.344	-0.188
1120	0.488	0.457	0.757	0.467	0.523	0.601	0.882	0.578	0.627	0.683	0.219	0.483	0.322	0.555	0.476	0.381	0.024	0.305	0.007	0.663	0.56	0.731	0.879	0.222	0.822	0.361	0.593	0.649	0.508	0.651	0.519	0.617	0.495	0.619	0.556	0.536	0.608	0.174	0.467	0.079	0.048	-0.076	-0.2	0.001	-0.001	0.556	1.343	-0.185
1121	0.491	0.453	0.765	0.466	0.54	0.596	0.885	0.572	0.631	0.7	0.213	0.484	0.326	0.558	0.483	0.376	0.023	0.309	0.005	0.663	0.557	0.739	0.878	0.219	0.822	0.352	0.599	0.662	0.504	0.654	0.519	0.615	0.494	0.616	0.555	0.537	0.614	0.181	0.467	0.087	0.054	-0.07	-0.199	0.008	0.005	0.57	1.345	-0.182
1122	0.495	0.428	0.766	0.457	0.547	0.606	0.883	0.574	0.622	0.686	0.212	0.482	0.332	0.564	0.484	0.369	0.044	0.308	0.006	0.667	0.569	0.747	0.878	0.223	0.817	0.353	0.596	0.672	0.505	0.646	0.518	0.617	0.503	0.619	0.555	0.54	0.615	0.158	0.469	0.084	0.049	-0.069	-0.197	0.011	0.003	0.571	1.347	-0.184
1123	0.489	0.449	0.765	0.462	0.528	0.597	0.878	0.577	0.628	0.681	0.219	0.48	0.335	0.568	0.488	0.384	0.027	0.308	0.016	0.669	0.567	0.741	0.873	0.223	0.822	0.351	0.601	0.663	0.502	0.647	0.519	0.614	0.499	0.616	0.556	0.536	0.617	0.174	0.464	0.084	0.044	-0.066	-0.2	0.014	0.002	0.571	1.345	-0.188
1124	0.491	0.451	0.768	0.459	0.535	0.6	0.887	0.576	0.635	0.674	0.223	0.48	0.336	0.561	0.493	0.38	0.037	0.31	0.01	0.67	0.571	0.748	0.874	0.218	0.819	0.365	0.599	0.665	0.51	0.651	0.519	0.618	0.503	0.615	0.554	0.536	0.613	0.193	0.466	0.09	0.059	-0.06	-0.198	0.014	0.008	0.574	1.345	-0.186
1125	0.486	0.429	0.76	0.458	0.54	0.598	0.866	0.575	0.632	0.677	0.231	0.48	0.345	0.565	0.497	0.38	0.036	0.308	0.011	0.67	0.573	0.749	0.875	0.222	0.826	0.369	0.599	0.667	0.511	0.645	0.52	0.615	0.5	0.621	0.558	0.535	0.619	0.177	0.466	0.095	0.056	-0.062	-0.199	0.023	0.004	0.581	1.346	-0.183
1126	0.487	0.448	0.764	0.459	0.544	0.607	0.884	0.57	0.632	0.683	0.231	0.478	0.344	0.566	0.501	0.378	0.034	0.313	0.009	0.674	0.576	0.753	0.874	0.218	0.83	0.366	0.6	0.662	0.516	0.642	0.519	0.611	0.493	0.618	0.556	0.535	0.62	0.189	0.469	0.086	0.064	-0.058	-0.195	0.027	0.006	0.591	1.348	-0.185
1127	0.489	0.424	0.768	0.464	0.528	0.602	0.881	0.571	0.638	0.679	0.223	0.476	0.346	0.58	0.508	0.386	0.051	0.316	0.021	0.675	0.576	0.763	0.873	0.219	0.827	0.35	0.605	0.668	0.506	0.647	0.519	0.611	0.494	0.614	0.555	0.533	0.623	0.175	0.467	0.096	0.068	-0.056	-0.195	0.029	0.005	0.59	1.348	-0.181
1128	0.486	0.438	0.766	0.457	0.546	0.591	0.877	0.571	0.631	0.679	0.231	0.479	0.352	0.579	0.51	0.386	0.037	0.313	0.014	0.674	0.582	0.753	0.872	0.218	0.823	0.362	0.601	0.657	0.503	0.644	0.52	0.611	0.495	0.625	0.552	0.535	0.625	0.187	0.47	0.099	0.048	-0.051	-0.193	0.036	0.009	0.596	1.346	-0.183
1129	0.488	0.421	0.765	0.46	0.54	0.599	0.878	0.571	0.631	0.668	0.231	0.479	0.359	0.575	0.509	0.382	0.036	0.313	0.019	0.676	0.583	0.77	0.873	0.215	0.835	0.35	0.603	0.662	0.512	0.642	0.518	0.614	0.499	0.618	0.555	0.536	0.627	0.2	0.468	0.103	0.063	-0.051	-0.191	0.038	0.007	0.597	1.35	-0.187
1130	0.49	0.435	0.765	0.461	0.532	0.597	0.878	0.57	0.631	0.688	0.233	0.478	0.353	0.586	0.519	0.381	0.039	0.32	0.021	0.678	0.579	0.757	0.871	0.214	0.83	0.362	0.605	0.664	0.521	0.637	0.521	0.609	0.49	0.614	0.554	0.538	0.624	0.192	0.471	0.116	0.063	-0.049	-0.19	0.044	0.013	0.598	1.35	-0.186
1131	0.49	0.44	0.773	0.468	0.531	0.591	0.881	0.568	0.623	0.68	0.231	0.478	0.36	0.577	0.52	0.38	0.034	0.317	0.025	0.681	0.589	0.772	0.869	0.212	0.836	0.353	0.605	0.658	0.524	0.637	0.521	0.613	0.498	0.614	0.553	0.537	0.62	0.202	0.475	0.122	0.057	-0.044	-0.192	0.047	0.013	0.604	1.347	-0.184
1132	0.489	0.437	0.768	0.462	0.536	0.589	0.869	0.569	0.619	0.677	0.244	0.475	0.367	0.578	0.522	0.386	0.038	0.32	0.022	0.683	0.588	0.784	0.869	0.212	0.831	0.353	0.614	0.656	0.514	0.638	0.521	0.612	0.493	0.616	0.551	0.535	0.621	0.209	0.47	0.127	0.068	-0.042	-0.187	0.052	0.014	0.609	1.35	-0.182
1133	0.488	0.431	0.775	0.459	0.52	0.591	0.869	0.565	0.62	0.687	0.225	0.476	0.37	0.58	0.531	0.38	0.043	0.322	0.026	0.68	0.588	0.771	0.87	0.213	0.827	0.356	0.608	0.661	0.509	0.63	0.52	0.608	0.494	0.619	0.555	0.536	0.626	0.199	0.475	0.126	0.057	-0.035	-0.185	0.055	0.013	0.613	1.347	-0.185
1134	0.487	0.42	0.781	0.461	0.531	0.602	0.852	0.563	0.617	0.674	0.223	0.478	0.369	0.584	0.533	0.384	0.041	0.322	0.027	0.682	0.586	0.783	0.871	0.213	0.832	0.349	0.614	0.652	0.52	0.628	0.519	0.609	0.494	0.617	0.554	0.536	0.63	0.196	0.476	0.122	0.06	-0.037	-0.185	0.063	0.018	0.611	1.35	-0.184
1135	0.484	0.42	0.773	0.465	0.522	0.582	0.856	0.567	0.616	0.689	0.229	0.478	0.369	0.586	0.539	0.385	0.05	0.324	0.031	0.687	0.592	0.796	0.865	0.213	0.828	0.357	0.613	0.661	0.518	0.631	0.518	0.61	0.492	0.616	0.554	0.541	0.637	0.202	0.482	0.123	0.069	-0.034	-0.18	0.068	0.017	0.62	1.35	-0.183
1136	0.486	0.441	0.782	0.455	0.518	0.6	0.863	0.565	0.611	0.688	0.226	0.476	0.374	0.593	0.539	0.394	0.058	0.332	0.029	0.688	0.593	0.795	0.872	0.21	0.828	0.359	0.617	0.658	0.514	0.625	0.519	0.607	0.492	0.618	0.55	0.536	0.634	0.212	0.479	0.131	0.063	-0.03	-0.184	0.068	0.019	0.623	1.353	-0.183
1137	0.485	0.433	0.775	0.458	0.517	0.594	0.858	0.565	0.609	0.69	0.227	0.475	0.378	0.583	0.546	0.389	0.059	0.329	0.027	0.686	0.592	0.798	0.875	0.207	0.83	0.358	0.616	0.655	0.506	0.624	0.52	0.607	0.488	0.618	0.55	0.538	0.641	0.213	0.476	0.126	0.075	-0.025	-0.179	0.074	0.018	0.619	1.35	-0.184
1138	0.484	0.446	0.776	0.456	0.516	0.592	0.856	0.561	0.61	0.676	0.223	0.476	0.378	0.594	0.548	0.396	0.046	0.331	0.031	0.69	0.591	0.802	0.865	0.206	0.832	0.35	0.614	0.657	0.504	0.624	0.522	0.611	0.488	0.617	0.55	0.534	0.642	0.201	0.479	0.133	0.081	-0.024	-0.179	0.079	0.019	0.623	1.352	-0.184
1139	0.479	0.414	0.775	0.451	0.517	0.599	0.848	0.561	0.608	0.668	0.23	0.475	0.384	0.589	0.55	0.39	0.061	0.33	0.041	0.692	0.602	0.797	0.868	0.206	0.829	0.351	0.622	0.658	0.497	0.625	0.521	0.606	0.488	0.613	0.551	0.538	0.646	0.221	0.48	0.132	0.084	-0.022	-0.177	0.082	0.022	0.627	1.353	-0.184
1140	0.479	0.412	0.777	0.455	0.523	0.593	0.844	0.558	0.605	0.67	0.221	0.472	0.389	0.595	0.549	0.399	0.066	0.324	0.038	0.69	0.603	0.794	0.869	0.203	0.825	0.36	0.622	0.659	0.504	0.622	0.521	0.611	0.486	0.62	0.549	0.538	0.646	0.217	0.483	0.139	0.081	-0.016	-0.178	0.086	0.024	0.63	1.354	-0.18
1141	0.48	0.431	0.773	0.453	0.518	0.588	0.851	0.557	0.62	0.678	0.23	0.473	0.391	0.594	0.555	0.393	0.065	0.323	0.038	0.693	0.602	0.803	0.871	0.203	0.834	0.356	0.621	0.67	0.508	0.621	0.518	0.609	0.486	0.618	0.546	0.537	0.653	0.211	0.48	0.136	0.088	-0.014	-0.175	0.095	0.025	0.628	1.352	-0.183
1142	0.475	0.41	0.766	0.452	0.522	0.595	0.847	0.559	0.61	0.692	0.219	0.466	0.392	0.595	0.552	0.397	0.057	0.334	0.053	0.696	0.598	0.806	0.874	0.2	0.833	0.353	0.619	0.663	0.503	0.614	0.519	0.607	0.485	0.619	0.55	0.539	0.654	0.218	0.485	0.141	0.085	-0.014	-0.174	0.099	0.026	0.634	1.352	-0.181
1143	0.482	0.451	0.781	0.455	0.507	0.597	0.839	0.559	0.619	0.683	0.224	0.47	0.392	0.599	0.559	0.4	0.077	0.327	0.038	0.697	0.604	0.817	0.873	0.198	0.835	0.346	0.624	0.661	0.486	0.614	0.516	0.609	0.484	0.618	0.546	0.539	0.656	0.211	0.482	0.144	0.069	-0.009	-0.175	0.1	0.029	0.642	1.354	-0.182
1144	0.48	0.393	0.773	0.456	0.506	0.597	0.85	0.562	0.614	0.674	0.216	0.47	0.395	0.6	0.559	0.397	0.082	0.334	0.045	0.701	0.606	0.813	0.873	0.197	0.831	0.352	0.629	0.665	0.487	0.615	0.522	0.61	0.48	0.62	0.547	0.539	0.657	0.231	0.483	0.141	0.086	-0.007	-0.171	0.108	0.031	0.643	1.352	-0.179
1145	0.478	0.398	0.778	0.462	0.523	0.592	0.845	0.558	0.616	0.674	0.227	0.467	0.4	0.6	0.562	0.391	0.086	0.338	0.053	0.7	0.606	0.815	0.876	0.196	0.831	0.352	0.621	0.67	0.499	0.615	0.522	0.608	0.483	0.618	0.547	0.54	0.659	0.206	0.484	0.15	0.085	-0.005	-0.173	0.112	0.032	0.649	1.351	-0.176
1146	0.48	0.412	0.772	0.455	0.522	0.592	0.833	0.557	0.605	0.669	0.219	0.469	0.4	0.61	0.569	0.398	0.084	0.337	0.046	0.704	0.607	0.819	0.868	0.193	0.834	0.365	0.625	0.671	0.494	0.608	0.522	0.608	0.479	0.616	0.548	0.541	0.66	0.226	0.479	0.15	0.087	-0.005	-0.169	0.117	0.032	0.647	1.35	-0.177
1147	0.477	0.417	0.776	0.459	0.508	0.591	0.838	0.558	0.609	0.682	0.229	0.468	0.4	0.599	0.57	0.39	0.083	0.337	0.056	0.706	0.606	0.832	0.868	0.188	0.832	0.342	0.627	0.678	0.505	0.611	0.526	0.606	0.48	0.616	0.543	0.541	0.663	0.229	0.481	0.147	0.086	-0.002	-0.168	0.119	0.03	0.656	1.351	-0.177
1148	0.478	0.421	0.778	0.453	0.512	0.593	0.842	0.563	0.602	0.667	0.217	0.469	0.405	0.611	0.572	0.391	0.089	0.339	0.058	0.707	0.607	0.823	0.869	0.188	0.835	0.367	0.635	0.675	0.498	0.612	0.522	0.609	0.485	0.615	0.544	0.544	0.671	0.212	0.485	0.149	0.084	0.002	-0.167	0.131	0.034	0.661	1.349	-0.182
1149	0.476	0.408	0.78	0.463	0.511	0.59	0.833	0.56	0.6	0.683	0.199	0.468	0.408	0.618	0.578	0.393	0.091	0.34	0.057	0.71	0.602	0.833	0.872	0.187	0.836	0.368	0.635	0.665	0.498	0.611	0.525	0.606	0.478	0.622	0.543	0.543	0.674	0.219	0.484	0.152	0.09	0.001	-0.166	0.132	0.038	0.66	1.353	-0.177
1150	0.473	0.424	0.777	0.456	0.516	0.59	0.843	0.56	0.598	0.68	0.187	0.465	0.408	0.617	0.575	0.399	0.081	0.339	0.063	0.711	0.608	0.821	0.875	0.186	0.831	0.359	0.636	0.674	0.504	0.611	0.524	0.605	0.473	0.615	0.538	0.544	0.67	0.215	0.486	0.158	0.085	0.008	-0.163	0.138	0.037	0.653	1.354	-0.176
1151	0.476	0.433	0.778	0.464	0.504	0.586	0.829	0.557	0.583	0.689	0.186	0.465	0.409	0.603	0.583	0.388	0.096	0.339	0.055	0.712	0.61	0.823	0.875	0.184	0.833	0.349	0.64	0.665	0.51	0.607	0.524	0.606	0.474	0.618	0.543	0.543	0.677	0.236	0.484	0.16	0.079	0.008	-0.164	0.141	0.036	0.661	1.354	-0.173
1152	0.474	0.429	0.784	0.458	0.498	0.59	0.83	0.558	0.591	0.673	0.182	0.467	0.42	0.612	0.584	0.399	0.086	0.336	0.055	0.713	0.612	0.837	0.878	0.18	0.834	0.356	0.638	0.681	0.495	0.606	0.523	0.61	0.473	0.616	0.539	0.546	0.677	0.237	0.483	0.162	0.091	0.015	-0.159	0.15	0.037	0.675	1.352	-0.176
1153	0.477	0.419	0.781	0.46	0.509	0.601	0.823	0.555	0.584	0.673	0.191	0.465	0.415	0.618	0.589	0.397	0.103	0.342	0.061	0.718	0.609	0.823	0.877	0.175	0.832	0.354	0.637	0.682	0.509	0.596	0.521	0.608	0.473	0.617	0.539	0.542	0.679	0.239	0.485	0.159	0.099	0.019	-0.157	0.156	0.042	0.676	1.354	-0.172
1154	0.48	0.411	0.78	0.45	0.506	0.601	0.834	0.558	0.596	0.697	0.198	0.464	0.416	0.619	0.59	0.396	0.109	0.341	0.067	0.718	0.611	0.842	0.876	0.175	0.831	0.354	0.641	0.674	0.495	0.603	0.522	0.604	0.471	0.617	0.538	0.543	0.678	0.241	0.484	0.16	0.104	0.023	-0.159	0.163	0.038	0.68	1.352	-0.174
1155	0.478	0.437	0.775	0.454	0.513	0.59	0.82	0.558	0.586	0.678	0.196	0.466	0.421	0.621	0.597	0.387	0.11	0.345	0.065	0.722	0.617	0.845	0.874	0.172	0.824	0.352	0.643	0.684	0.499	0.597	0.522	0.607	0.466	0.618	0.538	0.543	0.682	0.225	0.488	0.168	0.101	0.024	-0.158	0.172	0.04	0.691	1.352	-0.172
1156	0.48	0.424	0.778	0.456	0.505	0.607	0.817	0.562	0.592	0.685	0.206	0.461	0.418	0.615	0.601	0.398	0.109	0.347	0.067	0.723	0.619	0.841	0.877	0.168	0.83	0.354	0.641	0.671	0.513	0.597	0.524	0.607	0.466	0.619	0.537	0.541	0.68	0.236	0.488	0.168	0.116	0.025	-0.154	0.176	0.039	0.693	1.355	-0.168
1157	0.483	0.44	0.77	0.449	0.498	0.595	0.81	0.56	0.584	0.689	0.199	0.462	0.421	0.627	0.601	0.396	0.127	0.344	0.06	0.727	0.616	0.843	0.881	0.167	0.83	0.36	0.644	0.669	0.501	0.596	0.524	0.604	0.463	0.617	0.535	0.545	0.684	0.23	0.492	0.17	0.13	0.033	-0.153	0.185	0.044	0.698	1.358	-0.171
1158	0.477	0.424	0.777	0.453	0.503	0.596	0.815	0.557	0.589	0.682	0.198	0.462	0.426	0.628	0.606	0.39	0.119	0.348	0.073	0.728	0.62	0.837	0.876	0.165	0.83	0.356	0.654	0.675	0.493	0.597	0.525	0.608	0.463	0.616	0.529	0.542	0.68	0.255	0.489	0.171	0.114	0.034	-0.151	0.188	0.039	0.694	1.353	-0.172
1159	0.478	0.439	0.777	0.453	0.497	0.604	0.811	0.554	0.586	0.685	0.201	0.459	0.432	0.63	0.605	0.392	0.12	0.349	0.076	0.731	0.629	0.849	0.88	0.161	0.832	0.356	0.653	0.663	0.51	0.591	0.525	0.608	0.46	0.616	0.536	0.543	0.688	0.248	0.494	0.178	0.124	0.04	-0.151	0.198	0.041	0.695	1.354	-0.17
1160	0.476	0.451	0.772	0.458	0.508	0.591	0.809	0.549	0.603	0.68	0.198	0.461	0.436	0.637	0.608	0.387	0.114	0.343	0.076	0.736	0.624	0.852	0.881	0.157	0.831	0.349	0.657	0.683	0.497	0.588	0.523	0.607	0.459	0.617	0.527	0.543	0.69	0.243	0.5	0.17	0.122	0.043	-0.15	0.205	0.042	0.697	1.354	-0.167
1161	0.477	0.438	0.774	0.454	0.495	0.603	0.808	0.551	0.593	0.684	0.19	0.458	0.442	0.632	0.61	0.389	0.116	0.36	0.072	0.735	0.622	0.848	0.884	0.155	0.829	0.345	0.659	0.679	0.505	0.592	0.525	0.609	0.464	0.616	0.529	0.542	0.692	0.229	0.503	0.179	0.124	0.048	-0.145	0.207	0.041	0.706	1.358	-0.167
1162	0.474	0.433	0.773	0.466	0.515	0.603	0.801	0.551	0.595	0.671	0.194	0.461	0.443	0.624	0.613	0.387	0.122	0.349	0.077	0.738	0.627	0.856	0.881	0.152	0.836	0.344	0.66	0.682	0.51	0.586	0.526	0.611	0.459	0.619	0.526	0.542	0.686	0.243	0.5	0.183	0.123	0.051	-0.145	0.214	0.042	0.709	1.355	-0.167
1163	0.474	0.436	0.774	0.451	0.512	0.594	0.812	0.55	0.599	0.676	0.188	0.461	0.44	0.644	0.614	0.388	0.128	0.355	0.079	0.744	0.629	0.866	0.891	0.149	0.838	0.364	0.668	0.684	0.494	0.581	0.528	0.609	0.459	0.615	0.529	0.542	0.689	0.251	0.506	0.186	0.121	0.055	-0.141	0.223	0.045	0.709	1.36	-0.165
1164	0.478	0.441	0.771	0.452	0.501	0.592	0.804	0.545	0.59	0.689	0.179	0.455	0.446	0.634	0.613	0.39	0.137	0.356	0.081	0.743	0.628	0.858	0.888	0.148	0.833	0.351	0.658	0.681	0.515	0.582	0.523	0.613	0.46	0.614	0.528	0.543	0.694	0.251	0.506	0.183	0.116	0.053	-0.14	0.231	0.041	0.714	1.358	-0.159
1165	0.482	0.402	0.775	0.453	0.5	0.599	0.801	0.552	0.594	0.675	0.181	0.46	0.45	0.634	0.618	0.381	0.128	0.358	0.084	0.749	0.628	0.864	0.892	0.145	0.831	0.318	0.675	0.689	0.521	0.585	0.526	0.613	0.457	0.612	0.523	0.542	0.69	0.255	0.506	0.182	0.113	0.064	-0.142	0.241	0.041	0.715	1.359	-0.161
1166	0.478	0.464	0.766	0.461	0.49	0.598	0.802	0.552	0.585	0.669	0.182	0.456	0.446	0.65	0.616	0.39	0.123	0.356	0.084	0.752	0.624	0.868	0.893	0.139	0.831	0.329	0.672	0.68	0.52	0.581	0.523	0.61	0.451	0.618	0.523	0.539	0.69	0.238	0.516	0.189	0.116	0.071	-0.139	0.243	0.038	0.712	1.361	-0.161
1167	0.475	0.423	0.772	0.454	0.484	0.599	0.798	0.546	0.582	0.682	0.176	0.46	0.445	0.639	0.617	0.386	0.137	0.366	0.087	0.749	0.634	0.873	0.896	0.14	0.834	0.337	0.673	0.687	0.521	0.584	0.527	0.612	0.45	0.616	0.528	0.539	0.696	0.247	0.511	0.193	0.12	0.076	-0.134	0.253	0.04	0.728	1.358	-0.161
1168	0.477	0.418	0.771	0.457	0.495	0.592	0.803	0.544	0.577	0.684	0.177	0.458	0.45	0.64	0.617	0.387	0.116	0.357	0.084	0.751	0.635	0.855	0.891	0.135	0.83	0.331	0.672	0.678	0.496	0.575	0.524	0.617	0.448	0.616	0.525	0.54	0.7	0.258	0.514	0.192	0.122	0.082	-0.133	0.261	0.039	0.72	1.36	-0.159
1169	0.482	0.445	0.769	0.46	0.489	0.592	0.792	0.548	0.573	0.665	0.179	0.457	0.452	0.649	0.619	0.384	0.121	0.362	0.088	0.754	0.632	0.871	0.898	0.134	0.822	0.355	0.681	0.69	0.506	0.586	0.529	0.615	0.447	0.615	0.524	0.538	0.7	0.254	0.521	0.197	0.135	0.085	-0.13	0.268	0.041	0.726	1.362	-0.158
1170	0.485	0.424	0.772	0.453	0.467	0.596	0.786	0.549	0.577	0.677	0.183	0.459	0.459	0.656	0.623	0.385	0.136	0.365	0.088	0.756	0.635	0.876	0.898	0.131	0.832	0.332	0.686	0.684	0.509	0.572	0.53	0.615	0.442	0.613	0.527	0.541	0.699	0.272	0.519	0.199	0.145	0.086	-0.13	0.271	0.037	0.731	1.362	-0.156
1171	0.488	0.44	0.771	0.453	0.482	0.601	0.785	0.55	0.574	0.678	0.183	0.457	0.454	0.643	0.624	0.388	0.128	0.362	0.096	0.758	0.631	0.895	0.901	0.126	0.83	0.335	0.687	0.679	0.521	0.581	0.53	0.614	0.447	0.612	0.518	0.538	0.699	0.249	0.521	0.195	0.142	0.089	-0.125	0.279	0.04	0.732	1.362	-0.155
1172	0.488	0.446	0.771	0.459	0.483	0.598	0.778	0.55	0.578	0.694	0.17	0.46	0.459	0.644	0.627	0.39	0.134	0.36	0.091	0.76	0.64	0.884	0.903	0.123	0.829	0.346	0.687	0.692	0.512	0.577	0.529	0.617	0.44	0.611	0.521	0.539	0.703	0.236	0.524	0.201	0.135	0.093	-0.125	0.287	0.039	0.734	1.365	-0.153
1173	0.488	0.436	0.765	0.457	0.473	0.595	0.781	0.545	0.58	0.677	0.175	0.461	0.461	0.659	0.63	0.39	0.128	0.364	0.099	0.761	0.647	0.876	0.906	0.121	0.825	0.338	0.685	0.685	0.527	0.568	0.532	0.617	0.439	0.615	0.525	0.538	0.705	0.259	0.528	0.201	0.141	0.099	-0.123	0.295	0.039	0.742	1.371	-0.153
1174	0.482	0.43	0.767	0.45	0.481	0.591	0.777	0.546	0.568	0.675	0.174	0.456	0.473	0.651	0.634	0.388	0.144	0.359	0.097	0.763	0.647	0.873	0.901	0.117	0.824	0.34	0.695	0.69	0.507	0.576	0.528	0.619	0.445	0.61	0.526	0.535	0.701	0.266	0.522	0.206	0.141	0.098	-0.121	0.299	0.039	0.74	1.371	-0.154
1175	0.482	0.428	0.768	0.455	0.474	0.607	0.773	0.546	0.576	0.678	0.181	0.456	0.472	0.658	0.64	0.381	0.149	0.369	0.101	0.767	0.647	0.885	0.907	0.117	0.825	0.333	0.698	0.688	0.531	0.573	0.528	0.617	0.439	0.612	0.524	0.539	0.705	0.26	0.53	0.211	0.148	0.102	-0.115	0.312	0.034	0.747	1.369	-0.153
1176	0.486	0.411	0.764	0.451	0.48	0.588	0.774	0.546	0.587	0.688	0.175	0.453	0.472	0.654	0.643	0.387	0.149	0.365	0.098	0.767	0.648	0.883	0.909	0.11	0.83	0.328	0.703	0.674	0.522	0.572	0.534	0.619	0.44	0.616	0.522	0.54	0.704	0.26	0.535	0.208	0.149	0.108	-0.114	0.319	0.036	0.744	1.371	-0.153
1177	0.484	0.417	0.762	0.455	0.482	0.6	0.767	0.54	0.586	0.681	0.183	0.456	0.471	0.643	0.646	0.385	0.141	0.37	0.101	0.768	0.64	0.894	0.91	0.111	0.826	0.332	0.7	0.676	0.522	0.556	0.527	0.616	0.438	0.612	0.52	0.536	0.709	0.262	0.535	0.214	0.168	0.109	-0.116	0.325	0.031	0.758	1.375	-0.149
1178	0.484	0.423	0.758	0.456	0.475	0.594	0.771	0.55	0.584	0.669	0.187	0.456	0.475	0.651	0.651	0.389	0.134	0.373	0.105	0.771	0.651	0.896	0.914	0.107	0.828	0.335	0.709	0.687	0.52	0.574	0.531	0.618	0.438	0.615	0.524	0.538	0.711	0.276	0.539	0.221	0.157	0.116	-0.113	0.331	0.033	0.746	1.373	-0.15
1179	0.477	0.41	0.76	0.454	0.483	0.595	0.763	0.545	0.58	0.679	0.179	0.456	0.474	0.653	0.649	0.381	0.146	0.372	0.102	0.772	0.646	0.895	0.913	0.104	0.818	0.33	0.705	0.684	0.512	0.568	0.531	0.615	0.433	0.611	0.521	0.538	0.716	0.268	0.537	0.22	0.159	0.117	-0.112	0.34	0.034	0.757	1.379	-0.147
1180	0.484	0.421	0.768	0.449	0.486	0.585	0.753	0.541	0.59	0.675	0.189	0.452	0.484	0.645	0.655	0.387	0.138	0.371	0.109	0.773	0.647	0.904	0.914	0.103	0.82	0.346	0.706	0.691	0.521	0.565	0.529	0.614	0.433	0.618	0.518	0.537	0.715	0.257	0.538	0.223	0.167	0.126	-0.11	0.347	0.028	0.756	1.375	-0.146
1181	0.488	0.437	0.759	0.459	0.477	0.592	0.756	0.54	0.578	0.686	0.186	0.455	0.48	0.659	0.655	0.38	0.139	0.372	0.103	0.775	0.648	0.902	0.918	0.099	0.814	0.322	0.713	0.681	0.524	0.56	0.53	0.612	0.434	0.61	0.517	0.538	0.714	0.269	0.543	0.224	0.171	0.128	-0.106	0.356	0.033	0.764	1.378	-0.147
1182	0.484	0.394	0.763	0.454	0.473	0.584	0.749	0.542	0.582	0.676	0.186	0.452	0.481	0.659	0.656	0.389	0.143	0.377	0.105	0.778	0.658	0.905	0.915	0.096	0.821	0.335	0.707	0.681	0.515	0.566	0.535	0.616	0.435	0.613	0.521	0.537	0.718	0.273	0.548	0.23	0.18	0.13	-0.104	0.361	0.035	0.757	1.38	-0.143
1183	0.485	0.385	0.762	0.447	0.474	0.579	0.753	0.538	0.572	0.682	0.182	0.458	0.485	0.661	0.654	0.387	0.147	0.376	0.118	0.778	0.657	0.903	0.923	0.095	0.82	0.333	0.716	0.679	0.53	0.55	0.53	0.613	0.427	0.611	0.521	0.535	0.717	0.278	0.543	0.224	0.175	0.135	-0.103	0.373	0.03	0.768	1.381	-0.138
1184	0.492	0.416	0.759	0.455	0.476	0.587	0.739	0.547	0.568	0.67	0.182	0.453	0.488	0.649	0.657	0.381	0.145	0.38	0.112	0.778	0.657	0.908	0.92	0.091	0.828	0.33	0.721	0.684	0.552	0.559	0.53	0.613	0.433	0.614	0.519	0.538	0.717	0.281	0.545	0.231	0.175	0.139	-0.106	0.378	0.029	0.765	1.38	-0.138
1185	0.494	0.431	0.761	0.446	0.468	0.586	0.748	0.544	0.571	0.678	0.173	0.456	0.489	0.658	0.658	0.38	0.159	0.379	0.117	0.779	0.653	0.913	0.919	0.09	0.818	0.331	0.718	0.683	0.538	0.562	0.536	0.611	0.421	0.617	0.513	0.535	0.719	0.276	0.546	0.231	0.17	0.139	-0.1	0.385	0.029	0.76	1.388	-0.139
1186	0.495	0.433	0.768	0.451	0.464	0.585	0.738	0.544	0.569	0.681	0.178	0.455	0.489	0.646	0.663	0.379	0.146	0.377	0.124	0.78	0.663	0.91	0.924	0.087	0.822	0.329	0.724	0.685	0.532	0.563	0.528	0.61	0.421	0.618	0.514	0.538	0.718	0.29	0.546	0.239	0.181	0.147	-0.096	0.392	0.033	0.769	1.385	-0.136
1187	0.497	0.428	0.761	0.45	0.468	0.589	0.745	0.543	0.564	0.661	0.175	0.453	0.491	0.656	0.661	0.385	0.148	0.38	0.121	0.781	0.663	0.909	0.924	0.085	0.817	0.329	0.727	0.685	0.529	0.557	0.533	0.609	0.423	0.609	0.524	0.535	0.719	0.286	0.549	0.239	0.178	0.143	-0.097	0.4	0.03	0.776	1.392	-0.13
1188	0.501	0.446	0.763	0.452	0.479	0.589	0.73	0.541	0.564	0.681	0.174	0.454	0.491	0.662	0.661	0.383	0.14	0.391	0.117	0.785	0.663	0.911	0.928	0.082	0.824	0.326	0.731	0.668	0.528	0.554	0.531	0.611	0.42	0.615	0.521	0.538	0.722	0.285	0.554	0.242	0.187	0.15	-0.092	0.407	0.032	0.778	1.389	-0.132
1189	0.499	0.43	0.762	0.438	0.444	0.593	0.745	0.546	0.572	0.668	0.178	0.452	0.496	0.661	0.665	0.381	0.158	0.379	0.127	0.789	0.67	0.905	0.927	0.079	0.819	0.336	0.733	0.672	0.536	0.55	0.532	0.612	0.415	0.61	0.515	0.533	0.716	0.293	0.552	0.24	0.191	0.154	-0.092	0.414	0.03	0.774	1.39	-0.127
1190	0.492	0.41	0.76	0.446	0.463	0.594	0.729	0.543	0.568	0.678	0.174	0.452	0.5	0.665	0.669	0.383	0.154	0.378	0.124	0.789	0.67	0.915	0.929	0.081	0.814	0.328	0.733	0.673	0.525	0.545	0.536	0.609	0.419	0.614	0.52	0.536	0.725	0.293	0.553	0.246	0.182	0.157	-0.09	0.415	0.031	0.775	1.391	-0.127
1191	0.492	0.41	0.753	0.442	0.46	0.575	0.728	0.542	0.582	0.688	0.178	0.454	0.504	0.662	0.671	0.374	0.164	0.39	0.132	0.791	0.678	0.919	0.928	0.076	0.824	0.335	0.735	0.687	0.538	0.546	0.538	0.613	0.415	0.618	0.518	0.534	0.724	0.29	0.557	0.251	0.194	0.157	-0.091	0.426	0.03	0.781	1.395	-0.125
1192	0.494	0.442	0.756	0.436	0.461	0.585	0.738	0.544	0.571	0.67	0.169	0.452	0.502	0.655	0.671	0.376	0.164	0.388	0.131	0.792	0.676	0.908	0.932	0.075	0.822	0.318	0.737	0.669	0.545	0.557	0.532	0.611	0.414	0.616	0.518	0.533	0.722	0.29	0.559	0.251	0.185	0.164	-0.091	0.43	0.032	0.785	1.397	-0.122
1193	0.494	0.417	0.755	0.436	0.458	0.593	0.722	0.547	0.575	0.666	0.18	0.45	0.508	0.656	0.677	0.378	0.163	0.382	0.129	0.793	0.682	0.905	0.93	0.07	0.817	0.318	0.737	0.672	0.523	0.544	0.537	0.609	0.416	0.62	0.515	0.533	0.729	0.313	0.557	0.256	0.195	0.164	-0.086	0.438	0.029	0.782	1.396	-0.119
1194	0.487	0.422	0.759	0.437	0.451	0.578	0.724	0.542	0.582	0.685	0.179	0.455	0.504	0.658	0.677	0.381	0.163	0.384	0.134	0.794	0.68	0.915	0.934	0.068	0.823	0.322	0.746	0.672	0.546	0.537	0.538	0.609	0.417	0.616	0.518	0.536	0.73	0.304	0.555	0.254	0.193	0.167	-0.091	0.446	0.03	0.784	1.398	-0.121
1195	0.489	0.43	0.757	0.449	0.455	0.577	0.713	0.541	0.589	0.683	0.178	0.455	0.51	0.662	0.676	0.379	0.151	0.384	0.133	0.8	0.677	0.92	0.923	0.071	0.82	0.311	0.744	0.684	0.527	0.543	0.537	0.609	0.416	0.614	0.518	0.537	0.727	0.311	0.56	0.255	0.194	0.164	-0.085	0.45	0.028	0.787	1.4	-0.12
1196	0.493	0.438	0.755	0.437	0.454	0.571	0.713	0.547	0.583	0.679	0.178	0.457	0.514	0.658	0.681	0.371	0.163	0.386	0.137	0.8	0.687	0.907	0.928	0.063	0.817	0.317	0.748	0.677	0.536	0.548	0.538	0.611	0.418	0.62	0.516	0.531	0.736	0.32	0.553	0.269	0.189	0.17	-0.082	0.456	0.032	0.788	1.4	-0.116
1197	0.493	0.412	0.754	0.444	0.46	0.59	0.718	0.545	0.584	0.678	0.176	0.454	0.518	0.664	0.68	0.374	0.163	0.391	0.143	0.801	0.682	0.921	0.932	0.064	0.822	0.313	0.748	0.672	0.543	0.536	0.532	0.608	0.412	0.619	0.516	0.533	0.731	0.321	0.56	0.259	0.185	0.171	-0.082	0.466	0.03	0.782	1.406	-0.117
1198	0.492	0.421	0.753	0.447	0.458	0.565	0.718	0.543	0.577	0.683	0.17	0.45	0.518	0.667	0.685	0.379	0.175	0.392	0.132	0.803	0.683	0.921	0.929	0.06	0.816	0.333	0.756	0.675	0.544	0.539	0.536	0.609	0.414	0.615	0.518	0.53	0.738	0.325	0.555	0.272	0.195	0.173	-0.082	0.469	0.029	0.781	1.407	-0.112
1199	0.496	0.428	0.757	0.432	0.456	0.565	0.7	0.546	0.58	0.677	0.181	0.45	0.521	0.667	0.688	0.378	0.166	0.398	0.139	0.806	0.685	0.916	0.933	0.058	0.822	0.338	0.76	0.676	0.528	0.543	0.537	0.608	0.417	0.614	0.518	0.531	0.74	0.325	0.557	0.276	0.209	0.174	-0.08	0.477	0.031	0.788	1.409	-0.109
1200	0.493	0.419	0.753	0.439	0.463	0.57	0.698	0.547	0.58	0.67	0.168	0.454	0.524	0.661	0.686	0.375	0.165	0.394	0.14	0.808	0.69	0.902	0.938	0.059	0.819	0.342	0.75	0.673	0.542	0.537	0.538	0.607	0.41	0.615	0.516	0.528	0.734	0.317	0.557	0.275	0.199	0.177	-0.079	0.485	0.03	0.787	1.408	-0.108
1201	0.493	0.427	0.759	0.44	0.458	0.563	0.702	0.549	0.562	0.67	0.171	0.451	0.523	0.664	0.694	0.378	0.164	0.397	0.143	0.806	0.681	0.913	0.932	0.052	0.82	0.336	0.758	0.664	0.523	0.536	0.542	0.606	0.412	0.617	0.512	0.531	0.742	0.332	0.555	0.279	0.205	0.178	-0.082	0.492	0.034	0.791	1.411	-0.104
1202	0.495	0.436	0.756	0.441	0.443	0.578	0.71	0.551	0.575	0.672	0.176	0.449	0.528	0.67	0.689	0.376	0.166	0.396	0.142	0.809	0.683	0.91	0.934	0.055	0.827	0.35	0.76	0.673	0.54	0.53	0.538	0.609	0.41	0.614	0.517	0.532	0.742	0.333	0.559	0.283	0.206	0.179	-0.078	0.489	0.031	0.793	1.412	-0.096
1203	0.496	0.43	0.756	0.438	0.431	0.565	0.691	0.553	0.562	0.665	0.179	0.452	0.531	0.661	0.698	0.38	0.17	0.395	0.148	0.812	0.691	0.914	0.927	0.048	0.829	0.332	0.759	0.665	0.518	0.542	0.535	0.607	0.41	0.613	0.517	0.529	0.742	0.331	0.56	0.288	0.213	0.183	-0.075	0.499	0.032	0.787	1.415	-0.097
1204	0.497	0.428	0.762	0.436	0.428	0.579	0.695	0.551	0.566	0.659	0.174	0.452	0.534	0.659	0.695	0.378	0.166	0.4	0.148	0.816	0.696	0.911	0.932	0.051	0.822	0.322	0.769	0.669	0.534	0.536	0.535	0.606	0.408	0.618	0.517	0.529	0.748	0.348	0.559	0.293	0.196	0.187	-0.078	0.506	0.035	0.788	1.415	-0.092
1205	0.496	0.44	0.759	0.433	0.438	0.575	0.699	0.552	0.565	0.674	0.178	0.453	0.532	0.663	0.7	0.384	0.177	0.392	0.157	0.817	0.698	0.916	0.939	0.049	0.813	0.34	0.771	0.673	0.536	0.532	0.537	0.608	0.41	0.621	0.515	0.529	0.75	0.341	0.561	0.291	0.194	0.185	-0.075	0.511	0.032	0.794	1.414	-0.091
1206	0.5	0.421	0.76	0.422	0.432	0.576	0.692	0.547	0.566	0.667	0.174	0.444	0.532	0.681	0.704	0.384	0.167	0.397	0.154	0.821	0.7	0.907	0.929	0.048	0.823	0.319	0.773	0.67	0.525	0.525	0.54	0.604	0.41	0.62	0.516	0.529	0.755	0.35	0.566	0.293	0.205	0.191	-0.074	0.513	0.033	0.794	1.423	-0.087
1207	0.493	0.427	0.759	0.423	0.424	0.587	0.683	0.558	0.572	0.675	0.175	0.453	0.536	0.667	0.703	0.382	0.167	0.397	0.154	0.825	0.708	0.909	0.933	0.048	0.821	0.309	0.77	0.67	0.528	0.53	0.538	0.607	0.41	0.617	0.519	0.528	0.754	0.356	0.568	0.3	0.194	0.191	-0.076	0.523	0.036	0.796	1.422	-0.087
1208	0.497	0.423	0.759	0.428	0.431	0.567	0.691	0.549	0.569	0.673	0.18	0.447	0.535	0.669	0.706	0.386	0.179	0.404	0.155	0.83	0.703	0.912	0.934	0.047	0.819	0.311	0.775	0.665	0.519	0.527	0.543	0.606	0.41	0.622	0.517	0.528	0.752	0.34	0.56	0.298	0.199	0.193	-0.074	0.531	0.038	0.792	1.422	-0.087
1209	0.496	0.402	0.758	0.427	0.429	0.571	0.69	0.553	0.571	0.667	0.172	0.45	0.536	0.657	0.709	0.381	0.159	0.403	0.157	0.828	0.716	0.906	0.933	0.044	0.823	0.342	0.779	0.671	0.532	0.535	0.541	0.604	0.414	0.627	0.518	0.525	0.759	0.365	0.562	0.313	0.205	0.196	-0.07	0.533	0.036	0.786	1.423	-0.086
1210	0.495	0.41	0.755	0.426	0.432	0.575	0.69	0.551	0.583	0.654	0.178	0.451	0.538	0.67	0.713	0.387	0.162	0.403	0.158	0.831	0.71	0.901	0.93	0.044	0.817	0.311	0.778	0.663	0.529	0.533	0.53	0.607	0.413	0.631	0.518	0.526	0.756	0.379	0.566	0.312	0.201	0.197	-0.071	0.542	0.04	0.798	1.429	-0.082
1211	0.487	0.419	0.758	0.423	0.435	0.571	0.677	0.552	0.585	0.658	0.189	0.447	0.547	0.655	0.712	0.38	0.168	0.401	0.154	0.833	0.715	0.918	0.933	0.044	0.818	0.33	0.776	0.667	0.516	0.527	0.533	0.604	0.411	0.624	0.518	0.527	0.756	0.369	0.564	0.304	0.203	0.194	-0.068	0.541	0.042	0.793	1.431	-0.083
1212	0.491	0.425	0.759	0.436	0.433	0.579	0.687	0.551	0.587	0.658	0.172	0.45	0.545	0.659	0.717	0.386	0.167	0.411	0.164	0.838	0.714	0.908	0.934	0.042	0.824	0.319	0.781	0.669	0.525	0.522	0.541	0.605	0.41	0.634	0.516	0.524	0.766	0.37	0.564	0.31	0.201	0.193	-0.069	0.546	0.04	0.799	1.433	-0.079
1213	0.497	0.404	0.754	0.43	0.437	0.574	0.679	0.556	0.577	0.656	0.189	0.446	0.543	0.661	0.714	0.382	0.172	0.407	0.158	0.84	0.717	0.909	0.939	0.041	0.831	0.328	0.786	0.662	0.533	0.521	0.538	0.604	0.412	0.627	0.517	0.525	0.763	0.394	0.571	0.32	0.209	0.199	-0.071	0.555	0.047	0.801	1.437	-0.073
1214	0.499	0.42	0.758	0.426	0.44	0.563	0.673	0.554	0.586	0.654	0.196	0.449	0.553	0.661	0.715	0.38	0.169	0.42	0.164	0.838	0.716	0.9	0.942	0.041	0.821	0.337	0.783	0.673	0.529	0.522	0.539	0.603	0.415	0.63	0.516	0.523	0.767	0.378	0.57	0.326	0.191	0.205	-0.069	0.562	0.048	0.796	1.438	-0.07
1215	0.496	0.424	0.764	0.426	0.425	0.56	0.679	0.552	0.584	0.655	0.185	0.444	0.555	0.658	0.719	0.384	0.171	0.409	0.168	0.844	0.726	0.906	0.935	0.04	0.823	0.326	0.79	0.67	0.532	0.527	0.537	0.6	0.415	0.628	0.514	0.524	0.767	0.385	0.572	0.324	0.193	0.202	-0.065	0.558	0.042	0.8	1.441	-0.07
1216	0.5	0.416	0.75	0.425	0.431	0.558	0.673	0.553	0.58	0.661	0.187	0.444	0.557	0.669	0.722	0.38	0.165	0.412	0.16	0.843	0.72	0.901	0.938	0.04	0.824	0.326	0.791	0.661	0.541	0.521	0.541	0.604	0.417	0.635	0.516	0.521	0.768	0.379	0.568	0.333	0.212	0.205	-0.066	0.572	0.045	0.804	1.447	-0.065
1217	0.499	0.421	0.755	0.429	0.427	0.549	0.675	0.557	0.59	0.657	0.178	0.446	0.548	0.664	0.72	0.384	0.172	0.405	0.17	0.847	0.717	0.912	0.941	0.038	0.824	0.331	0.791	0.661	0.522	0.521	0.539	0.605	0.414	0.631	0.519	0.523	0.772	0.387	0.572	0.341	0.2	0.203	-0.067	0.578	0.047	0.806	1.447	-0.065
1218	0.501	0.412	0.751	0.422	0.424	0.567	0.67	0.555	0.572	0.655	0.183	0.441	0.556	0.663	0.725	0.384	0.159	0.406	0.16	0.851	0.725	0.913	0.945	0.037	0.823	0.308	0.789	0.664	0.536	0.515	0.536	0.606	0.42	0.634	0.515	0.518	0.773	0.4	0.567	0.335	0.196	0.204	-0.066	0.581	0.051	0.803	1.448	-0.058
1219	0.496	0.42	0.749	0.417	0.421	0.564	0.671	0.551	0.572	0.655	0.188	0.448	0.56	0.661	0.724	0.387	0.175	0.415	0.162	0.853	0.721	0.91	0.943	0.038	0.824	0.323	0.788	0.653	0.536	0.511	0.537	0.602	0.421	0.635	0.522	0.519	0.773	0.418	0.572	0.339	0.197	0.204	-0.065	0.589	0.049	0.805	1.451	-0.056
1220	0.5	0.391	0.751	0.425	0.411	0.577	0.667	0.559	0.573	0.651	0.2	0.444	0.564	0.67	0.73	0.391	0.184	0.416	0.165	0.854	0.727	0.905	0.949	0.036	0.834	0.338	0.788	0.669	0.53	0.513	0.54	0.603	0.423	0.624	0.52	0.517	0.771	0.398	0.569	0.344	0.182	0.208	-0.066	0.592	0.053	0.812	1.457	-0.055
1221	0.496	0.405	0.755	0.42	0.407	0.567	0.673	0.555	0.57	0.645	0.199	0.44	0.563	0.667	0.726	0.393	0.172	0.416	0.171	0.858	0.732	0.903	0.94	0.034	0.829	0.324	0.798	0.659	0.527	0.508	0.543	0.604	0.426	0.632	0.514	0.522	0.784	0.406	0.575	0.346	0.186	0.213	-0.069	0.591	0.054	0.809	1.459	-0.049
1222	0.493	0.423	0.75	0.415	0.398	0.596	0.665	0.556	0.573	0.654	0.205	0.445	0.566	0.658	0.733	0.388	0.181	0.42	0.171	0.86	0.744	0.911	0.942	0.035	0.829	0.344	0.788	0.659	0.533	0.505	0.544	0.604	0.429	0.636	0.516	0.521	0.784	0.413	0.565	0.351	0.185	0.212	-0.068	0.597	0.057	0.817	1.459	-0.047
1223	0.498	0.433	0.746	0.418	0.403	0.573	0.667	0.556	0.568	0.646	0.199	0.44	0.569	0.667	0.735	0.393	0.176	0.416	0.165	0.862	0.739	0.894	0.944	0.034	0.831	0.325	0.796	0.66	0.544	0.502	0.536	0.601	0.431	0.632	0.517	0.517	0.782	0.42	0.576	0.352	0.176	0.211	-0.067	0.603	0.057	0.81	1.463	-0.044
1224	0.496	0.434	0.75	0.42	0.413	0.569	0.666	0.557	0.584	0.641	0.206	0.439	0.569	0.665	0.734	0.392	0.183	0.424	0.173	0.867	0.737	0.905	0.952	0.035	0.836	0.322	0.793	0.663	0.548	0.512	0.546	0.605	0.432	0.64	0.519	0.516	0.784	0.432	0.573	0.357	0.174	0.215	-0.071	0.609	0.057	0.816	1.468	-0.044
1225	0.496	0.415	0.747	0.418	0.407	0.574	0.676	0.555	0.574	0.634	0.202	0.442	0.572	0.664	0.74	0.389	0.184	0.423	0.173	0.87	0.749	0.908	0.955	0.034	0.83	0.309	0.792	0.656	0.536	0.506	0.54	0.601	0.425	0.639	0.517	0.515	0.785	0.424	0.58	0.356	0.175	0.214	-0.07	0.614	0.062	0.824	1.467	-0.039
1226	0.504	0.395	0.738	0.41	0.422	0.58	0.672	0.555	0.584	0.654	0.214	0.443	0.575	0.654	0.742	0.39	0.182	0.423	0.177	0.873	0.754	0.904	0.953	0.034	0.834	0.309	0.804	0.663	0.539	0.508	0.543	0.601	0.431	0.64	0.519	0.517	0.787	0.442	0.574	0.361	0.175	0.219	-0.072	0.615	0.063	0.825	1.469	-0.033
1227	0.495	0.415	0.742	0.415	0.427	0.56	0.664	0.559	0.583	0.641	0.22	0.444	0.581	0.665	0.741	0.397	0.171	0.43	0.18	0.877	0.756	0.915	0.962	0.031	0.839	0.305	0.799	0.65	0.545	0.497	0.545	0.601	0.427	0.639	0.517	0.514	0.8	0.442	0.573	0.371	0.161	0.22	-0.069	0.618	0.063	0.821	1.469	-0.031
1228	0.497	0.426	0.743	0.41	0.427	0.563	0.666	0.555	0.586	0.644	0.217	0.445	0.584	0.666	0.746	0.39	0.18	0.424	0.181	0.879	0.757	0.914	0.958	0.032	0.837	0.322	0.797	0.658	0.535	0.497	0.54	0.601	0.426	0.639	0.515	0.513	0.801	0.442	0.576	0.379	0.166	0.224	-0.073	0.622	0.064	0.818	1.474	-0.033
1229	0.501	0.418	0.747	0.412	0.422	0.568	0.674	0.559	0.586	0.63	0.218	0.444	0.582	0.67	0.743	0.398	0.182	0.423	0.179	0.882	0.754	0.908	0.959	0.031	0.838	0.327	0.802	0.661	0.541	0.497	0.542	0.6	0.427	0.63	0.52	0.514	0.798	0.451	0.576	0.372	0.157	0.223	-0.07	0.624	0.064	0.825	1.477	-0.03
1230	0.491	0.419	0.75	0.41	0.423	0.569	0.668	0.56	0.586	0.633	0.22	0.442	0.587	0.66	0.744	0.393	0.185	0.432	0.184	0.886	0.765	0.913	0.968	0.033	0.842	0.331	0.794	0.655	0.543	0.503	0.539	0.597	0.425	0.644	0.519	0.515	0.796	0.448	0.578	0.377	0.165	0.227	-0.07	0.629	0.069	0.838	1.483	-0.023
1231	0.493	0.4	0.745	0.42	0.417	0.561	0.666	0.564	0.584	0.629	0.215	0.443	0.585	0.666	0.75	0.389	0.193	0.433	0.185	0.886	0.769	0.923	0.965	0.031	0.833	0.319	0.798	0.663	0.537	0.501	0.536	0.6	0.426	0.639	0.513	0.514	0.799	0.468	0.575	0.385	0.16	0.229	-0.066	0.635	0.069	0.83	1.485	-0.023
1232	0.499	0.392	0.745	0.418	0.431	0.557	0.667	0.56	0.578	0.627	0.222	0.434	0.587	0.672	0.744	0.396	0.185	0.443	0.187	0.888	0.769	0.917	0.969	0.034	0.842	0.317	0.798	0.642	0.551	0.502	0.538	0.598	0.43	0.637	0.517	0.512	0.799	0.455	0.576	0.386	0.151	0.232	-0.07	0.642	0.075	0.842	1.482	-0.019
1233	0.497	0.393	0.749	0.417	0.411	0.565	0.659	0.56	0.569	0.622	0.218	0.438	0.589	0.662	0.748	0.394	0.2	0.44	0.176	0.891	0.771	0.91	0.971	0.037	0.839	0.323	0.803	0.657	0.551	0.502	0.538	0.596	0.428	0.641	0.518	0.513	0.807	0.461	0.575	0.396	0.156	0.235	-0.071	0.639	0.077	0.842	1.49	-0.014
1234	0.495	0.388	0.746	0.418	0.402	0.57	0.654	0.564	0.586	0.631	0.218	0.439	0.596	0.662	0.747	0.404	0.196	0.431	0.184	0.897	0.772	0.902	0.975	0.037	0.837	0.322	0.802	0.646	0.569	0.494	0.545	0.598	0.43	0.639	0.514	0.515	0.809	0.443	0.576	0.399	0.151	0.242	-0.067	0.645	0.077	0.856	1.49	-0.013
1235	0.491	0.417	0.746	0.411	0.412	0.572	0.66	0.567	0.579	0.628	0.222	0.438	0.598	0.669	0.751	0.397	0.189	0.441	0.195	0.896	0.776	0.909	0.974	0.036	0.836	0.318	0.798	0.647	0.55	0.498	0.534	0.597	0.427	0.641	0.518	0.514	0.808	0.473	0.581	0.392	0.151	0.244	-0.07	0.651	0.077	0.86	1.498	-0.011
1236	0.499	0.425	0.745	0.412	0.399	0.595	0.66	0.563	0.572	0.618	0.232	0.435	0.601	0.66	0.749	0.4	0.186	0.447	0.19	0.903	0.778	0.917	0.978	0.039	0.838	0.331	0.799	0.643	0.556	0.486	0.535	0.595	0.425	0.644	0.514	0.512	0.816	0.481	0.58	0.404	0.149	0.25	-0.071	0.65	0.079	0.856	1.5	-0.005
1237	0.493	0.403	0.747	0.408	0.405	0.572	0.673	0.564	0.585	0.61	0.227	0.44	0.605	0.678	0.753	0.404	0.192	0.445	0.186	0.905	0.777	0.914	0.985	0.039	0.831	0.325	0.801	0.657	0.563	0.498	0.54	0.598	0.431	0.643	0.518	0.51	0.812	0.472	0.578	0.395	0.15	0.251	-0.072	0.654	0.081	0.861	1.5	-0.001
1238	0.494	0.396	0.746	0.398	0.411	0.574	0.674	0.568	0.567	0.619	0.233	0.438	0.604	0.668	0.759	0.4	0.205	0.444	0.192	0.906	0.786	0.918	0.985	0.04	0.844	0.339	0.797	0.651	0.567	0.493	0.543	0.594	0.433	0.642	0.517	0.513	0.817	0.471	0.583	0.4	0.143	0.255	-0.072	0.662	0.088	0.87	1.504	0.003
1239	0.5	0.401	0.745	0.402	0.394	0.592	0.667	0.569	0.564	0.624	0.242	0.44	0.602	0.68	0.759	0.407	0.202	0.449	0.187	0.91	0.791	0.916	0.987	0.04	0.847	0.327	0.799	0.645	0.553	0.494	0.539	0.593	0.426	0.641	0.517	0.513	0.811	0.487	0.58	0.407	0.118	0.255	-0.073	0.659	0.086	0.869	1.505	0.005
1240	0.495	0.427	0.747	0.396	0.388	0.573	0.669	0.572	0.585	0.617	0.232	0.435	0.608	0.669	0.76	0.404	0.207	0.45	0.194	0.914	0.797	0.911	0.989	0.045	0.845	0.33	0.797	0.648	0.576	0.495	0.539	0.593	0.425	0.636	0.513	0.516	0.821	0.485	0.582	0.402	0.123	0.264	-0.076	0.664	0.088	0.874	1.509	0.007
1241	0.491	0.392	0.743	0.403	0.393	0.566	0.667	0.566	0.584	0.622	0.233	0.431	0.614	0.668	0.764	0.408	0.208	0.453	0.192	0.916	0.803	0.911	0.991	0.044	0.853	0.308	0.793	0.647	0.542	0.491	0.539	0.593	0.428	0.639	0.514	0.511	0.825	0.478	0.582	0.408	0.12	0.265	-0.078	0.667	0.093	0.872	1.516	0.012
1242	0.5	0.391	0.744	0.404	0.41	0.59	0.664	0.568	0.585	0.614	0.234	0.43	0.612	0.685	0.769	0.414	0.209	0.459	0.197	0.921	0.809	0.922	0.997	0.045	0.854	0.312	0.789	0.643	0.567	0.487	0.545	0.593	0.429	0.639	0.515	0.513	0.827	0.488	0.584	0.411	0.116	0.272	-0.072	0.674	0.098	0.884	1.518	0.015
1243	0.499	0.391	0.735	0.39	0.396	0.585	0.669	0.574	0.596	0.615	0.23	0.432	0.617	0.672	0.771	0.404	0.216	0.458	0.201	0.925	0.803	0.921	0.993	0.042	0.847	0.322	0.791	0.643	0.56	0.483	0.546	0.593	0.426	0.644	0.514	0.515	0.831	0.495	0.585	0.413	0.113	0.281	-0.076	0.674	0.097	0.878	1.518	0.019
1244	0.495	0.399	0.746	0.404	0.4	0.571	0.671	0.566	0.6	0.62	0.239	0.432	0.614	0.676	0.77	0.412	0.219	0.456	0.201	0.925	0.804	0.92	0.997	0.049	0.85	0.329	0.79	0.639	0.568	0.488	0.546	0.594	0.424	0.647	0.515	0.515	0.823	0.488	0.583	0.412	0.108	0.282	-0.076	0.68	0.098	0.882	1.525	0.02
1245	0.502	0.377	0.741	0.399	0.415	0.567	0.666	0.567	0.598	0.623	0.242	0.436	0.619	0.675	0.776	0.41	0.218	0.461	0.213	0.927	0.812	0.916	0.998	0.048	0.859	0.318	0.787	0.644	0.564	0.477	0.54	0.594	0.424	0.64	0.518	0.515	0.835	0.519	0.583	0.42	0.09	0.288	-0.078	0.683	0.102	0.886	1.529	0.022
1246	0.499	0.396	0.741	0.401	0.394	0.583	0.666	0.566	0.591	0.607	0.238	0.434	0.621	0.675	0.778	0.416	0.224	0.469	0.203	0.931	0.812	0.92	0.997	0.051	0.855	0.338	0.793	0.648	0.57	0.484	0.536	0.594	0.425	0.648	0.518	0.514	0.833	0.511	0.584	0.419	0.104	0.291	-0.079	0.685	0.107	0.894	1.53	0.028
1247	0.504	0.427	0.744	0.399	0.417	0.56	0.676	0.571	0.584	0.609	0.231	0.429	0.625	0.67	0.773	0.415	0.219	0.469	0.215	0.933	0.816	0.924	1.006	0.049	0.868	0.328	0.786	0.639	0.573	0.48	0.547	0.593	0.42	0.642	0.511	0.513	0.831	0.494	0.584	0.425	0.102	0.297	-0.076	0.688	0.107	0.884	1.535	0.029
1248	0.502	0.376	0.741	0.398	0.4	0.573	0.67	0.572	0.594	0.616	0.231	0.431	0.622	0.68	0.776	0.421	0.223	0.468	0.213	0.937	0.816	0.918	1.003	0.051	0.849	0.335	0.786	0.644	0.575	0.479	0.548	0.592	0.421	0.64	0.516	0.513	0.836	0.521	0.586	0.427	0.088	0.296	-0.078	0.692	0.109	0.89	1.541	0.035
1249	0.516	0.386	0.736	0.4	0.419	0.559	0.679	0.574	0.592	0.602	0.237	0.433	0.627	0.676	0.781	0.423	0.224	0.48	0.214	0.939	0.818	0.924	1.005	0.056	0.864	0.34	0.793	0.641	0.574	0.482	0.547	0.595	0.418	0.635	0.516	0.514	0.842	0.523	0.588	0.425	0.077	0.305	-0.078	0.695	0.112	0.89	1.546	0.037
1250	0.515	0.407	0.738	0.394	0.392	0.577	0.68	0.577	0.586	0.614	0.236	0.434	0.622	0.672	0.776	0.428	0.214	0.475	0.212	0.942	0.818	0.926	1.005	0.054	0.865	0.334	0.795	0.63	0.576	0.479	0.544	0.591	0.419	0.641	0.514	0.512	0.846	0.519	0.589	0.425	0.097	0.309	-0.079	0.695	0.111	0.899	1.55	0.042
1251	0.52	0.389	0.738	0.399	0.379	0.57	0.689	0.571	0.572	0.599	0.225	0.433	0.624	0.683	0.78	0.425	0.229	0.478	0.209	0.942	0.825	0.932	1.012	0.059	0.871	0.335	0.788	0.638	0.58	0.469	0.54	0.591	0.424	0.642	0.514	0.514	0.844	0.522	0.587	0.426	0.102	0.316	-0.082	0.699	0.115	0.898	1.552	0.039
1252	0.508	0.382	0.733	0.398	0.38	0.571	0.67	0.574	0.58	0.601	0.235	0.43	0.629	0.678	0.78	0.426	0.231	0.483	0.218	0.945	0.827	0.931	1.01	0.057	0.867	0.325	0.792	0.635	0.582	0.48	0.542	0.589	0.419	0.634	0.519	0.512	0.848	0.527	0.584	0.426	0.096	0.318	-0.082	0.703	0.12	0.902	1.558	0.046
1253	0.514	0.378	0.732	0.396	0.383	0.573	0.674	0.578	0.577	0.609	0.218	0.429	0.63	0.683	0.787	0.43	0.232	0.488	0.209	0.952	0.834	0.936	1.011	0.057	0.875	0.329	0.786	0.637	0.583	0.48	0.543	0.59	0.412	0.645	0.518	0.511	0.844	0.539	0.587	0.434	0.094	0.325	-0.084	0.711	0.12	0.907	1.559	0.048
1254	0.517	0.39	0.732	0.392	0.361	0.567	0.674	0.572	0.581	0.598	0.234	0.423	0.629	0.677	0.791	0.43	0.234	0.492	0.214	0.954	0.834	0.92	1.009	0.063	0.872	0.328	0.793	0.633	0.562	0.478	0.541	0.585	0.411	0.639	0.515	0.51	0.848	0.53	0.593	0.433	0.086	0.327	-0.081	0.708	0.124	0.912	1.566	0.054
1255	0.523	0.388	0.729	0.395	0.37	0.586	0.678	0.574	0.581	0.608	0.226	0.429	0.634	0.689	0.789	0.436	0.24	0.495	0.212	0.954	0.839	0.931	1.012	0.062	0.869	0.342	0.788	0.633	0.589	0.475	0.543	0.586	0.408	0.639	0.514	0.507	0.843	0.527	0.594	0.438	0.085	0.332	-0.086	0.716	0.123	0.911	1.569	0.052
1256	0.524	0.402	0.732	0.396	0.368	0.571	0.682	0.574	0.582	0.589	0.225	0.426	0.633	0.677	0.791	0.432	0.241	0.496	0.21	0.956	0.846	0.932	1.015	0.065	0.876	0.353	0.788	0.644	0.584	0.471	0.539	0.589	0.415	0.641	0.516	0.509	0.853	0.549	0.597	0.431	0.079	0.334	-0.085	0.718	0.123	0.917	1.573	0.06
1257	0.521	0.378	0.729	0.394	0.375	0.577	0.681	0.575	0.589	0.589	0.225	0.425	0.636	0.681	0.791	0.432	0.245	0.503	0.207	0.961	0.846	0.932	1.02	0.068	0.868	0.351	0.784	0.639	0.586	0.48	0.539	0.587	0.413	0.64	0.518	0.515	0.855	0.532	0.594	0.436	0.102	0.34	-0.085	0.721	0.129	0.919	1.581	0.06
1258	0.523	0.423	0.729	0.389	0.365	0.57	0.684	0.574	0.59	0.595	0.228	0.431	0.638	0.689	0.795	0.435	0.232	0.503	0.215	0.965	0.851	0.939	1.015	0.07	0.875	0.34	0.784	0.641	0.585	0.47	0.538	0.584	0.408	0.635	0.519	0.511	0.856	0.538	0.592	0.438	0.083	0.346	-0.081	0.725	0.129	0.931	1.584	0.067
1259	0.519	0.398	0.728	0.394	0.379	0.562	0.687	0.578	0.588	0.59	0.229	0.434	0.643	0.69	0.794	0.434	0.232	0.505	0.215	0.968	0.861	0.929	1.017	0.074	0.872	0.355	0.782	0.634	0.576	0.462	0.538	0.588	0.409	0.64	0.518	0.51	0.852	0.547	0.591	0.433	0.071	0.347	-0.084	0.73	0.13	0.926	1.584	0.074
1260	0.525	0.404	0.731	0.394	0.374	0.573	0.698	0.578	0.586	0.595	0.235	0.428	0.648	0.697	0.799	0.439	0.239	0.516	0.216	0.971	0.86	0.953	1.02	0.07	0.874	0.332	0.788	0.629	0.579	0.473	0.538	0.589	0.4	0.643	0.516	0.509	0.863	0.533	0.594	0.439	0.071	0.352	-0.088	0.734	0.132	0.934	1.589	0.075
1261	0.52	0.429	0.725	0.396	0.374	0.582	0.684	0.577	0.583	0.595	0.228	0.427	0.651	0.698	0.795	0.44	0.242	0.517	0.221	0.972	0.857	0.937	1.02	0.077	0.878	0.34	0.78	0.632	0.596	0.465	0.541	0.587	0.407	0.638	0.519	0.51	0.863	0.554	0.595	0.436	0.072	0.351	-0.091	0.737	0.132	0.938	1.591	0.081
1262	0.526	0.374	0.723	0.402	0.377	0.57	0.678	0.575	0.588	0.584	0.233	0.432	0.652	0.692	0.8	0.439	0.25	0.522	0.222	0.971	0.862	0.945	1.023	0.077	0.881	0.332	0.789	0.636	0.583	0.473	0.537	0.585	0.408	0.638	0.52	0.512	0.867	0.55	0.592	0.44	0.078	0.36	-0.087	0.736	0.138	0.935	1.594	0.079
1263	0.529	0.39	0.722	0.401	0.361	0.573	0.691	0.581	0.592	0.593	0.23	0.431	0.652	0.694	0.798	0.441	0.249	0.522	0.225	0.977	0.861	0.952	1.027	0.076	0.888	0.352	0.785	0.637	0.567	0.471	0.537	0.588	0.405	0.635	0.518	0.509	0.868	0.553	0.59	0.434	0.074	0.365	-0.086	0.738	0.139	0.927	1.599	0.083
1264	0.53	0.401	0.727	0.397	0.351	0.557	0.691	0.579	0.592	0.593	0.234	0.43	0.658	0.713	0.797	0.441	0.255	0.523	0.226	0.976	0.862	0.955	1.027	0.083	0.884	0.361	0.785	0.641	0.591	0.462	0.537	0.583	0.404	0.639	0.521	0.51	0.863	0.545	0.591	0.439	0.069	0.366	-0.087	0.745	0.139	0.943	1.606	0.086
1265	0.538	0.382	0.73	0.399	0.34	0.561	0.696	0.58	0.583	0.595	0.237	0.428	0.647	0.697	0.804	0.443	0.249	0.532	0.222	0.975	0.861	0.956	1.032	0.085	0.885	0.344	0.779	0.631	0.578	0.468	0.537	0.582	0.406	0.635	0.519	0.509	0.866	0.577	0.594	0.441	0.073	0.369	-0.085	0.745	0.141	0.941	1.608	0.091
1266	0.537	0.385	0.734	0.396	0.359	0.561	0.689	0.582	0.583	0.582	0.228	0.431	0.65	0.702	0.803	0.442	0.265	0.532	0.217	0.983	0.862	0.957	1.029	0.086	0.884	0.336	0.784	0.648	0.592	0.467	0.538	0.586	0.405	0.637	0.52	0.506	0.876	0.567	0.596	0.438	0.075	0.373	-0.085	0.749	0.141	0.935	1.607	0.087
1267	0.538	0.406	0.733	0.4	0.363	0.559	0.695	0.579	0.578	0.594	0.23	0.425	0.653	0.707	0.803	0.443	0.261	0.535	0.229	0.982	0.866	0.956	1.037	0.087	0.881	0.344	0.782	0.632	0.597	0.466	0.535	0.587	0.4	0.64	0.52	0.509	0.874	0.557	0.594	0.439	0.078	0.377	-0.087	0.748	0.147	0.94	1.614	0.094
1268	0.544	0.398	0.734	0.4	0.345	0.563	0.698	0.582	0.582	0.586	0.229	0.421	0.652	0.708	0.809	0.447	0.255	0.537	0.225	0.987	0.873	0.952	1.033	0.092	0.89	0.337	0.791	0.64	0.559	0.469	0.536	0.587	0.395	0.636	0.519	0.508	0.878	0.586	0.593	0.447	0.072	0.38	-0.087	0.752	0.148	0.939	1.618	0.095
1269	0.551	0.431	0.73	0.395	0.35	0.558	0.7	0.579	0.577	0.591	0.233	0.427	0.645	0.704	0.809	0.448	0.266	0.538	0.224	0.988	0.871	0.959	1.034	0.094	0.882	0.352	0.781	0.645	0.575	0.459	0.541	0.587	0.399	0.635	0.524	0.506	0.874	0.545	0.597	0.442	0.067	0.384	-0.091	0.757	0.151	0.945	1.621	0.1
1270	0.552	0.407	0.732	0.395	0.333	0.548	0.71	0.586	0.571	0.586	0.22	0.426	0.65	0.714	0.816	0.454	0.267	0.544	0.225	0.993	0.87	0.972	1.033	0.096	0.883	0.339	0.778	0.641	0.583	0.46	0.535	0.584	0.395	0.635	0.523	0.508	0.878	0.584	0.598	0.44	0.079	0.384	-0.092	0.761	0.148	0.955	1.625	0.102
1271	0.55	0.386	0.73	0.397	0.361	0.562	0.705	0.588	0.572	0.587	0.221	0.426	0.647	0.716	0.82	0.459	0.263	0.544	0.233	0.991	0.871	0.96	1.033	0.096	0.889	0.338	0.785	0.635	0.595	0.464	0.534	0.586	0.398	0.632	0.525	0.507	0.885	0.564	0.595	0.445	0.087	0.394	-0.093	0.763	0.148	0.948	1.625	0.106
1272	0.555	0.414	0.728	0.391	0.339	0.558	0.692	0.582	0.578	0.597	0.223	0.42	0.649	0.718	0.819	0.46	0.271	0.544	0.222	0.994	0.878	0.976	1.028	0.097	0.884	0.325	0.783	0.642	0.581	0.464	0.533	0.585	0.393	0.637	0.521	0.507	0.886	0.586	0.599	0.447	0.087	0.396	-0.095	0.764	0.154	0.952	1.627	0.111
1273	0.553	0.37	0.731	0.392	0.343	0.557	0.704	0.583	0.569	0.579	0.214	0.419	0.65	0.72	0.817	0.458	0.274	0.55	0.226	0.995	0.887	0.968	1.04	0.101	0.884	0.36	0.776	0.645	0.589	0.458	0.536	0.587	0.39	0.634	0.525	0.507	0.885	0.586	0.603	0.445	0.081	0.399	-0.095	0.769	0.155	0.942	1.63	0.112
1274	0.556	0.392	0.725	0.398	0.327	0.568	0.694	0.586	0.583	0.588	0.218	0.422	0.646	0.717	0.817	0.461	0.273	0.548	0.233	0.999	0.887	0.975	1.034	0.106	0.885	0.349	0.786	0.652	0.585	0.457	0.537	0.586	0.39	0.632	0.521	0.506	0.876	0.576	0.6	0.45	0.077	0.4	-0.092	0.766	0.152	0.952	1.638	0.118
1275	0.565	0.402	0.726	0.399	0.344	0.56	0.698	0.58	0.585	0.587	0.215	0.421	0.649	0.719	0.818	0.46	0.278	0.555	0.241	1.002	0.882	0.977	1.037	0.107	0.884	0.352	0.775	0.635	0.579	0.463	0.542	0.585	0.39	0.626	0.524	0.509	0.879	0.577	0.602	0.457	0.084	0.406	-0.092	0.772	0.158	0.947	1.64	0.119
1276	0.552	0.393	0.725	0.393	0.336	0.56	0.701	0.583	0.589	0.585	0.214	0.422	0.65	0.714	0.821	0.462	0.283	0.56	0.23	1.003	0.887	0.98	1.038	0.108	0.888	0.337	0.781	0.642	0.563	0.46	0.535	0.587	0.39	0.634	0.528	0.51	0.877	0.601	0.601	0.448	0.098	0.41	-0.093	0.776	0.16	0.944	1.647	0.121
1277	0.557	0.399	0.728	0.391	0.341	0.551	0.701	0.586	0.584	0.583	0.213	0.42	0.65	0.718	0.819	0.459	0.281	0.564	0.23	1.008	0.889	0.983	1.033	0.108	0.881	0.34	0.781	0.642	0.573	0.457	0.533	0.586	0.387	0.63	0.526	0.505	0.882	0.585	0.6	0.451	0.092	0.41	-0.094	0.775	0.163	0.947	1.648	0.122
1278	0.554	0.406	0.727	0.4	0.361	0.557	0.698	0.583	0.585	0.589	0.216	0.424	0.66	0.72	0.818	0.463	0.279	0.567	0.233	1.009	0.894	0.983	1.033	0.111	0.89	0.322	0.782	0.638	0.57	0.457	0.535	0.586	0.377	0.633	0.529	0.505	0.892	0.591	0.604	0.453	0.092	0.417	-0.093	0.776	0.165	0.95	1.649	0.126
1279	0.559	0.405	0.722	0.398	0.364	0.552	0.712	0.588	0.586	0.589	0.206	0.422	0.654	0.733	0.821	0.469	0.293	0.567	0.224	1.008	0.886	0.989	1.029	0.116	0.879	0.351	0.775	0.64	0.557	0.461	0.534	0.589	0.38	0.635	0.523	0.508	0.889	0.59	0.608	0.453	0.089	0.419	-0.091	0.781	0.165	0.959	1.652	0.132
1280	0.56	0.42	0.72	0.398	0.34	0.557	0.712	0.58	0.583	0.584	0.206	0.418	0.656	0.721	0.822	0.465	0.295	0.57	0.227	1.012	0.892	1	1.038	0.121	0.89	0.343	0.775	0.642	0.563	0.454	0.531	0.587	0.383	0.629	0.522	0.507	0.889	0.589	0.604	0.454	0.094	0.425	-0.092	0.779	0.17	0.959	1.654	0.135
1281	0.566	0.409	0.729	0.402	0.356	0.549	0.701	0.586	0.575	0.587	0.222	0.418	0.655	0.722	0.819	0.461	0.289	0.576	0.24	1.014	0.893	0.989	1.04	0.12	0.881	0.331	0.77	0.638	0.581	0.445	0.532	0.589	0.372	0.626	0.527	0.509	0.89	0.58	0.608	0.458	0.091	0.428	-0.094	0.78	0.166	0.954	1.662	0.137
1282	0.571	0.416	0.725	0.397	0.343	0.541	0.696	0.583	0.582	0.591	0.21	0.416	0.658	0.731	0.822	0.469	0.29	0.58	0.237	1.015	0.894	0.988	1.039	0.12	0.887	0.356	0.772	0.642	0.569	0.448	0.53	0.589	0.371	0.629	0.526	0.507	0.898	0.585	0.604	0.448	0.1	0.434	-0.095	0.785	0.17	0.949	1.661	0.138
1283	0.574	0.447	0.723	0.399	0.34	0.546	0.702	0.59	0.581	0.598	0.213	0.415	0.651	0.727	0.817	0.47	0.291	0.579	0.236	1.014	0.902	0.998	1.038	0.123	0.887	0.329	0.775	0.645	0.569	0.457	0.534	0.587	0.376	0.632	0.528	0.508	0.887	0.601	0.607	0.457	0.098	0.434	-0.095	0.79	0.173	0.948	1.664	0.144
1284	0.574	0.428	0.722	0.403	0.335	0.538	0.704	0.586	0.583	0.592	0.204	0.418	0.658	0.734	0.828	0.473	0.293	0.579	0.238	1.016	0.894	1.006	1.038	0.125	0.89	0.348	0.773	0.641	0.568	0.45	0.536	0.588	0.378	0.632	0.528	0.508	0.897	0.586	0.605	0.46	0.104	0.434	-0.091	0.789	0.172	0.951	1.669	0.148
1285	0.585	0.471	0.72	0.403	0.337	0.552	0.695	0.591	0.579	0.599	0.195	0.418	0.648	0.735	0.83	0.47	0.306	0.588	0.242	1.018	0.896	1.008	1.047	0.132	0.885	0.338	0.775	0.654	0.572	0.446	0.531	0.59	0.374	0.633	0.529	0.508	0.896	0.573	0.605	0.461	0.108	0.441	-0.094	0.796	0.17	0.951	1.672	0.155
1286	0.576	0.417	0.718	0.402	0.339	0.558	0.711	0.594	0.588	0.595	0.198	0.421	0.651	0.742	0.832	0.477	0.288	0.584	0.23	1.019	0.904	1.009	1.045	0.131	0.883	0.346	0.772	0.641	0.57	0.45	0.533	0.587	0.375	0.628	0.528	0.51	0.897	0.589	0.608	0.456	0.108	0.445	-0.091	0.797	0.177	0.956	1.675	0.158
1287	0.584	0.424	0.724	0.405	0.32	0.556	0.705	0.589	0.581	0.593	0.215	0.419	0.649	0.741	0.826	0.476	0.303	0.588	0.235	1.022	0.901	1.004	1.047	0.136	0.889	0.349	0.767	0.652	0.564	0.454	0.53	0.594	0.369	0.624	0.528	0.506	0.893	0.592	0.606	0.458	0.12	0.443	-0.094	0.799	0.179	0.955	1.673	0.163
1288	0.576	0.439	0.725	0.4	0.343	0.556	0.713	0.593	0.581	0.582	0.193	0.419	0.645	0.737	0.834	0.482	0.305	0.593	0.242	1.023	0.912	1.011	1.046	0.139	0.884	0.321	0.769	0.644	0.56	0.445	0.534	0.589	0.369	0.626	0.53	0.504	0.903	0.592	0.607	0.455	0.12	0.446	-0.096	0.804	0.179	0.955	1.677	0.163
1289	0.569	0.45	0.72	0.391	0.319	0.544	0.7	0.596	0.584	0.591	0.204	0.413	0.65	0.748	0.827	0.474	0.306	0.596	0.25	1.025	0.91	1.022	1.049	0.141	0.881	0.353	0.764	0.645	0.559	0.439	0.533	0.593	0.366	0.628	0.53	0.509	0.899	0.579	0.605	0.461	0.104	0.448	-0.096	0.809	0.178	0.96	1.678	0.164
1290	0.58	0.449	0.722	0.395	0.341	0.537	0.704	0.594	0.582	0.601	0.202	0.414	0.65	0.748	0.833	0.48	0.322	0.6	0.238	1.025	0.908	1.014	1.058	0.145	0.88	0.321	0.766	0.643	0.561	0.441	0.532	0.591	0.366	0.63	0.527	0.504	0.895	0.572	0.604	0.464	0.118	0.454	-0.093	0.81	0.179	0.959	1.684	0.175
1291	0.576	0.43	0.72	0.398	0.339	0.55	0.706	0.598	0.59	0.601	0.202	0.417	0.653	0.741	0.835	0.483	0.315	0.604	0.249	1.029	0.92	1.029	1.049	0.146	0.881	0.336	0.763	0.644	0.541	0.436	0.532	0.589	0.362	0.624	0.532	0.506	0.901	0.568	0.605	0.46	0.125	0.459	-0.094	0.808	0.182	0.955	1.687	0.173
1292	0.577	0.457	0.716	0.394	0.35	0.558	0.692	0.595	0.581	0.61	0.201	0.419	0.654	0.745	0.84	0.483	0.322	0.601	0.248	1.028	0.915	1.029	1.061	0.148	0.884	0.366	0.766	0.642	0.547	0.432	0.538	0.591	0.362	0.625	0.53	0.505	0.904	0.595	0.602	0.465	0.121	0.454	-0.094	0.811	0.183	0.952	1.69	0.178
1293	0.582	0.462	0.716	0.389	0.354	0.534	0.698	0.596	0.592	0.599	0.203	0.414	0.658	0.752	0.84	0.481	0.319	0.602	0.238	1.032	0.917	1.034	1.058	0.155	0.884	0.342	0.759	0.638	0.553	0.435	0.529	0.591	0.363	0.627	0.528	0.505	0.908	0.602	0.6	0.461	0.133	0.459	-0.09	0.818	0.187	0.958	1.692	0.177
1294	0.575	0.454	0.713	0.405	0.337	0.541	0.708	0.596	0.591	0.598	0.203	0.413	0.653	0.761	0.847	0.489	0.331	0.608	0.258	1.032	0.921	1.027	1.06	0.159	0.884	0.31	0.76	0.65	0.562	0.437	0.532	0.592	0.357	0.624	0.53	0.508	0.903	0.583	0.6	0.463	0.127	0.455	-0.095	0.822	0.187	0.959	1.691	0.187
1295	0.578	0.488	0.721	0.398	0.344	0.537	0.71	0.593	0.594	0.605	0.197	0.418	0.647	0.755	0.842	0.485	0.333	0.611	0.246	1.032	0.93	1.032	1.064	0.161	0.887	0.324	0.762	0.648	0.549	0.431	0.534	0.591	0.357	0.627	0.532	0.507	0.907	0.583	0.601	0.47	0.126	0.462	-0.088	0.83	0.187	0.946	1.688	0.188
1296	0.58	0.439	0.716	0.395	0.357	0.539	0.698	0.597	0.599	0.596	0.204	0.415	0.652	0.751	0.847	0.491	0.319	0.617	0.259	1.034	0.92	1.032	1.059	0.161	0.883	0.317	0.757	0.643	0.556	0.429	0.535	0.595	0.356	0.622	0.528	0.508	0.907	0.594	0.596	0.467	0.14	0.467	-0.085	0.825	0.188	0.953	1.694	0.196
1297	0.573	0.49	0.72	0.398	0.36	0.527	0.701	0.595	0.61	0.604	0.2	0.412	0.652	0.762	0.848	0.484	0.333	0.612	0.253	1.034	0.921	1.033	1.066	0.166	0.884	0.345	0.756	0.645	0.538	0.436	0.53	0.593	0.352	0.629	0.534	0.502	0.903	0.584	0.596	0.47	0.149	0.471	-0.09	0.827	0.194	0.955	1.694	0.193
1298	0.578	0.491	0.718	0.396	0.347	0.542	0.704	0.594	0.604	0.593	0.204	0.419	0.651	0.756	0.843	0.489	0.336	0.617	0.261	1.036	0.926	1.036	1.07	0.167	0.882	0.328	0.761	0.639	0.54	0.43	0.536	0.595	0.354	0.622	0.533	0.502	0.903	0.571	0.598	0.472	0.134	0.465	-0.087	0.834	0.189	0.952	1.699	0.198
1299	0.57	0.449	0.718	0.402	0.359	0.515	0.706	0.6	0.599	0.602	0.191	0.413	0.652	0.769	0.847	0.487	0.336	0.616	0.249	1.038	0.93	1.021	1.076	0.172	0.885	0.316	0.754	0.643	0.533	0.434	0.538	0.596	0.351	0.629	0.535	0.505	0.904	0.581	0.597	0.472	0.148	0.471	-0.088	0.842	0.194	0.954	1.697	0.199
1300	0.575	0.485	0.727	0.397	0.351	0.528	0.695	0.599	0.595	0.604	0.195	0.417	0.653	0.765	0.848	0.494	0.348	0.623	0.248	1.038	0.933	1.046	1.077	0.178	0.889	0.342	0.755	0.639	0.534	0.427	0.529	0.597	0.352	0.627	0.534	0.505	0.912	0.587	0.599	0.476	0.144	0.472	-0.088	0.843	0.194	0.952	1.699	0.204
1301	0.584	0.489	0.727	0.391	0.343	0.518	0.695	0.603	0.586	0.593	0.201	0.42	0.656	0.78	0.85	0.493	0.349	0.627	0.252	1.039	0.932	1.04	1.079	0.178	0.884	0.335	0.75	0.637	0.544	0.431	0.535	0.594	0.351	0.621	0.535	0.504	0.9	0.597	0.591	0.475	0.152	0.467	-0.083	0.839	0.199	0.95	1.703	0.207
1302	0.588	0.477	0.727	0.405	0.334	0.536	0.705	0.603	0.591	0.582	0.21	0.415	0.646	0.776	0.847	0.489	0.347	0.628	0.256	1.039	0.939	1.029	1.08	0.184	0.89	0.343	0.75	0.646	0.543	0.432	0.531	0.596	0.343	0.626	0.534	0.506	0.911	0.567	0.594	0.472	0.171	0.476	-0.085	0.846	0.197	0.958	1.701	0.212
1303	0.578	0.487	0.717	0.396	0.344	0.515	0.704	0.598	0.602	0.588	0.194	0.419	0.652	0.782	0.845	0.498	0.35	0.631	0.256	1.042	0.94	1.046	1.08	0.186	0.885	0.323	0.749	0.646	0.549	0.432	0.535	0.597	0.347	0.628	0.534	0.503	0.912	0.577	0.599	0.478	0.167	0.476	-0.083	0.85	0.199	0.949	1.705	0.215
1304	0.59	0.485	0.718	0.391	0.334	0.535	0.707	0.604	0.599	0.603	0.199	0.419	0.647	0.777	0.852	0.499	0.365	0.623	0.264	1.04	0.939	1.057	1.081	0.191	0.878	0.325	0.755	0.639	0.542	0.427	0.529	0.597	0.345	0.63	0.539	0.504	0.908	0.593	0.593	0.482	0.165	0.477	-0.084	0.848	0.201	0.95	1.706	0.217
1305	0.592	0.502	0.714	0.389	0.337	0.53	0.698	0.608	0.586	0.595	0.204	0.414	0.652	0.781	0.858	0.501	0.363	0.63	0.27	1.043	0.94	1.047	1.087	0.189	0.883	0.343	0.751	0.636	0.54	0.429	0.531	0.596	0.341	0.634	0.537	0.502	0.912	0.585	0.595	0.483	0.161	0.475	-0.084	0.849	0.202	0.95	1.705	0.221
1306	0.597	0.52	0.721	0.393	0.333	0.517	0.713	0.607	0.601	0.601	0.205	0.416	0.653	0.781	0.858	0.501	0.368	0.632	0.269	1.044	0.942	1.051	1.092	0.193	0.879	0.317	0.747	0.64	0.553	0.429	0.533	0.595	0.339	0.623	0.539	0.502	0.909	0.581	0.593	0.483	0.173	0.477	-0.083	0.854	0.202	0.951	1.703	0.222
1307	0.584	0.5	0.72	0.394	0.336	0.527	0.722	0.608	0.601	0.602	0.198	0.415	0.649	0.775	0.853	0.499	0.376	0.636	0.266	1.047	0.948	1.056	1.097	0.194	0.884	0.311	0.745	0.637	0.542	0.431	0.534	0.597	0.341	0.624	0.541	0.502	0.902	0.582	0.596	0.489	0.171	0.479	-0.082	0.85	0.205	0.952	1.706	0.228
1308	0.588	0.51	0.717	0.404	0.351	0.531	0.707	0.603	0.602	0.613	0.202	0.419	0.65	0.781	0.857	0.502	0.375	0.641	0.264	1.046	0.945	1.053	1.102	0.202	0.888	0.319	0.747	0.634	0.529	0.437	0.537	0.596	0.34	0.621	0.537	0.501	0.895	0.597	0.591	0.482	0.188	0.476	-0.08	0.854	0.206	0.955	1.71	0.234
1309	0.58	0.529	0.714	0.394	0.349	0.516	0.703	0.61	0.599	0.596	0.198	0.423	0.653	0.776	0.861	0.505	0.372	0.651	0.269	1.047	0.949	1.056	1.101	0.206	0.885	0.302	0.74	0.622	0.532	0.433	0.533	0.596	0.343	0.62	0.54	0.5	0.903	0.568	0.593	0.48	0.176	0.478	-0.078	0.855	0.208	0.957	1.711	0.238
1310	0.583	0.525	0.709	0.395	0.36	0.514	0.707	0.608	0.606	0.609	0.21	0.414	0.656	0.792	0.86	0.5	0.381	0.648	0.268	1.044	0.957	1.052	1.103	0.206	0.893	0.331	0.738	0.63	0.522	0.434	0.531	0.595	0.342	0.625	0.539	0.503	0.901	0.575	0.592	0.487	0.179	0.479	-0.076	0.858	0.206	0.958	1.71	0.236
1311	0.581	0.502	0.707	0.402	0.368	0.523	0.702	0.61	0.608	0.608	0.196	0.413	0.651	0.775	0.868	0.508	0.404	0.644	0.277	1.048	0.956	1.067	1.11	0.209	0.896	0.313	0.739	0.638	0.524	0.442	0.531	0.596	0.344	0.625	0.541	0.502	0.905	0.578	0.595	0.478	0.189	0.478	-0.073	0.85	0.212	0.954	1.712	0.243
1312	0.589	0.494	0.71	0.392	0.348	0.516	0.698	0.604	0.609	0.601	0.202	0.417	0.656	0.79	0.871	0.509	0.39	0.65	0.267	1.049	0.962	1.056	1.113	0.213	0.89	0.312	0.741	0.631	0.516	0.43	0.53	0.598	0.337	0.625	0.539	0.502	0.912	0.574	0.592	0.488	0.198	0.477	-0.075	0.857	0.212	0.956	1.715	0.246
1313	0.586	0.516	0.708	0.393	0.355	0.527	0.711	0.608	0.612	0.611	0.201	0.43	0.653	0.789	0.866	0.511	0.389	0.65	0.263	1.048	0.962	1.058	1.122	0.214	0.887	0.323	0.738	0.631	0.525	0.43	0.532	0.594	0.34	0.631	0.537	0.501	0.906	0.587	0.591	0.483	0.204	0.478	-0.073	0.864	0.213	0.961	1.713	0.245
1314	0.586	0.538	0.711	0.401	0.367	0.535	0.711	0.606	0.608	0.607	0.203	0.424	0.649	0.802	0.869	0.514	0.409	0.654	0.278	1.051	0.963	1.066	1.123	0.222	0.89	0.324	0.735	0.627	0.533	0.43	0.535	0.597	0.342	0.629	0.538	0.502	0.912	0.579	0.594	0.488	0.197	0.479	-0.075	0.867	0.216	0.96	1.711	0.254
1315	0.586	0.529	0.707	0.41	0.363	0.514	0.706	0.605	0.62	0.614	0.198	0.419	0.646	0.795	0.866	0.507	0.407	0.653	0.275	1.05	0.964	1.066	1.126	0.224	0.884	0.316	0.736	0.635	0.534	0.439	0.53	0.598	0.338	0.625	0.538	0.502	0.909	0.577	0.591	0.483	0.212	0.478	-0.07	0.863	0.219	0.958	1.715	0.259
1316	0.589	0.517	0.708	0.408	0.365	0.515	0.709	0.611	0.616	0.607	0.207	0.417	0.653	0.798	0.874	0.515	0.402	0.661	0.284	1.053	0.973	1.062	1.127	0.23	0.887	0.295	0.733	0.626	0.519	0.438	0.534	0.598	0.338	0.622	0.539	0.501	0.916	0.589	0.593	0.483	0.201	0.478	-0.073	0.861	0.218	0.965	1.72	0.261
1317	0.593	0.507	0.703	0.4	0.367	0.507	0.702	0.613	0.62	0.609	0.219	0.426	0.651	0.801	0.873	0.508	0.408	0.667	0.281	1.052	0.972	1.067	1.14	0.233	0.892	0.306	0.729	0.625	0.534	0.436	0.538	0.596	0.342	0.626	0.545	0.498	0.911	0.579	0.595	0.491	0.222	0.479	-0.071	0.865	0.22	0.965	1.723	0.267
1318	0.582	0.513	0.706	0.399	0.359	0.509	0.707	0.616	0.613	0.612	0.213	0.427	0.651	0.791	0.872	0.519	0.408	0.672	0.282	1.053	0.975	1.066	1.148	0.239	0.894	0.306	0.735	0.633	0.539	0.431	0.53	0.597	0.347	0.619	0.542	0.5	0.916	0.562	0.591	0.491	0.214	0.478	-0.07	0.87	0.224	0.969	1.726	0.273
1319	0.591	0.542	0.71	0.396	0.355	0.526	0.707	0.609	0.612	0.604	0.219	0.418	0.65	0.802	0.871	0.52	0.41	0.663	0.289	1.053	0.976	1.075	1.144	0.245	0.884	0.305	0.732	0.624	0.538	0.437	0.533	0.597	0.349	0.625	0.543	0.502	0.91	0.569	0.591	0.493	0.219	0.478	-0.066	0.867	0.22	0.965	1.726	0.275
1320	0.593	0.543	0.71	0.4	0.363	0.514	0.719	0.618	0.612	0.608	0.21	0.423	0.65	0.812	0.875	0.527	0.422	0.668	0.28	1.052	0.967	1.067	1.146	0.244	0.891	0.304	0.732	0.62	0.538	0.43	0.537	0.6	0.343	0.631	0.538	0.499	0.913	0.554	0.591	0.488	0.221	0.482	-0.067	0.865	0.224	0.969	1.729	0.279
1321	0.592	0.528	0.711	0.401	0.348	0.525	0.705	0.617	0.605	0.615	0.212	0.422	0.655	0.802	0.874	0.523	0.419	0.676	0.295	1.055	0.98	1.08	1.155	0.249	0.889	0.329	0.736	0.623	0.523	0.429	0.533	0.598	0.348	0.63	0.54	0.498	0.906	0.566	0.59	0.49	0.215	0.475	-0.064	0.868	0.223	0.974	1.725	0.282
1322	0.586	0.545	0.702	0.395	0.353	0.51	0.704	0.61	0.622	0.608	0.221	0.417	0.648	0.805	0.877	0.528	0.425	0.675	0.295	1.054	0.984	1.079	1.162	0.247	0.888	0.276	0.727	0.621	0.527	0.43	0.536	0.599	0.342	0.632	0.542	0.496	0.908	0.56	0.591	0.491	0.223	0.473	-0.068	0.866	0.228	0.975	1.728	0.284
1323	0.591	0.538	0.706	0.398	0.352	0.516	0.707	0.612	0.615	0.618	0.222	0.433	0.659	0.813	0.877	0.534	0.419	0.675	0.297	1.056	0.982	1.076	1.159	0.252	0.882	0.303	0.729	0.631	0.521	0.439	0.534	0.598	0.342	0.628	0.541	0.497	0.917	0.552	0.592	0.493	0.22	0.476	-0.067	0.872	0.227	0.969	1.736	0.294
1324	0.59	0.531	0.706	0.399	0.363	0.519	0.725	0.61	0.634	0.63	0.212	0.419	0.655	0.81	0.882	0.536	0.426	0.68	0.295	1.058	0.981	1.076	1.167	0.258	0.882	0.281	0.723	0.62	0.525	0.436	0.53	0.596	0.34	0.626	0.538	0.497	0.918	0.576	0.591	0.495	0.226	0.475	-0.062	0.871	0.225	0.981	1.734	0.295
1325	0.586	0.528	0.7	0.397	0.365	0.511	0.709	0.607	0.621	0.614	0.229	0.42	0.656	0.803	0.883	0.533	0.438	0.685	0.304	1.056	0.993	1.078	1.173	0.257	0.897	0.304	0.727	0.624	0.522	0.438	0.534	0.598	0.341	0.631	0.539	0.497	0.917	0.561	0.588	0.488	0.233	0.476	-0.063	0.872	0.229	0.974	1.735	0.305
1326	0.593	0.584	0.707	0.404	0.374	0.522	0.709	0.613	0.632	0.614	0.227	0.423	0.656	0.811	0.884	0.532	0.437	0.678	0.303	1.057	0.996	1.082	1.174	0.264	0.892	0.277	0.725	0.624	0.518	0.434	0.531	0.597	0.347	0.628	0.545	0.497	0.919	0.571	0.592	0.491	0.242	0.472	-0.059	0.867	0.234	0.981	1.737	0.302
1327	0.59	0.53	0.699	0.391	0.377	0.537	0.703	0.605	0.631	0.603	0.23	0.422	0.654	0.83	0.888	0.54	0.434	0.695	0.311	1.058	0.994	1.083	1.176	0.264	0.894	0.302	0.724	0.625	0.519	0.44	0.526	0.596	0.342	0.627	0.541	0.497	0.919	0.551	0.593	0.495	0.231	0.471	-0.061	0.871	0.233	0.979	1.745	0.308
1328	0.591	0.567	0.704	0.398	0.38	0.52	0.71	0.61	0.628	0.616	0.223	0.425	0.66	0.833	0.895	0.545	0.445	0.69	0.302	1.057	0.991	1.076	1.181	0.267	0.908	0.3	0.717	0.62	0.52	0.437	0.529	0.597	0.348	0.629	0.541	0.5	0.914	0.578	0.594	0.493	0.227	0.471	-0.058	0.869	0.236	0.986	1.748	0.313
1329	0.59	0.556	0.698	0.393	0.383	0.515	0.706	0.609	0.634	0.618	0.203	0.422	0.664	0.814	0.888	0.547	0.443	0.698	0.302	1.058	0.991	1.082	1.188	0.268	0.903	0.266	0.726	0.614	0.508	0.437	0.525	0.597	0.341	0.632	0.539	0.5	0.909	0.55	0.592	0.498	0.237	0.468	-0.057	0.867	0.237	0.992	1.747	0.321
1330	0.592	0.538	0.704	0.398	0.369	0.516	0.706	0.603	0.638	0.635	0.222	0.425	0.662	0.822	0.888	0.549	0.433	0.703	0.317	1.061	0.994	1.081	1.197	0.271	0.898	0.282	0.73	0.626	0.53	0.44	0.525	0.593	0.349	0.628	0.541	0.495	0.916	0.558	0.589	0.496	0.223	0.463	-0.058	0.871	0.24	0.988	1.752	0.329
1331	0.586	0.594	0.701	0.401	0.38	0.514	0.706	0.608	0.641	0.618	0.217	0.43	0.661	0.814	0.891	0.547	0.434	0.699	0.309	1.06	1.003	1.084	1.204	0.279	0.887	0.283	0.726	0.603	0.505	0.441	0.529	0.595	0.343	0.625	0.539	0.498	0.917	0.556	0.596	0.494	0.23	0.461	-0.059	0.867	0.239	0.99	1.753	0.334
[truncated: 11,668 more rows]
